# Supplementary material for: Development and Validation of a Prognostic Model for Esophageal Adenocarcinoma Based on Necroptosis-Related Genes
Source: Genes (Basel). 2022 Nov 29;13(12):2243. doi: 10.3390/genes13122243 (PMC9778007; doi:10.3390/genes13122243)
Supplement: Supplementary file 1 [file genes-13-02243-s001.zip]

Archive with 7 entries (7 files):
- Supplemental Table S1.pdf
- Supplemental Table S2.xls
- Supplemental Table S3.pdf
- Supplemental Table S4.xls
- Supplemental Table S5.xls
- Supplemental Table S6.xls
- Supplemental Table S7.xls
