# Supplementary material for: Development and Validation of a Prognostic Model for Esophageal Adenocarcinoma Based on Necroptosis-Related Genes
Source: Genes (Basel). 2022 Nov 29;13(12):2243. doi: 10.3390/genes13122243 (PMC9778007; doi:10.3390/genes13122243)
Supplement: Supplementary file 1 [file genes-13-02243-s001.zip › Supplemental Table S4.xls]

Supplemental Table S4: KEGG enrichment results of high-risk group via GSEA
NAME	GS<br> follow link to MSigDB	GS DETAILS	SIZE	ES	NES	NOM p-val	FDR q-val	FWER p-val	RANK AT MAX	LEADING EDGE
KEGG_SPLICEOSOME	KEGG_SPLICEOSOME	Details ...	127	0.6147918	1.9818592	0	0.031266596	0.033	9024	tags=51%, list=16%, signal=61%
KEGG_CITRATE_CYCLE_TCA_CYCLE	KEGG_CITRATE_CYCLE_TCA_CYCLE	Details ...	31	0.7501187	1.9069154	0.00589391	0.05507986	0.085	5094	tags=58%, list=9%, signal=64%
KEGG_HUNTINGTONS_DISEASE	KEGG_HUNTINGTONS_DISEASE	Details ...	180	0.51062447	1.7610145	0.021868788	0.16962294	0.268	13763	tags=49%, list=24%, signal=65%
KEGG_CELL_CYCLE	KEGG_CELL_CYCLE	Details ...	124	0.52875924	1.7540497	0.019120459	0.13521378	0.28	10836	tags=47%, list=19%, signal=58%
KEGG_OXIDATIVE_PHOSPHORYLATION	KEGG_OXIDATIVE_PHOSPHORYLATION	Details ...	131	0.5950575	1.748155	0.020408163	0.11489692	0.288	13763	tags=63%, list=24%, signal=83%
KEGG_GLYOXYLATE_AND_DICARBOXYLATE_METABOLISM	KEGG_GLYOXYLATE_AND_DICARBOXYLATE_METABOLISM	Details ...	16	0.6974682	1.7302113	0.010224949	0.113259494	0.317	5809	tags=44%, list=10%, signal=49%
KEGG_PARKINSONS_DISEASE	KEGG_PARKINSONS_DISEASE	Details ...	128	0.57184005	1.7167865	0.028455285	0.110554054	0.343	13763	tags=62%, list=24%, signal=81%
KEGG_PYRUVATE_METABOLISM	KEGG_PYRUVATE_METABOLISM	Details ...	40	0.5551431	1.6857969	0.009920635	0.12531428	0.399	15784	tags=52%, list=28%, signal=73%
KEGG_PROTEASOME	KEGG_PROTEASOME	Details ...	46	0.63265246	1.6663063	0.03937008	0.13134567	0.445	6759	tags=43%, list=12%, signal=49%
KEGG_PROPANOATE_METABOLISM	KEGG_PROPANOATE_METABOLISM	Details ...	33	0.5750019	1.663499	0.028629856	0.121483386	0.452	8275	tags=39%, list=15%, signal=46%
KEGG_MISMATCH_REPAIR	KEGG_MISMATCH_REPAIR	Details ...	23	0.6689838	1.6592978	0.02970297	0.11336508	0.459	17716	tags=87%, list=31%, signal=127%
KEGG_ALZHEIMERS_DISEASE	KEGG_ALZHEIMERS_DISEASE	Details ...	165	0.46433216	1.651932	0.032193158	0.10904033	0.472	13763	tags=48%, list=24%, signal=64%
KEGG_HOMOLOGOUS_RECOMBINATION	KEGG_HOMOLOGOUS_RECOMBINATION	Details ...	28	0.6212857	1.6302989	0.038910504	0.11739778	0.512	13807	tags=61%, list=24%, signal=80%
KEGG_NUCLEOTIDE_EXCISION_REPAIR	KEGG_NUCLEOTIDE_EXCISION_REPAIR	Details ...	44	0.5608398	1.6059507	0.035714287	0.12989041	0.559	13807	tags=55%, list=24%, signal=72%
KEGG_DNA_REPLICATION	KEGG_DNA_REPLICATION	Details ...	36	0.6694792	1.6038102	0.05436893	0.12289434	0.561	8804	tags=58%, list=16%, signal=69%
KEGG_BASAL_TRANSCRIPTION_FACTORS	KEGG_BASAL_TRANSCRIPTION_FACTORS	Details ...	35	0.5176509	1.5805521	0.03777336	0.13565716	0.61	16282	tags=57%, list=29%, signal=80%
KEGG_CYSTEINE_AND_METHIONINE_METABOLISM	KEGG_CYSTEINE_AND_METHIONINE_METABOLISM	Details ...	34	0.5078124	1.5767957	0.036679536	0.13077314	0.617	8275	tags=38%, list=15%, signal=45%
KEGG_AMINOACYL_TRNA_BIOSYNTHESIS	KEGG_AMINOACYL_TRNA_BIOSYNTHESIS	Details ...	41	0.5999727	1.5673941	0.083333336	0.13092926	0.64	14693	tags=68%, list=26%, signal=92%
KEGG_OOCYTE_MEIOSIS	KEGG_OOCYTE_MEIOSIS	Details ...	112	0.40305877	1.5414634	0.025793651	0.14859211	0.684	10836	tags=37%, list=19%, signal=45%
KEGG_SYSTEMIC_LUPUS_ERYTHEMATOSUS	KEGG_SYSTEMIC_LUPUS_ERYTHEMATOSUS	Details ...	135	0.45897704	1.4636568	0.10515464	0.22684516	0.807	10325	tags=47%, list=18%, signal=58%
KEGG_BASE_EXCISION_REPAIR	KEGG_BASE_EXCISION_REPAIR	Details ...	35	0.5429752	1.4506038	0.101167314	0.231234	0.824	13934	tags=51%, list=25%, signal=68%
KEGG_VALINE_LEUCINE_AND_ISOLEUCINE_DEGRADATION	KEGG_VALINE_LEUCINE_AND_ISOLEUCINE_DEGRADATION	Details ...	44	0.49565142	1.4306624	0.10993657	0.24489667	0.854	14440	tags=45%, list=26%, signal=61%
KEGG_PYRIMIDINE_METABOLISM	KEGG_PYRIMIDINE_METABOLISM	Details ...	97	0.4216028	1.4237381	0.102661595	0.2435681	0.862	15779	tags=48%, list=28%, signal=67%
KEGG_RNA_DEGRADATION	KEGG_RNA_DEGRADATION	Details ...	59	0.45342025	1.420645	0.0998004	0.23718786	0.867	18767	tags=58%, list=33%, signal=86%
KEGG_RNA_POLYMERASE	KEGG_RNA_POLYMERASE	Details ...	28	0.49173364	1.4052056	0.10246679	0.24679402	0.882	16416	tags=46%, list=29%, signal=65%
KEGG_ALANINE_ASPARTATE_AND_GLUTAMATE_METABOLISM	KEGG_ALANINE_ASPARTATE_AND_GLUTAMATE_METABOLISM	Details ...	32	0.43868446	1.4050978	0.07755102	0.23741533	0.882	11714	tags=44%, list=21%, signal=55%
KEGG_MATURITY_ONSET_DIABETES_OF_THE_YOUNG	KEGG_MATURITY_ONSET_DIABETES_OF_THE_YOUNG	Details ...	25	0.5351388	1.3865465	0.11111111	0.2509565	0.895	10449	tags=56%, list=18%, signal=69%
KEGG_PROTEIN_EXPORT	KEGG_PROTEIN_EXPORT	Details ...	24	0.48899934	1.3520712	0.12553191	0.28663522	0.928	12748	tags=50%, list=23%, signal=65%
KEGG_TERPENOID_BACKBONE_BIOSYNTHESIS	KEGG_TERPENOID_BACKBONE_BIOSYNTHESIS	Details ...	15	0.5604009	1.3139855	0.20117188	0.32811242	0.956	14	tags=13%, list=0%, signal=13%
KEGG_RIBOFLAVIN_METABOLISM	KEGG_RIBOFLAVIN_METABOLISM	Details ...	16	0.45017752	1.3136631	0.13541667	0.31794134	0.956	17321	tags=56%, list=31%, signal=81%
KEGG_BETA_ALANINE_METABOLISM	KEGG_BETA_ALANINE_METABOLISM	Details ...	22	0.43935245	1.2972202	0.15789473	0.33014968	0.964	7010	tags=32%, list=12%, signal=36%
KEGG_PEROXISOME	KEGG_PEROXISOME	Details ...	78	0.39155194	1.2971135	0.178	0.32017663	0.964	12238	tags=37%, list=22%, signal=47%
KEGG_ONE_CARBON_POOL_BY_FOLATE	KEGG_ONE_CARBON_POOL_BY_FOLATE	Details ...	17	0.51260394	1.2930741	0.20235756	0.3162821	0.965	15075	tags=65%, list=27%, signal=88%
KEGG_ARGININE_AND_PROLINE_METABOLISM	KEGG_ARGININE_AND_PROLINE_METABOLISM	Details ...	54	0.3881515	1.2505821	0.17829457	0.3672592	0.98	10327	tags=31%, list=18%, signal=38%
KEGG_PURINE_METABOLISM	KEGG_PURINE_METABOLISM	Details ...	158	0.31201652	1.2438947	0.15204678	0.3663507	0.983	12239	tags=30%, list=22%, signal=39%
KEGG_PROXIMAL_TUBULE_BICARBONATE_RECLAMATION	KEGG_PROXIMAL_TUBULE_BICARBONATE_RECLAMATION	Details ...	23	0.3800293	1.2392671	0.164	0.36292708	0.984	7558	tags=26%, list=13%, signal=30%
KEGG_SELENOAMINO_ACID_METABOLISM	KEGG_SELENOAMINO_ACID_METABOLISM	Details ...	26	0.41706032	1.2072793	0.24346076	0.40189588	0.991	14341	tags=42%, list=25%, signal=57%
KEGG_P53_SIGNALING_PATHWAY	KEGG_P53_SIGNALING_PATHWAY	Details ...	68	0.32424936	1.1697059	0.2	0.45229194	0.995	9254	tags=26%, list=16%, signal=32%
KEGG_RIBOSOME	KEGG_RIBOSOME	Details ...	88	0.5514027	1.1684346	0.37669903	0.44275385	0.995	13283	tags=49%, list=24%, signal=64%
KEGG_OLFACTORY_TRANSDUCTION	KEGG_OLFACTORY_TRANSDUCTION	Details ...	385	0.2956281	1.1607287	0.21666667	0.44399706	0.995	14829	tags=28%, list=26%, signal=38%
KEGG_CARDIAC_MUSCLE_CONTRACTION	KEGG_CARDIAC_MUSCLE_CONTRACTION	Details ...	78	0.31212527	1.1524081	0.25048545	0.4462109	0.995	3479	tags=21%, list=6%, signal=22%
KEGG_LYSINE_DEGRADATION	KEGG_LYSINE_DEGRADATION	Details ...	44	0.3699018	1.1296031	0.33527133	0.47193614	0.998	17571	tags=45%, list=31%, signal=66%
KEGG_BIOSYNTHESIS_OF_UNSATURATED_FATTY_ACIDS	KEGG_BIOSYNTHESIS_OF_UNSATURATED_FATTY_ACIDS	Details ...	22	0.40524423	1.1223083	0.29757085	0.47253168	0.998	12053	tags=50%, list=21%, signal=64%
KEGG_BUTANOATE_METABOLISM	KEGG_BUTANOATE_METABOLISM	Details ...	34	0.37908736	1.1133281	0.31697342	0.47605157	0.999	16200	tags=47%, list=29%, signal=66%
KEGG_GLUTATHIONE_METABOLISM	KEGG_GLUTATHIONE_METABOLISM	Details ...	49	0.3487586	1.0781753	0.3565737	0.52376145	1	11257	tags=33%, list=20%, signal=41%
KEGG_FRUCTOSE_AND_MANNOSE_METABOLISM	KEGG_FRUCTOSE_AND_MANNOSE_METABOLISM	Details ...	33	0.35052282	1.0603147	0.38336715	0.54302233	1	16158	tags=42%, list=29%, signal=59%
KEGG_PANTOTHENATE_AND_COA_BIOSYNTHESIS	KEGG_PANTOTHENATE_AND_COA_BIOSYNTHESIS	Details ...	16	0.36336213	1.0444077	0.38430583	0.5586891	1	14712	tags=50%, list=26%, signal=68%
KEGG_FATTY_ACID_METABOLISM	KEGG_FATTY_ACID_METABOLISM	Details ...	42	0.35119143	1.0037585	0.45491803	0.62045175	1	11365	tags=40%, list=20%, signal=51%
KEGG_GLYCOSYLPHOSPHATIDYLINOSITOL_GPI_ANCHOR_BIOSYNTHESIS	KEGG_GLYCOSYLPHOSPHATIDYLINOSITOL_GPI_ANCHOR_BIOSYNTHESIS	Details ...	25	0.37836656	1.0002989	0.47070312	0.6140106	1	16638	tags=40%, list=29%, signal=57%
KEGG_TASTE_TRANSDUCTION	KEGG_TASTE_TRANSDUCTION	Details ...	51	0.3141569	0.99712896	0.45719844	0.60776037	1	14894	tags=39%, list=26%, signal=53%
KEGG_RENIN_ANGIOTENSIN_SYSTEM	KEGG_RENIN_ANGIOTENSIN_SYSTEM		17	0.3522361	0.9632676	0.50951374	0.65727746	1	11257	tags=41%, list=20%, signal=51%
KEGG_TRYPTOPHAN_METABOLISM	KEGG_TRYPTOPHAN_METABOLISM		40	0.29977715	0.9558947	0.5010309	0.65869874	1	13904	tags=38%, list=25%, signal=50%
KEGG_CYTOSOLIC_DNA_SENSING_PATHWAY	KEGG_CYTOSOLIC_DNA_SENSING_PATHWAY		55	0.26420435	0.93634665	0.53707415	0.6814625	1	16016	tags=36%, list=28%, signal=51%
KEGG_PROGESTERONE_MEDIATED_OOCYTE_MATURATION	KEGG_PROGESTERONE_MEDIATED_OOCYTE_MATURATION		85	0.25163963	0.9256557	0.55666006	0.68825114	1	10920	tags=28%, list=19%, signal=35%
KEGG_VIBRIO_CHOLERAE_INFECTION	KEGG_VIBRIO_CHOLERAE_INFECTION		54	0.24256717	0.9147303	0.5876686	0.6963758	1	15464	tags=30%, list=27%, signal=41%
KEGG_NITROGEN_METABOLISM	KEGG_NITROGEN_METABOLISM		23	0.30335394	0.9091855	0.5907173	0.6935096	1	7558	tags=26%, list=13%, signal=30%
KEGG_AMINO_SUGAR_AND_NUCLEOTIDE_SUGAR_METABOLISM	KEGG_AMINO_SUGAR_AND_NUCLEOTIDE_SUGAR_METABOLISM		43	0.2727933	0.8817489	0.6082474	0.7320533	1	18801	tags=44%, list=33%, signal=66%
KEGG_UBIQUITIN_MEDIATED_PROTEOLYSIS	KEGG_UBIQUITIN_MEDIATED_PROTEOLYSIS		134	0.23548989	0.854016	0.6626506	0.77188206	1	11215	tags=23%, list=20%, signal=29%
KEGG_GLYCINE_SERINE_AND_THREONINE_METABOLISM	KEGG_GLYCINE_SERINE_AND_THREONINE_METABOLISM		31	0.30145723	0.8475775	0.6571429	0.7701958	1	9718	tags=26%, list=17%, signal=31%
KEGG_AMYOTROPHIC_LATERAL_SCLEROSIS_ALS	KEGG_AMYOTROPHIC_LATERAL_SCLEROSIS_ALS		53	0.2366278	0.83652157	0.725	0.77837896	1	9254	tags=26%, list=16%, signal=32%
KEGG_GLYCEROLIPID_METABOLISM	KEGG_GLYCEROLIPID_METABOLISM		49	0.23695925	0.8303899	0.7574553	0.776779	1	17775	tags=37%, list=31%, signal=54%
KEGG_GLYCOSPHINGOLIPID_BIOSYNTHESIS_LACTO_AND_NEOLACTO_SERIES	KEGG_GLYCOSPHINGOLIPID_BIOSYNTHESIS_LACTO_AND_NEOLACTO_SERIES		26	0.25476983	0.79652643	0.7705263	0.82667804	1	15052	tags=42%, list=27%, signal=58%
KEGG_STEROID_BIOSYNTHESIS	KEGG_STEROID_BIOSYNTHESIS		17	0.3057969	0.7878121	0.68560606	0.8296128	1	14003	tags=29%, list=25%, signal=39%
KEGG_PENTOSE_PHOSPHATE_PATHWAY	KEGG_PENTOSE_PHOSPHATE_PATHWAY		27	0.28125286	0.7876056	0.7270916	0.8170171	1	16158	tags=41%, list=29%, signal=57%
KEGG_GLYCOLYSIS_GLUCONEOGENESIS	KEGG_GLYCOLYSIS_GLUCONEOGENESIS		61	0.24288836	0.78249854	0.7728155	0.8132054	1	10991	tags=25%, list=19%, signal=30%
KEGG_HISTIDINE_METABOLISM	KEGG_HISTIDINE_METABOLISM		29	0.25557935	0.7805517	0.7744511	0.8038011	1	14341	tags=34%, list=25%, signal=46%
KEGG_PATHOGENIC_ESCHERICHIA_COLI_INFECTION	KEGG_PATHOGENIC_ESCHERICHIA_COLI_INFECTION		56	0.22274056	0.7778952	0.7859922	0.79627156	1	15356	tags=30%, list=27%, signal=42%
KEGG_N_GLYCAN_BIOSYNTHESIS	KEGG_N_GLYCAN_BIOSYNTHESIS		46	0.23359619	0.6658864	0.826	0.9493265	1	18005	tags=39%, list=32%, signal=57%
KEGG_REGULATION_OF_AUTOPHAGY	KEGG_REGULATION_OF_AUTOPHAGY		35	0.2128483	0.63433653	0.9404255	0.9685836	1	9301	tags=20%, list=16%, signal=24%
KEGG_GALACTOSE_METABOLISM	KEGG_GALACTOSE_METABOLISM		25	0.2210343	0.62863886	0.9358178	0.9602476	1	5934	tags=16%, list=11%, signal=18%
KEGG_PENTOSE_AND_GLUCURONATE_INTERCONVERSIONS	KEGG_PENTOSE_AND_GLUCURONATE_INTERCONVERSIONS		28	0.20025948	0.52890754	0.9691992	1	1	22461	tags=50%, list=40%, signal=83%
KEGG_PORPHYRIN_AND_CHLOROPHYLL_METABOLISM	KEGG_PORPHYRIN_AND_CHLOROPHYLL_METABOLISM		41	0.18634386	0.52810276	0.9878049	0.99218047	1	11969	tags=22%, list=21%, signal=28%
KEGG_ASCORBATE_AND_ALDARATE_METABOLISM	KEGG_ASCORBATE_AND_ALDARATE_METABOLISM		25	0.18554477	0.45748162	0.99188644	0.9940422	1	22461	tags=48%, list=40%, signal=80%
