# Supplementary material for: Development and Validation of a Prognostic Model for Esophageal Adenocarcinoma Based on Necroptosis-Related Genes
Source: Genes (Basel). 2022 Nov 29;13(12):2243. doi: 10.3390/genes13122243 (PMC9778007; doi:10.3390/genes13122243)
Supplement: Supplementary file 1 [file genes-13-02243-s001.zip › Supplemental Table S5.xls]

Supplemental Table S5: KEGG enrichment results of low-risk group via GSEA
NAME	GS<br> follow link to MSigDB	GS DETAILS	SIZE	ES	NES	NOM p-val	FDR q-val	FWER p-val	RANK AT MAX	LEADING EDGE
KEGG_CELL_ADHESION_MOLECULES_CAMS	KEGG_CELL_ADHESION_MOLECULES_CAMS	Details ...	131	-0.59411585	-1.8452045	0.017274473	0.32023108	0.151	6913	tags=47%, list=12%, signal=54%
KEGG_HYPERTROPHIC_CARDIOMYOPATHY_HCM	KEGG_HYPERTROPHIC_CARDIOMYOPATHY_HCM	Details ...	83	-0.56086934	-1.8204501	0.007677543	0.21105488	0.182	5909	tags=43%, list=10%, signal=48%
KEGG_DILATED_CARDIOMYOPATHY	KEGG_DILATED_CARDIOMYOPATHY	Details ...	90	-0.54290956	-1.7774534	0.007707129	0.22847311	0.242	10502	tags=53%, list=19%, signal=65%
KEGG_ARRHYTHMOGENIC_RIGHT_VENTRICULAR_CARDIOMYOPATHY_ARVC	KEGG_ARRHYTHMOGENIC_RIGHT_VENTRICULAR_CARDIOMYOPATHY_ARVC	Details ...	74	-0.51440483	-1.7087512	0.012	0.31026813	0.359	10854	tags=51%, list=19%, signal=63%
KEGG_AXON_GUIDANCE	KEGG_AXON_GUIDANCE	Details ...	129	-0.46812892	-1.656502	0.010373444	0.37571836	0.473	9287	tags=42%, list=16%, signal=50%
KEGG_FOCAL_ADHESION	KEGG_FOCAL_ADHESION	Details ...	199	-0.49629632	-1.6502787	0.033797216	0.3304737	0.492	9941	tags=48%, list=18%, signal=58%
KEGG_VASCULAR_SMOOTH_MUSCLE_CONTRACTION	KEGG_VASCULAR_SMOOTH_MUSCLE_CONTRACTION	Details ...	114	-0.4644781	-1.6248012	0.026859503	0.34017587	0.541	8520	tags=38%, list=15%, signal=44%
KEGG_LEISHMANIA_INFECTION	KEGG_LEISHMANIA_INFECTION	Details ...	70	-0.5667665	-1.6148504	0.07170542	0.31799173	0.556	11809	tags=59%, list=21%, signal=74%
KEGG_LEUKOCYTE_TRANSENDOTHELIAL_MIGRATION	KEGG_LEUKOCYTE_TRANSENDOTHELIAL_MIGRATION	Details ...	116	-0.46504024	-1.6049737	0.04453441	0.30312583	0.572	8933	tags=42%, list=16%, signal=50%
KEGG_ECM_RECEPTOR_INTERACTION	KEGG_ECM_RECEPTOR_INTERACTION	Details ...	84	-0.55787706	-1.5989956	0.057312254	0.28313252	0.585	10490	tags=55%, list=19%, signal=67%
KEGG_CYTOKINE_CYTOKINE_RECEPTOR_INTERACTION	KEGG_CYTOKINE_CYTOKINE_RECEPTOR_INTERACTION	Details ...	264	-0.48847947	-1.5921613	0.051485147	0.26957178	0.599	6727	tags=39%, list=12%, signal=44%
KEGG_T_CELL_RECEPTOR_SIGNALING_PATHWAY	KEGG_T_CELL_RECEPTOR_SIGNALING_PATHWAY	Details ...	108	-0.48014075	-1.588076	0.045548655	0.25368413	0.604	10056	tags=47%, list=18%, signal=57%
KEGG_INTESTINAL_IMMUNE_NETWORK_FOR_IGA_PRODUCTION	KEGG_INTESTINAL_IMMUNE_NETWORK_FOR_IGA_PRODUCTION	Details ...	46	-0.60833937	-1.5806283	0.092307694	0.24580775	0.609	7506	tags=54%, list=13%, signal=63%
KEGG_B_CELL_RECEPTOR_SIGNALING_PATHWAY	KEGG_B_CELL_RECEPTOR_SIGNALING_PATHWAY	Details ...	75	-0.4786154	-1.5772325	0.057026476	0.2334435	0.614	8053	tags=44%, list=14%, signal=51%
KEGG_ACUTE_MYELOID_LEUKEMIA	KEGG_ACUTE_MYELOID_LEUKEMIA	Details ...	57	-0.46482626	-1.5618514	0.033264033	0.24181727	0.645	13617	tags=60%, list=24%, signal=79%
KEGG_VIRAL_MYOCARDITIS	KEGG_VIRAL_MYOCARDITIS	Details ...	68	-0.50426596	-1.5609771	0.077071294	0.2280869	0.648	12465	tags=56%, list=22%, signal=72%
KEGG_RENAL_CELL_CARCINOMA	KEGG_RENAL_CELL_CARCINOMA	Details ...	70	-0.44995123	-1.5434495	0.052941177	0.23994277	0.682	9863	tags=49%, list=17%, signal=59%
KEGG_SMALL_CELL_LUNG_CANCER	KEGG_SMALL_CELL_LUNG_CANCER	Details ...	84	-0.45613477	-1.5363791	0.04296875	0.23586474	0.699	9941	tags=49%, list=18%, signal=59%
KEGG_GLYCOSAMINOGLYCAN_DEGRADATION	KEGG_GLYCOSAMINOGLYCAN_DEGRADATION	Details ...	21	-0.5713156	-1.5238614	0.06066536	0.24092892	0.719	11393	tags=52%, list=20%, signal=66%
KEGG_COMPLEMENT_AND_COAGULATION_CASCADES	KEGG_COMPLEMENT_AND_COAGULATION_CASCADES	Details ...	69	-0.5819121	-1.5054675	0.06490872	0.25653115	0.758	10906	tags=58%, list=19%, signal=72%
KEGG_REGULATION_OF_ACTIN_CYTOSKELETON	KEGG_REGULATION_OF_ACTIN_CYTOSKELETON	Details ...	213	-0.3915506	-1.5008217	0.057377048	0.25105408	0.765	10514	tags=40%, list=19%, signal=49%
KEGG_PATHWAYS_IN_CANCER	KEGG_PATHWAYS_IN_CANCER	Details ...	325	-0.38428313	-1.4950205	0.05210421	0.24778076	0.77	9941	tags=39%, list=18%, signal=47%
KEGG_ALDOSTERONE_REGULATED_SODIUM_REABSORPTION	KEGG_ALDOSTERONE_REGULATED_SODIUM_REABSORPTION	Details ...	42	-0.4426387	-1.4821522	0.043659043	0.2552773	0.784	12828	tags=52%, list=23%, signal=68%
KEGG_MELANOMA	KEGG_MELANOMA	Details ...	71	-0.42339545	-1.4805872	0.04347826	0.24681997	0.786	8691	tags=42%, list=15%, signal=50%
KEGG_ARACHIDONIC_ACID_METABOLISM	KEGG_ARACHIDONIC_ACID_METABOLISM	Details ...	58	-0.43970013	-1.4792391	0.03426124	0.23856083	0.788	7681	tags=36%, list=14%, signal=42%
KEGG_BASAL_CELL_CARCINOMA	KEGG_BASAL_CELL_CARCINOMA	Details ...	55	-0.43933544	-1.4789577	0.079918034	0.22986364	0.788	13565	tags=51%, list=24%, signal=67%
KEGG_CALCIUM_SIGNALING_PATHWAY	KEGG_CALCIUM_SIGNALING_PATHWAY	Details ...	177	-0.39731365	-1.477557	0.047904193	0.22333908	0.79	9540	tags=39%, list=17%, signal=47%
KEGG_ALPHA_LINOLENIC_ACID_METABOLISM	KEGG_ALPHA_LINOLENIC_ACID_METABOLISM	Details ...	19	-0.5310025	-1.4623061	0.075630255	0.23576032	0.814	11727	tags=53%, list=21%, signal=66%
KEGG_JAK_STAT_SIGNALING_PATHWAY	KEGG_JAK_STAT_SIGNALING_PATHWAY	Details ...	155	-0.43040892	-1.4593554	0.0770751	0.23136409	0.818	11247	tags=45%, list=20%, signal=55%
KEGG_TGF_BETA_SIGNALING_PATHWAY	KEGG_TGF_BETA_SIGNALING_PATHWAY	Details ...	85	-0.42059356	-1.4582064	0.07184466	0.22493249	0.819	10984	tags=39%, list=19%, signal=48%
KEGG_ADIPOCYTOKINE_SIGNALING_PATHWAY	KEGG_ADIPOCYTOKINE_SIGNALING_PATHWAY	Details ...	66	-0.4143738	-1.4555314	0.036511157	0.2212325	0.824	13247	tags=52%, list=23%, signal=67%
KEGG_VEGF_SIGNALING_PATHWAY	KEGG_VEGF_SIGNALING_PATHWAY	Details ...	76	-0.40592605	-1.4482404	0.05	0.22276752	0.835	8933	tags=38%, list=16%, signal=45%
KEGG_GLYCOSAMINOGLYCAN_BIOSYNTHESIS_CHONDROITIN_SULFATE	KEGG_GLYCOSAMINOGLYCAN_BIOSYNTHESIS_CHONDROITIN_SULFATE	Details ...	22	-0.53203964	-1.4064785	0.119373776	0.26864445	0.88	15171	tags=64%, list=27%, signal=87%
KEGG_PRIMARY_IMMUNODEFICIENCY	KEGG_PRIMARY_IMMUNODEFICIENCY	Details ...	35	-0.5356649	-1.4036725	0.16269842	0.26468247	0.884	6889	tags=49%, list=12%, signal=55%
KEGG_TOLL_LIKE_RECEPTOR_SIGNALING_PATHWAY	KEGG_TOLL_LIKE_RECEPTOR_SIGNALING_PATHWAY	Details ...	102	-0.40892836	-1.3953018	0.12045889	0.26999974	0.896	8053	tags=33%, list=14%, signal=39%
KEGG_PHOSPHATIDYLINOSITOL_SIGNALING_SYSTEM	KEGG_PHOSPHATIDYLINOSITOL_SIGNALING_SYSTEM	Details ...	76	-0.3994174	-1.3925271	0.11134454	0.26640865	0.899	11431	tags=43%, list=20%, signal=54%
KEGG_PANCREATIC_CANCER	KEGG_PANCREATIC_CANCER	Details ...	70	-0.40079188	-1.3904285	0.09881423	0.26191828	0.9	9830	tags=44%, list=17%, signal=54%
KEGG_MELANOGENESIS	KEGG_MELANOGENESIS	Details ...	101	-0.36326113	-1.3880478	0.06693712	0.2582516	0.903	13617	tags=45%, list=24%, signal=59%
KEGG_MAPK_SIGNALING_PATHWAY	KEGG_MAPK_SIGNALING_PATHWAY	Details ...	267	-0.3415033	-1.3820968	0.06746032	0.25926107	0.907	9872	tags=34%, list=17%, signal=41%
KEGG_ASTHMA	KEGG_ASTHMA	Details ...	28	-0.56928295	-1.3783112	0.19729207	0.25785643	0.911	6859	tags=46%, list=12%, signal=53%
KEGG_ERBB_SIGNALING_PATHWAY	KEGG_ERBB_SIGNALING_PATHWAY	Details ...	87	-0.37681648	-1.3729002	0.084	0.2581272	0.916	9863	tags=36%, list=17%, signal=43%
KEGG_ALLOGRAFT_REJECTION	KEGG_ALLOGRAFT_REJECTION	Details ...	35	-0.60109323	-1.3648444	0.18934911	0.26255316	0.922	13764	tags=69%, list=24%, signal=91%
KEGG_TIGHT_JUNCTION	KEGG_TIGHT_JUNCTION	Details ...	131	-0.34041652	-1.3604819	0.074	0.26161557	0.925	13349	tags=42%, list=24%, signal=55%
KEGG_MTOR_SIGNALING_PATHWAY	KEGG_MTOR_SIGNALING_PATHWAY	Details ...	52	-0.38460732	-1.3495488	0.12301587	0.26881215	0.928	13502	tags=54%, list=24%, signal=71%
KEGG_NON_SMALL_CELL_LUNG_CANCER	KEGG_NON_SMALL_CELL_LUNG_CANCER	Details ...	54	-0.3885972	-1.3359206	0.12295082	0.27920488	0.934	9830	tags=43%, list=17%, signal=52%
KEGG_GRAFT_VERSUS_HOST_DISEASE	KEGG_GRAFT_VERSUS_HOST_DISEASE	Details ...	37	-0.5917456	-1.318638	0.22178218	0.29543218	0.942	13060	tags=73%, list=23%, signal=95%
KEGG_NEUROACTIVE_LIGAND_RECEPTOR_INTERACTION	KEGG_NEUROACTIVE_LIGAND_RECEPTOR_INTERACTION	Details ...	271	-0.37264898	-1.3158734	0.116935484	0.2931017	0.944	11489	tags=43%, list=20%, signal=54%
KEGG_NEUROTROPHIN_SIGNALING_PATHWAY	KEGG_NEUROTROPHIN_SIGNALING_PATHWAY	Details ...	126	-0.34752068	-1.3117435	0.103869654	0.29242444	0.947	9872	tags=36%, list=17%, signal=43%
KEGG_GLIOMA	KEGG_GLIOMA	Details ...	65	-0.36011136	-1.2955424	0.14115308	0.30790633	0.958	8879	tags=38%, list=16%, signal=46%
KEGG_GAP_JUNCTION	KEGG_GAP_JUNCTION	Details ...	90	-0.34187245	-1.29457	0.118	0.30285883	0.959	7536	tags=30%, list=13%, signal=35%
KEGG_HEMATOPOIETIC_CELL_LINEAGE	KEGG_HEMATOPOIETIC_CELL_LINEAGE		85	-0.463402	-1.2914653	0.22879684	0.3011519	0.96	10578	tags=52%, list=19%, signal=64%
KEGG_ENDOMETRIAL_CANCER	KEGG_ENDOMETRIAL_CANCER		52	-0.38468286	-1.2901727	0.14519428	0.29686236	0.96	11741	tags=46%, list=21%, signal=58%
KEGG_FC_GAMMA_R_MEDIATED_PHAGOCYTOSIS	KEGG_FC_GAMMA_R_MEDIATED_PHAGOCYTOSIS		96	-0.37034944	-1.2842109	0.16766468	0.2981812	0.962	10954	tags=40%, list=19%, signal=49%
KEGG_INSULIN_SIGNALING_PATHWAY	KEGG_INSULIN_SIGNALING_PATHWAY		136	-0.32233626	-1.2826133	0.10392157	0.2948101	0.963	12592	tags=40%, list=22%, signal=52%
KEGG_PROSTATE_CANCER	KEGG_PROSTATE_CANCER		89	-0.35390335	-1.2805662	0.14228457	0.29179734	0.966	9902	tags=38%, list=18%, signal=46%
KEGG_FC_EPSILON_RI_SIGNALING_PATHWAY	KEGG_FC_EPSILON_RI_SIGNALING_PATHWAY		79	-0.36834377	-1.2792919	0.14102565	0.2883324	0.967	8933	tags=34%, list=16%, signal=41%
KEGG_CHRONIC_MYELOID_LEUKEMIA	KEGG_CHRONIC_MYELOID_LEUKEMIA		73	-0.36480546	-1.2537479	0.17943548	0.31369784	0.975	9832	tags=41%, list=17%, signal=50%
KEGG_ENDOCYTOSIS	KEGG_ENDOCYTOSIS		181	-0.31306785	-1.2505962	0.14822547	0.3121995	0.975	11180	tags=34%, list=20%, signal=42%
KEGG_CHEMOKINE_SIGNALING_PATHWAY	KEGG_CHEMOKINE_SIGNALING_PATHWAY		188	-0.3581412	-1.2443773	0.20039293	0.31478852	0.978	9646	tags=35%, list=17%, signal=42%
KEGG_GLYCOSPHINGOLIPID_BIOSYNTHESIS_GANGLIO_SERIES	KEGG_GLYCOSPHINGOLIPID_BIOSYNTHESIS_GANGLIO_SERIES		15	-0.4815181	-1.2440847	0.21247563	0.31006247	0.978	9928	tags=47%, list=18%, signal=57%
KEGG_ADHERENS_JUNCTION	KEGG_ADHERENS_JUNCTION		73	-0.36499545	-1.2405119	0.2128514	0.3091108	0.981	11905	tags=40%, list=21%, signal=50%
KEGG_WNT_SIGNALING_PATHWAY	KEGG_WNT_SIGNALING_PATHWAY		150	-0.3176806	-1.2396157	0.15618661	0.3049789	0.981	11476	tags=34%, list=20%, signal=43%
KEGG_GNRH_SIGNALING_PATHWAY	KEGG_GNRH_SIGNALING_PATHWAY		101	-0.33039266	-1.238178	0.16525424	0.30199963	0.981	7536	tags=27%, list=13%, signal=31%
KEGG_NATURAL_KILLER_CELL_MEDIATED_CYTOTOXICITY	KEGG_NATURAL_KILLER_CELL_MEDIATED_CYTOTOXICITY		132	-0.37420437	-1.2289433	0.22972973	0.3089591	0.984	8933	tags=35%, list=16%, signal=41%
KEGG_AUTOIMMUNE_THYROID_DISEASE	KEGG_AUTOIMMUNE_THYROID_DISEASE		50	-0.4697869	-1.2288414	0.29865125	0.30440518	0.984	6859	tags=36%, list=12%, signal=41%
KEGG_COLORECTAL_CANCER	KEGG_COLORECTAL_CANCER		62	-0.34279165	-1.2171296	0.21643287	0.31476426	0.989	11741	tags=39%, list=21%, signal=49%
KEGG_NICOTINATE_AND_NICOTINAMIDE_METABOLISM	KEGG_NICOTINATE_AND_NICOTINAMIDE_METABOLISM		24	-0.35921595	-1.204018	0.17578125	0.32625702	0.99	7537	tags=33%, list=13%, signal=38%
KEGG_ETHER_LIPID_METABOLISM	KEGG_ETHER_LIPID_METABOLISM		33	-0.3738172	-1.199536	0.21413276	0.32671705	0.991	8780	tags=33%, list=16%, signal=39%
KEGG_HEDGEHOG_SIGNALING_PATHWAY	KEGG_HEDGEHOG_SIGNALING_PATHWAY		56	-0.35646138	-1.182251	0.2413088	0.34262803	0.993	13565	tags=46%, list=24%, signal=61%
KEGG_ABC_TRANSPORTERS	KEGG_ABC_TRANSPORTERS		44	-0.35466585	-1.1757697	0.2510288	0.345471	0.994	8415	tags=32%, list=15%, signal=37%
KEGG_RIG_I_LIKE_RECEPTOR_SIGNALING_PATHWAY	KEGG_RIG_I_LIKE_RECEPTOR_SIGNALING_PATHWAY		71	-0.3327427	-1.1612946	0.24801587	0.35878462	0.996	11809	tags=35%, list=21%, signal=44%
KEGG_APOPTOSIS	KEGG_APOPTOSIS		87	-0.34520826	-1.1599809	0.2555781	0.3555881	0.996	8696	tags=36%, list=15%, signal=42%
KEGG_PHENYLALANINE_METABOLISM	KEGG_PHENYLALANINE_METABOLISM		18	-0.40742022	-1.1527373	0.24793388	0.35962248	0.997	6767	tags=39%, list=12%, signal=44%
KEGG_VASOPRESSIN_REGULATED_WATER_REABSORPTION	KEGG_VASOPRESSIN_REGULATED_WATER_REABSORPTION		44	-0.3247064	-1.1515385	0.24796748	0.35618287	0.997	14164	tags=50%, list=25%, signal=67%
KEGG_NOTCH_SIGNALING_PATHWAY	KEGG_NOTCH_SIGNALING_PATHWAY		47	-0.34495455	-1.1441512	0.2987013	0.36030084	0.997	9822	tags=36%, list=17%, signal=44%
KEGG_INOSITOL_PHOSPHATE_METABOLISM	KEGG_INOSITOL_PHOSPHATE_METABOLISM		54	-0.3383976	-1.1402884	0.29979035	0.36049023	0.997	9341	tags=35%, list=17%, signal=42%
KEGG_TYROSINE_METABOLISM	KEGG_TYROSINE_METABOLISM		42	-0.3284966	-1.1323365	0.253493	0.3659212	0.997	10405	tags=40%, list=18%, signal=50%
KEGG_ANTIGEN_PROCESSING_AND_PRESENTATION	KEGG_ANTIGEN_PROCESSING_AND_PRESENTATION		81	-0.37859917	-1.1229104	0.34416825	0.37352765	0.997	13275	tags=42%, list=23%, signal=55%
KEGG_SPHINGOLIPID_METABOLISM	KEGG_SPHINGOLIPID_METABOLISM		39	-0.35141572	-1.1152024	0.2942346	0.37850857	0.997	10003	tags=38%, list=18%, signal=47%
KEGG_LONG_TERM_DEPRESSION	KEGG_LONG_TERM_DEPRESSION		70	-0.31291527	-1.0978234	0.31622177	0.39683932	0.997	7308	tags=27%, list=13%, signal=31%
KEGG_GLYCEROPHOSPHOLIPID_METABOLISM	KEGG_GLYCEROPHOSPHOLIPID_METABOLISM		76	-0.27927095	-1.0728116	0.33404255	0.42684457	0.999	11377	tags=32%, list=20%, signal=39%
KEGG_TYPE_I_DIABETES_MELLITUS	KEGG_TYPE_I_DIABETES_MELLITUS		41	-0.41686916	-1.0573345	0.41550696	0.44327033	0.999	6859	tags=39%, list=12%, signal=44%
KEGG_METABOLISM_OF_XENOBIOTICS_BY_CYTOCHROME_P450	KEGG_METABOLISM_OF_XENOBIOTICS_BY_CYTOCHROME_P450		69	-0.3411207	-1.0394741	0.398773	0.46392912	0.999	8938	tags=32%, list=16%, signal=38%
KEGG_DRUG_METABOLISM_CYTOCHROME_P450	KEGG_DRUG_METABOLISM_CYTOCHROME_P450		71	-0.33800092	-1.0315883	0.3888889	0.47013983	1	8938	tags=31%, list=16%, signal=37%
KEGG_LONG_TERM_POTENTIATION	KEGG_LONG_TERM_POTENTIATION		70	-0.27647156	-1.0243006	0.38	0.47512832	1	6902	tags=27%, list=12%, signal=31%
KEGG_TYPE_II_DIABETES_MELLITUS	KEGG_TYPE_II_DIABETES_MELLITUS		47	-0.3114355	-1.0208813	0.40954274	0.47478342	1	4492	tags=21%, list=8%, signal=23%
KEGG_NOD_LIKE_RECEPTOR_SIGNALING_PATHWAY	KEGG_NOD_LIKE_RECEPTOR_SIGNALING_PATHWAY		62	-0.30239055	-0.99129707	0.4576613	0.5117373	1	7164	tags=29%, list=13%, signal=33%
KEGG_O_GLYCAN_BIOSYNTHESIS	KEGG_O_GLYCAN_BIOSYNTHESIS		30	-0.3219555	-0.9719836	0.4609375	0.53486407	1	15156	tags=47%, list=27%, signal=64%
KEGG_DORSO_VENTRAL_AXIS_FORMATION	KEGG_DORSO_VENTRAL_AXIS_FORMATION		24	-0.31071693	-0.9642368	0.508	0.54145825	1	8893	tags=38%, list=16%, signal=44%
KEGG_PPAR_SIGNALING_PATHWAY	KEGG_PPAR_SIGNALING_PATHWAY		69	-0.28089693	-0.9323005	0.55419225	0.5863245	1	10090	tags=35%, list=18%, signal=42%
KEGG_LINOLEIC_ACID_METABOLISM	KEGG_LINOLEIC_ACID_METABOLISM		29	-0.29954332	-0.8901515	0.6442105	0.6499958	1	8520	tags=28%, list=15%, signal=32%
KEGG_LYSOSOME	KEGG_LYSOSOME		121	-0.26838815	-0.88824856	0.5913556	0.64625484	1	14912	tags=44%, list=26%, signal=59%
KEGG_STARCH_AND_SUCROSE_METABOLISM	KEGG_STARCH_AND_SUCROSE_METABOLISM		51	-0.26663426	-0.8602463	0.64315355	0.68428797	1	9539	tags=27%, list=17%, signal=33%
KEGG_PRION_DISEASES	KEGG_PRION_DISEASES		35	-0.2678423	-0.81834775	0.72962224	0.7491205	1	5512	tags=23%, list=10%, signal=25%
KEGG_THYROID_CANCER	KEGG_THYROID_CANCER		29	-0.2484521	-0.80054593	0.77160496	0.7719463	1	13617	tags=41%, list=24%, signal=54%
KEGG_BLADDER_CANCER	KEGG_BLADDER_CANCER		42	-0.23379916	-0.78654337	0.8179916	0.7868199	1	9830	tags=29%, list=17%, signal=35%
KEGG_GLYCOSAMINOGLYCAN_BIOSYNTHESIS_KERATAN_SULFATE	KEGG_GLYCOSAMINOGLYCAN_BIOSYNTHESIS_KERATAN_SULFATE		15	-0.29907364	-0.7864002	0.73189825	0.7788077	1	3096	tags=20%, list=5%, signal=21%
KEGG_RETINOL_METABOLISM	KEGG_RETINOL_METABOLISM		64	-0.25256154	-0.76485765	0.79310346	0.8065566	1	8938	tags=28%, list=16%, signal=33%
KEGG_STEROID_HORMONE_BIOSYNTHESIS	KEGG_STEROID_HORMONE_BIOSYNTHESIS		55	-0.24818774	-0.7569366	0.7684631	0.81064034	1	7624	tags=24%, list=13%, signal=27%
KEGG_GLYCOSAMINOGLYCAN_BIOSYNTHESIS_HEPARAN_SULFATE	KEGG_GLYCOSAMINOGLYCAN_BIOSYNTHESIS_HEPARAN_SULFATE		26	-0.25296804	-0.74741334	0.8489066	0.81668895	1	10340	tags=27%, list=18%, signal=33%
KEGG_OTHER_GLYCAN_DEGRADATION	KEGG_OTHER_GLYCAN_DEGRADATION		16	-0.2973892	-0.7107116	0.784466	0.86153305	1	15504	tags=50%, list=27%, signal=69%
KEGG_EPITHELIAL_CELL_SIGNALING_IN_HELICOBACTER_PYLORI_INFECTION	KEGG_EPITHELIAL_CELL_SIGNALING_IN_HELICOBACTER_PYLORI_INFECTION		68	-0.19612408	-0.7089543	0.9294355	0.855354	1	11622	tags=29%, list=21%, signal=37%
KEGG_DRUG_METABOLISM_OTHER_ENZYMES	KEGG_DRUG_METABOLISM_OTHER_ENZYMES		51	-0.22043099	-0.6665507	0.91769546	0.89929867	1	7485	tags=25%, list=13%, signal=29%
KEGG_SNARE_INTERACTIONS_IN_VESICULAR_TRANSPORT	KEGG_SNARE_INTERACTIONS_IN_VESICULAR_TRANSPORT		38	-0.19484843	-0.65587205	0.94223106	0.9024876	1	12636	tags=29%, list=22%, signal=37%
KEGG_PRIMARY_BILE_ACID_BIOSYNTHESIS	KEGG_PRIMARY_BILE_ACID_BIOSYNTHESIS		16	-0.22832054	-0.6003178	0.9605809	0.94219697	1	7624	tags=25%, list=13%, signal=29%
