# Supplementary material for: Development and Validation of a Prognostic Model for Esophageal Adenocarcinoma Based on Necroptosis-Related Genes
Source: Genes (Basel). 2022 Nov 29;13(12):2243. doi: 10.3390/genes13122243 (PMC9778007; doi:10.3390/genes13122243)
Supplement: Supplementary file 1 [file genes-13-02243-s001.zip › Supplemental Table S6.xls]

Supplemental Table S6: GO enrichment results of high-risk group via GSEA
NAME	GS<br> follow link to MSigDB	GS DETAILS	SIZE	ES	NES	NOM p-val	FDR q-val	FWER p-val	RANK AT MAX	LEADING EDGE
GOCC_DNA_PACKAGING_COMPLEX	GOCC_DNA_PACKAGING_COMPLEX	Details ...	133	0.67342377	1.9782889	0	0.6177117	0.271	12189	tags=68%, list=22%, signal=87%
GOBP_PEPTIDYL_THREONINE_DEPHOSPHORYLATION	GOBP_PEPTIDYL_THREONINE_DEPHOSPHORYLATION	Details ...	16	0.6673005	1.9644059	0	0.3941892	0.302	7135	tags=38%, list=13%, signal=43%
GOBP_ESTABLISHMENT_OF_PROTEIN_LOCALIZATION_TO_CHROMOSOME	GOBP_ESTABLISHMENT_OF_PROTEIN_LOCALIZATION_TO_CHROMOSOME	Details ...	26	0.7435345	1.9494702	0.004123712	0.32966128	0.34	1386	tags=46%, list=2%, signal=47%
GOCC_PROTEIN_DNA_COMPLEX	GOCC_PROTEIN_DNA_COMPLEX	Details ...	216	0.5950399	1.9399968	0	0.28508112	0.374	10325	tags=53%, list=18%, signal=64%
GOBP_NUCLEOSOME_ASSEMBLY	GOBP_NUCLEOSOME_ASSEMBLY	Details ...	122	0.6547963	1.9373019	0.00204499	0.23718295	0.383	10122	tags=60%, list=18%, signal=73%
GOBP_PROTEIN_DNA_COMPLEX_ASSEMBLY	GOBP_PROTEIN_DNA_COMPLEX_ASSEMBLY	Details ...	198	0.60137546	1.9358582	0	0.20176806	0.384	10122	tags=55%, list=18%, signal=66%
GOBP_CELLULAR_RESPIRATION	GOBP_CELLULAR_RESPIRATION	Details ...	229	0.58193886	1.9312904	0.00591716	0.18558154	0.402	13763	tags=59%, list=24%, signal=78%
GOCC_U2_TYPE_CATALYTIC_STEP_2_SPLICEOSOME	GOCC_U2_TYPE_CATALYTIC_STEP_2_SPLICEOSOME	Details ...	30	0.69616103	1.923766	0	0.17912209	0.414	6555	tags=53%, list=12%, signal=60%
GOMF_CYCLOSPORIN_A_BINDING	GOMF_CYCLOSPORIN_A_BINDING	Details ...	24	0.67341596	1.9155769	0.002070393	0.1781475	0.434	13727	tags=71%, list=24%, signal=94%
GOBP_TRICARBOXYLIC_ACID_CYCLE	GOBP_TRICARBOXYLIC_ACID_CYCLE	Details ...	31	0.73544407	1.9100544	0.006097561	0.17238544	0.449	9851	tags=71%, list=17%, signal=86%
GOBP_NEGATIVE_REGULATION_OF_MRNA_SPLICING_VIA_SPLICEOSOME	GOBP_NEGATIVE_REGULATION_OF_MRNA_SPLICING_VIA_SPLICEOSOME	Details ...	20	0.7443289	1.8988715	0.003976143	0.18289772	0.482	10219	tags=70%, list=18%, signal=85%
GOBP_ESTABLISHMENT_OF_PROTEIN_LOCALIZATION_TO_TELOMERE	GOBP_ESTABLISHMENT_OF_PROTEIN_LOCALIZATION_TO_TELOMERE	Details ...	17	0.81841636	1.8905348	0.00422833	0.18673763	0.509	1386	tags=65%, list=2%, signal=66%
GOCC_U12_TYPE_SPLICEOSOMAL_COMPLEX	GOCC_U12_TYPE_SPLICEOSOMAL_COMPLEX	Details ...	29	0.675226	1.8822718	0	0.19393924	0.542	6786	tags=45%, list=12%, signal=51%
GOBP_AEROBIC_RESPIRATION	GOBP_AEROBIC_RESPIRATION	Details ...	186	0.60753775	1.8648422	0.01192843	0.22822879	0.597	13763	tags=65%, list=24%, signal=85%
GOBP_NEGATIVE_REGULATION_OF_RNA_SPLICING	GOBP_NEGATIVE_REGULATION_OF_RNA_SPLICING	Details ...	25	0.6807841	1.8581631	0.005847953	0.23151112	0.611	10219	tags=60%, list=18%, signal=73%
GOCC_CATALYTIC_STEP_2_SPLICEOSOME	GOCC_CATALYTIC_STEP_2_SPLICEOSOME	Details ...	87	0.60266227	1.8551593	0.007858546	0.22577366	0.623	10632	tags=53%, list=19%, signal=65%
GOBP_DNA_CONFORMATION_CHANGE	GOBP_DNA_CONFORMATION_CHANGE	Details ...	349	0.5331921	1.8512598	0.004008016	0.22338897	0.635	10122	tags=46%, list=18%, signal=56%
GOBP_DNA_REPLICATION_DEPENDENT_CHROMATIN_ORGANIZATION	GOBP_DNA_REPLICATION_DEPENDENT_CHROMATIN_ORGANIZATION	Details ...	30	0.7763205	1.8403261	0.002	0.23875372	0.661	10122	tags=87%, list=18%, signal=106%
GOBP_PROTEIN_DNA_COMPLEX_SUBUNIT_ORGANIZATION	GOBP_PROTEIN_DNA_COMPLEX_SUBUNIT_ORGANIZATION	Details ...	250	0.55108947	1.8370694	0.008080808	0.23531204	0.67	10122	tags=48%, list=18%, signal=58%
GOBP_NEGATIVE_REGULATION_OF_MRNA_PROCESSING	GOBP_NEGATIVE_REGULATION_OF_MRNA_PROCESSING	Details ...	29	0.6735017	1.8360354	0.009823183	0.22621424	0.67	11741	tags=66%, list=21%, signal=83%
GOMF_THIOLESTER_HYDROLASE_ACTIVITY	GOMF_THIOLESTER_HYDROLASE_ACTIVITY	Details ...	44	0.5634309	1.834739	0.003944773	0.21836282	0.674	15324	tags=52%, list=27%, signal=72%
GOBP_DNA_PACKAGING	GOBP_DNA_PACKAGING	Details ...	251	0.52634656	1.827133	0.004	0.22796234	0.695	10122	tags=45%, list=18%, signal=55%
GOBP_NUCLEOSOME_ORGANIZATION	GOBP_NUCLEOSOME_ORGANIZATION	Details ...	173	0.5739619	1.8214812	0.00811359	0.23208886	0.714	10122	tags=49%, list=18%, signal=60%
GOCC_NUCLEAR_CHROMOSOME	GOCC_NUCLEAR_CHROMOSOME	Details ...	225	0.54635984	1.8213661	0.006048387	0.22256619	0.714	10122	tags=47%, list=18%, signal=57%
GOBP_REGULATION_OF_DNA_DEPENDENT_DNA_REPLICATION	GOBP_REGULATION_OF_DNA_DEPENDENT_DNA_REPLICATION	Details ...	52	0.6551204	1.8136431	0.010460251	0.23242486	0.735	6183	tags=48%, list=11%, signal=54%
GOBP_MITOCHONDRIAL_RNA_METABOLIC_PROCESS	GOBP_MITOCHONDRIAL_RNA_METABOLIC_PROCESS	Details ...	49	0.649299	1.8119296	0.021611001	0.22766136	0.738	9707	tags=53%, list=17%, signal=64%
GOCC_SPLICEOSOMAL_SNRNP_COMPLEX	GOCC_SPLICEOSOMAL_SNRNP_COMPLEX	Details ...	86	0.5686645	1.8116405	0.007782101	0.21988101	0.738	12732	tags=55%, list=23%, signal=70%
GOBP_ENERGY_DERIVATION_BY_OXIDATION_OF_ORGANIC_COMPOUNDS	GOBP_ENERGY_DERIVATION_BY_OXIDATION_OF_ORGANIC_COMPOUNDS	Details ...	317	0.46864378	1.8051219	0.007751938	0.22715592	0.754	13763	tags=49%, list=24%, signal=64%
GOBP_TELOMERE_ORGANIZATION	GOBP_TELOMERE_ORGANIZATION	Details ...	160	0.52078104	1.804235	0.00625	0.22132497	0.756	10122	tags=43%, list=18%, signal=52%
GOMF_METAL_CLUSTER_BINDING	GOMF_METAL_CLUSTER_BINDING	Details ...	67	0.55856943	1.8014095	0.008080808	0.2200446	0.761	14325	tags=55%, list=25%, signal=74%
GOBP_REGULATION_OF_MITOCHONDRIAL_GENE_EXPRESSION	GOBP_REGULATION_OF_MITOCHONDRIAL_GENE_EXPRESSION	Details ...	28	0.6725053	1.794254	0.007889546	0.22955775	0.776	9693	tags=50%, list=17%, signal=60%
GOBP_DNA_REPLICATION_CHECKPOINT_SIGNALING	GOBP_DNA_REPLICATION_CHECKPOINT_SIGNALING	Details ...	17	0.76410145	1.7942227	0.008179959	0.222527	0.776	4588	tags=59%, list=8%, signal=64%
GOBP_CELLULAR_MODIFIED_AMINO_ACID_BIOSYNTHETIC_PROCESS	GOBP_CELLULAR_MODIFIED_AMINO_ACID_BIOSYNTHETIC_PROCESS	Details ...	46	0.54914045	1.7893404	0.004123712	0.2269894	0.785	5809	tags=35%, list=10%, signal=39%
GOBP_SPLICEOSOMAL_COMPLEX_ASSEMBLY	GOBP_SPLICEOSOMAL_COMPLEX_ASSEMBLY	Details ...	75	0.5719552	1.7881128	0.004056795	0.22339028	0.787	13248	tags=55%, list=23%, signal=71%
GOBP_MEIOTIC_CHROMOSOME_SEGREGATION	GOBP_MEIOTIC_CHROMOSOME_SEGREGATION	Details ...	94	0.5577551	1.7779508	0.001953125	0.24150619	0.812	13143	tags=54%, list=23%, signal=71%
GOBP_CELL_CYCLE_DNA_REPLICATION	GOBP_CELL_CYCLE_DNA_REPLICATION	Details ...	44	0.63971585	1.7778016	0.029940119	0.23516634	0.812	8307	tags=55%, list=15%, signal=64%
GOMF_DNA_POLYMERASE_ACTIVITY	GOMF_DNA_POLYMERASE_ACTIVITY	Details ...	31	0.5958262	1.7671983	0.018789144	0.2544899	0.83	8307	tags=39%, list=15%, signal=45%
GOMF_NUCLEOSOMAL_DNA_BINDING	GOMF_NUCLEOSOMAL_DNA_BINDING	Details ...	40	0.61047053	1.76463	0.01004016	0.25442278	0.832	11977	tags=60%, list=21%, signal=76%
GOBP_REGULATION_OF_CHROMOSOME_SEPARATION	GOBP_REGULATION_OF_CHROMOSOME_SEPARATION	Details ...	72	0.58154947	1.7595353	0.014028057	0.260178	0.84	11779	tags=53%, list=21%, signal=67%
GOBP_POSITIVE_REGULATION_OF_DNA_BIOSYNTHETIC_PROCESS	GOBP_POSITIVE_REGULATION_OF_DNA_BIOSYNTHETIC_PROCESS	Details ...	73	0.51205087	1.7594595	0.012269938	0.25389147	0.84	7299	tags=37%, list=13%, signal=42%
GOMF_4_IRON_4_SULFUR_CLUSTER_BINDING	GOMF_4_IRON_4_SULFUR_CLUSTER_BINDING	Details ...	41	0.58905375	1.7577363	0.014314928	0.25236094	0.845	14325	tags=63%, list=25%, signal=85%
GOBP_OXIDATIVE_PHOSPHORYLATION	GOBP_OXIDATIVE_PHOSPHORYLATION	Details ...	138	0.60268885	1.7574705	0.023483366	0.246901	0.845	13763	tags=66%, list=24%, signal=87%
GOMF_SINGLE_STRANDED_DNA_HELICASE_ACTIVITY	GOMF_SINGLE_STRANDED_DNA_HELICASE_ACTIVITY	Details ...	23	0.75080067	1.7556349	0.018907564	0.24560036	0.848	8798	tags=74%, list=16%, signal=88%
GOCC_SM_LIKE_PROTEIN_FAMILY_COMPLEX	GOCC_SM_LIKE_PROTEIN_FAMILY_COMPLEX	Details ...	106	0.53866005	1.7542892	0.013384321	0.24303707	0.849	15682	tags=59%, list=28%, signal=82%
GOBP_MRNA_CIS_SPLICING_VIA_SPLICEOSOME	GOBP_MRNA_CIS_SPLICING_VIA_SPLICEOSOME	Details ...	40	0.5945916	1.7505205	0.006085193	0.2463687	0.855	10617	tags=52%, list=19%, signal=65%
GOBP_CHROMOSOME_ORGANIZATION_INVOLVED_IN_MEIOTIC_CELL_CYCLE	GOBP_CHROMOSOME_ORGANIZATION_INVOLVED_IN_MEIOTIC_CELL_CYCLE	Details ...	70	0.56679827	1.7502424	0.005928854	0.24191166	0.856	14173	tags=60%, list=25%, signal=80%
GOBP_RESPIRATORY_ELECTRON_TRANSPORT_CHAIN	GOBP_RESPIRATORY_ELECTRON_TRANSPORT_CHAIN	Details ...	111	0.60376567	1.7501535	0.025590552	0.23704165	0.856	13763	tags=67%, list=24%, signal=88%
GOBP_REGULATION_OF_CHROMOSOME_SEGREGATION	GOBP_REGULATION_OF_CHROMOSOME_SEGREGATION	Details ...	89	0.5784412	1.7472912	0.024590164	0.23879805	0.861	11779	tags=52%, list=21%, signal=65%
GOBP_MITOTIC_RECOMBINATION	GOBP_MITOTIC_RECOMBINATION	Details ...	26	0.64199156	1.7465527	0.014344262	0.23529115	0.861	13657	tags=58%, list=24%, signal=76%
GOBP_DNA_REPLICATION_INDEPENDENT_CHROMATIN_ORGANIZATION	GOBP_DNA_REPLICATION_INDEPENDENT_CHROMATIN_ORGANIZATION	Details ...	34	0.64445573	1.7462267	0.010080645	0.23139559	0.862	10122	tags=65%, list=18%, signal=79%
GOMF_SINGLE_STRANDED_DNA_BINDING	GOMF_SINGLE_STRANDED_DNA_BINDING		121	0.54214936	1.7406598	0.016359918	0.23943949	0.873	9153	tags=48%, list=16%, signal=57%
GOCC_SPLICEOSOMAL_COMPLEX	GOCC_SPLICEOSOMAL_COMPLEX		191	0.5142242	1.7401606	0.013806706	0.23587064	0.876	7811	tags=37%, list=14%, signal=42%
GOCC_U2_TYPE_SPLICEOSOMAL_COMPLEX	GOCC_U2_TYPE_SPLICEOSOMAL_COMPLEX		91	0.55076575	1.7396808	0.01178782	0.2325762	0.877	10632	tags=44%, list=19%, signal=54%
GOBP_CHROMOSOME_CONDENSATION	GOBP_CHROMOSOME_CONDENSATION		49	0.5742063	1.7387309	0.016427105	0.23044631	0.881	9477	tags=49%, list=17%, signal=59%
GOBP_DEOXYRIBONUCLEOSIDE_TRIPHOSPHATE_METABOLIC_PROCESS	GOBP_DEOXYRIBONUCLEOSIDE_TRIPHOSPHATE_METABOLIC_PROCESS		15	0.6587906	1.7381953	0.01178782	0.22746943	0.882	15075	tags=73%, list=27%, signal=100%
GOBP_MITOCHONDRIAL_GENE_EXPRESSION	GOBP_MITOCHONDRIAL_GENE_EXPRESSION		104	0.6130491	1.7368625	0.032882012	0.22632615	0.885	12158	tags=53%, list=22%, signal=67%
GOCC_NUCLEAR_REPLICATION_FORK	GOCC_NUCLEAR_REPLICATION_FORK		28	0.69477904	1.7364172	0.03448276	0.22320896	0.887	8804	tags=57%, list=16%, signal=68%
GOBP_RNA_SPLICING_VIA_TRANSESTERIFICATION_REACTIONS	GOBP_RNA_SPLICING_VIA_TRANSESTERIFICATION_REACTIONS		320	0.481266	1.7362522	0.009881423	0.21970724	0.888	14093	tags=47%, list=25%, signal=62%
GOCC_U5_SNRNP	GOCC_U5_SNRNP		23	0.62733865	1.7361851	0.015625	0.21614188	0.889	6494	tags=48%, list=11%, signal=54%
GOBP_PROTEIN_LOCALIZATION_TO_CHROMOSOME_TELOMERIC_REGION	GOBP_PROTEIN_LOCALIZATION_TO_CHROMOSOME_TELOMERIC_REGION		30	0.6144894	1.734975	0.022357723	0.21503972	0.89	1386	tags=37%, list=2%, signal=38%
GOCC_U1_SNRNP	GOCC_U1_SNRNP		31	0.61296576	1.7334235	0.013207547	0.21488224	0.892	10632	tags=52%, list=19%, signal=64%
GOCC_CHROMOSOME_CENTROMERIC_REGION	GOCC_CHROMOSOME_CENTROMERIC_REGION		227	0.5433122	1.7330155	0.022727273	0.21220258	0.893	13560	tags=53%, list=24%, signal=70%
GOMF_COA_HYDROLASE_ACTIVITY	GOMF_COA_HYDROLASE_ACTIVITY		24	0.6282801	1.7312428	0.01446281	0.21249142	0.896	15316	tags=63%, list=27%, signal=86%
GOBP_MEIOTIC_SPINDLE_ORGANIZATION	GOBP_MEIOTIC_SPINDLE_ORGANIZATION		15	0.659167	1.7308466	0.012096774	0.20993452	0.898	13629	tags=67%, list=24%, signal=88%
GOBP_MITOCHONDRIAL_RNA_PROCESSING	GOBP_MITOCHONDRIAL_RNA_PROCESSING		20	0.71474296	1.7299695	0.031558186	0.2084764	0.9	3932	tags=50%, list=7%, signal=54%
GOBP_RIBONUCLEOPROTEIN_COMPLEX_SUBUNIT_ORGANIZATION	GOBP_RIBONUCLEOPROTEIN_COMPLEX_SUBUNIT_ORGANIZATION		210	0.5111025	1.7295903	0.015873017	0.20614357	0.9	13248	tags=46%, list=23%, signal=60%
GOBP_TRANSLATIONAL_TERMINATION	GOBP_TRANSLATIONAL_TERMINATION		17	0.688507	1.7295607	0.012345679	0.20313068	0.9	10299	tags=53%, list=18%, signal=65%
GOCC_CONDENSED_CHROMOSOME	GOCC_CONDENSED_CHROMOSOME		254	0.5140835	1.7250068	0.020242915	0.20876947	0.903	13657	tags=50%, list=24%, signal=65%
GOBP_PROTEIN_PEPTIDYL_PROLYL_ISOMERIZATION	GOBP_PROTEIN_PEPTIDYL_PROLYL_ISOMERIZATION		42	0.5270663	1.7197545	0.008097166	0.21596979	0.911	13727	tags=52%, list=24%, signal=69%
GOBP_DNA_GEOMETRIC_CHANGE	GOBP_DNA_GEOMETRIC_CHANGE		96	0.57337177	1.7187902	0.036437247	0.21463953	0.913	7621	tags=48%, list=13%, signal=55%
GOCC_PROTEASOME_CORE_COMPLEX	GOCC_PROTEASOME_CORE_COMPLEX		20	0.7391685	1.7173414	0.031067962	0.21442458	0.913	9036	tags=60%, list=16%, signal=71%
GOBP_MATURATION_OF_LSU_RRNA_FROM_TRICISTRONIC_RRNA_TRANSCRIPT_SSU_RRNA_5_8S_RRNA_LSU_RRNA	GOBP_MATURATION_OF_LSU_RRNA_FROM_TRICISTRONIC_RRNA_TRANSCRIPT_SSU_RRNA_5_8S_RRNA_LSU_RRNA		15	0.7698288	1.7171758	0.023952097	0.21177903	0.913	4575	tags=60%, list=8%, signal=65%
GOBP_MITOCHONDRIAL_TRANSMEMBRANE_TRANSPORT	GOBP_MITOCHONDRIAL_TRANSMEMBRANE_TRANSPORT		105	0.513753	1.7157242	0.037254903	0.21170792	0.914	15774	tags=48%, list=28%, signal=66%
GOBP_ELECTRON_TRANSPORT_CHAIN	GOBP_ELECTRON_TRANSPORT_CHAIN		164	0.52289057	1.7141117	0.025390625	0.21203953	0.916	13763	tags=54%, list=24%, signal=71%
GOCC_CHROMOSOME_TELOMERIC_REGION	GOCC_CHROMOSOME_TELOMERIC_REGION		165	0.51364356	1.7118073	0.016563147	0.21363224	0.918	10122	tags=44%, list=18%, signal=53%
GOBP_NUCLEAR_CHROMOSOME_SEGREGATION	GOBP_NUCLEAR_CHROMOSOME_SEGREGATION		287	0.5114339	1.711257	0.020366598	0.21189259	0.918	13207	tags=48%, list=23%, signal=63%
GOBP_PROTEIN_LOCALIZATION_TO_CHROMOSOME	GOBP_PROTEIN_LOCALIZATION_TO_CHROMOSOME		93	0.5558772	1.710763	0.022727273	0.2100937	0.918	8804	tags=44%, list=16%, signal=52%
GOMF_CIS_TRANS_ISOMERASE_ACTIVITY	GOMF_CIS_TRANS_ISOMERASE_ACTIVITY		46	0.511506	1.7082793	0.00814664	0.21241796	0.922	13727	tags=50%, list=24%, signal=66%
GOBP_MRNA_PROCESSING	GOBP_MRNA_PROCESSING		494	0.4649012	1.7079892	0.014028057	0.2102716	0.922	14502	tags=47%, list=26%, signal=62%
GOCC_CHROMOSOME_CENTROMERIC_CORE_DOMAIN	GOCC_CHROMOSOME_CENTROMERIC_CORE_DOMAIN		19	0.74689287	1.7069387	0.017681729	0.20962788	0.922	11047	tags=84%, list=20%, signal=105%
GOBP_RIBONUCLEOPROTEIN_COMPLEX_BIOGENESIS	GOBP_RIBONUCLEOPROTEIN_COMPLEX_BIOGENESIS		448	0.5316648	1.7055906	0.022312373	0.20955539	0.924	13248	tags=51%, list=23%, signal=66%
GOBP_CHROMATIN_REMODELING	GOBP_CHROMATIN_REMODELING		264	0.48491412	1.70476	0.00811359	0.20835853	0.925	8938	tags=38%, list=16%, signal=45%
GOCC_PRECATALYTIC_SPLICEOSOME	GOCC_PRECATALYTIC_SPLICEOSOME		53	0.594434	1.7046707	0.01934236	0.20601729	0.925	6806	tags=43%, list=12%, signal=49%
GOCC_CHROMOSOMAL_REGION	GOCC_CHROMOSOMAL_REGION		365	0.5148937	1.7033832	0.024742268	0.2059506	0.925	10122	tags=44%, list=18%, signal=53%
GOCC_OXIDOREDUCTASE_COMPLEX	GOCC_OXIDOREDUCTASE_COMPLEX		120	0.5459302	1.7008587	0.0332681	0.20821184	0.926	13763	tags=58%, list=24%, signal=77%
GOBP_HISTONE_EXCHANGE	GOBP_HISTONE_EXCHANGE		22	0.6238478	1.700004	0.01764706	0.20736672	0.926	7579	tags=50%, list=13%, signal=58%
GOMF_NADH_DEHYDROGENASE_ACTIVITY	GOMF_NADH_DEHYDROGENASE_ACTIVITY		45	0.6835964	1.6984938	0.03632887	0.20769005	0.926	14351	tags=78%, list=25%, signal=104%
GOBP_REGULATION_OF_NUCLEASE_ACTIVITY	GOBP_REGULATION_OF_NUCLEASE_ACTIVITY		21	0.62760496	1.6962588	0.020242915	0.20943826	0.926	2087	tags=33%, list=4%, signal=35%
GOBP_METAPHASE_ANAPHASE_TRANSITION_OF_CELL_CYCLE	GOBP_METAPHASE_ANAPHASE_TRANSITION_OF_CELL_CYCLE		65	0.5793971	1.6930507	0.024691358	0.21267948	0.929	11779	tags=52%, list=21%, signal=66%
GOCC_MITOCHONDRIAL_PROTEIN_CONTAINING_COMPLEX	GOCC_MITOCHONDRIAL_PROTEIN_CONTAINING_COMPLEX		279	0.58869904	1.6929209	0.04483431	0.2105468	0.929	13763	tags=56%, list=24%, signal=73%
GOBP_POSITIVE_REGULATION_OF_TELOMERE_MAINTENANCE_VIA_TELOMERE_LENGTHENING	GOBP_POSITIVE_REGULATION_OF_TELOMERE_MAINTENANCE_VIA_TELOMERE_LENGTHENING		37	0.5658092	1.690882	0.026262626	0.21186864	0.931	7299	tags=38%, list=13%, signal=43%
GOBP_POSITIVE_REGULATION_OF_CYTOPLASMIC_TRANSLATION	GOBP_POSITIVE_REGULATION_OF_CYTOPLASMIC_TRANSLATION		15	0.67299336	1.6908759	0.018480493	0.20957568	0.931	12297	tags=60%, list=22%, signal=77%
GOBP_SISTER_CHROMATID_SEGREGATION	GOBP_SISTER_CHROMATID_SEGREGATION		207	0.53763074	1.6889335	0.02736842	0.21091779	0.932	12445	tags=49%, list=22%, signal=63%
GOBP_CHROMOSOME_SEPARATION	GOBP_CHROMOSOME_SEPARATION		97	0.54288995	1.6880677	0.030303031	0.21009919	0.932	13242	tags=54%, list=23%, signal=70%
GOMF_ENDODEOXYRIBONUCLEASE_ACTIVITY_PRODUCING_5_PHOSPHOMONOESTERS	GOMF_ENDODEOXYRIBONUCLEASE_ACTIVITY_PRODUCING_5_PHOSPHOMONOESTERS		15	0.62872577	1.685143	0.030612245	0.21310388	0.934	3537	tags=33%, list=6%, signal=36%
GOBP_REGULATION_OF_MITOTIC_SISTER_CHROMATID_SEGREGATION	GOBP_REGULATION_OF_MITOTIC_SISTER_CHROMATID_SEGREGATION		46	0.5981608	1.6847967	0.024640657	0.21158476	0.936	10455	tags=52%, list=18%, signal=64%
GOBP_MISMATCH_REPAIR	GOBP_MISMATCH_REPAIR		33	0.5925583	1.6844282	0.025157232	0.21005446	0.936	6442	tags=39%, list=11%, signal=44%
GOCC_U2_SNRNP	GOCC_U2_SNRNP		23	0.6401578	1.6841685	0.03125	0.20832099	0.936	6709	tags=52%, list=12%, signal=59%
GOCC_CONDENSED_NUCLEAR_CHROMOSOME	GOCC_CONDENSED_NUCLEAR_CHROMOSOME		72	0.524575	1.6841549	0.013972056	0.20624356	0.936	13657	tags=53%, list=24%, signal=70%
GOBP_CHROMATIN_ASSEMBLY_OR_DISASSEMBLY	GOBP_CHROMATIN_ASSEMBLY_OR_DISASSEMBLY		230	0.48963138	1.682102	0.015873017	0.20769212	0.938	10122	tags=41%, list=18%, signal=50%
GOBP_ATP_SYNTHESIS_COUPLED_ELECTRON_TRANSPORT	GOBP_ATP_SYNTHESIS_COUPLED_ELECTRON_TRANSPORT		91	0.62595725	1.6818277	0.04133858	0.20605406	0.938	13763	tags=70%, list=24%, signal=93%
GOBP_RNA_INTERFERENCE	GOBP_RNA_INTERFERENCE		18	0.6711164	1.679481	0.018	0.20806456	0.942	8786	tags=39%, list=16%, signal=46%
GOMF_OXIDOREDUCTASE_ACTIVITY_ACTING_ON_NAD_P_H	GOMF_OXIDOREDUCTASE_ACTIVITY_ACTING_ON_NAD_P_H		88	0.5086469	1.6794095	0.027667984	0.20612906	0.942	13763	tags=57%, list=24%, signal=75%
GOBP_NEGATIVE_REGULATION_OF_METAPHASE_ANAPHASE_TRANSITION_OF_CELL_CYCLE	GOBP_NEGATIVE_REGULATION_OF_METAPHASE_ANAPHASE_TRANSITION_OF_CELL_CYCLE		42	0.60240287	1.6774801	0.023060797	0.2076307	0.945	10455	tags=52%, list=18%, signal=64%
GOCC_CONDENSED_CHROMOSOME_CENTROMERIC_REGION	GOCC_CONDENSED_CHROMOSOME_CENTROMERIC_REGION		156	0.54477155	1.6746374	0.036809817	0.21035334	0.946	8507	tags=43%, list=15%, signal=50%
GOBP_PTERIDINE_CONTAINING_COMPOUND_BIOSYNTHETIC_PROCESS	GOBP_PTERIDINE_CONTAINING_COMPOUND_BIOSYNTHETIC_PROCESS		15	0.7147929	1.6698389	0.024439918	0.21720015	0.951	10838	tags=67%, list=19%, signal=82%
GOCC_RESPIRASOME	GOCC_RESPIRASOME		101	0.61716175	1.6672295	0.04606526	0.21985053	0.954	13763	tags=65%, list=24%, signal=86%
GOBP_KINETOCHORE_ORGANIZATION	GOBP_KINETOCHORE_ORGANIZATION		23	0.6855322	1.6653774	0.03	0.22135954	0.955	9123	tags=70%, list=16%, signal=83%
GOMF_ELECTRON_TRANSFER_ACTIVITY	GOMF_ELECTRON_TRANSFER_ACTIVITY		124	0.5430302	1.6638621	0.035019454	0.22212145	0.957	13763	tags=56%, list=24%, signal=74%
GOBP_MITOCHONDRIAL_TRANSCRIPTION	GOBP_MITOCHONDRIAL_TRANSCRIPTION		17	0.61709756	1.6612734	0.026415095	0.22492051	0.959	15205	tags=65%, list=27%, signal=88%
GOCC_REPLICATION_FORK	GOCC_REPLICATION_FORK		60	0.59591746	1.6604949	0.04742268	0.22431006	0.959	8804	tags=50%, list=16%, signal=59%
GOBP_RNA_SPLICING	GOBP_RNA_SPLICING		431	0.44682744	1.6593316	0.021825397	0.2243655	0.959	14502	tags=45%, list=26%, signal=60%
GOBP_DNA_REPLICATION_INITIATION	GOBP_DNA_REPLICATION_INITIATION		38	0.66525066	1.656104	0.049484536	0.22828875	0.961	9478	tags=61%, list=17%, signal=73%
GOBP_MITOTIC_SISTER_CHROMATID_COHESION	GOBP_MITOTIC_SISTER_CHROMATID_COHESION		28	0.57903516	1.6559213	0.024390243	0.22661923	0.961	10007	tags=54%, list=18%, signal=65%
GOMF_OXIDOREDUCTASE_ACTIVITY_ACTING_ON_NAD_P_H_QUINONE_OR_SIMILAR_COMPOUND_AS_ACCEPTOR	GOMF_OXIDOREDUCTASE_ACTIVITY_ACTING_ON_NAD_P_H_QUINONE_OR_SIMILAR_COMPOUND_AS_ACCEPTOR		57	0.6248343	1.6553769	0.043137256	0.22554135	0.961	15077	tags=70%, list=27%, signal=96%
GOCC_MITOCHONDRIAL_SMALL_RIBOSOMAL_SUBUNIT	GOCC_MITOCHONDRIAL_SMALL_RIBOSOMAL_SUBUNIT		26	0.6865456	1.6543218	0.036398467	0.22575827	0.963	6272	tags=42%, list=11%, signal=48%
GOCC_MEDIATOR_COMPLEX	GOCC_MEDIATOR_COMPLEX		40	0.48499638	1.6527169	0.003992016	0.22676477	0.965	6703	tags=30%, list=12%, signal=34%
GOMF_MIRNA_BINDING	GOMF_MIRNA_BINDING		34	0.5499147	1.652345	0.029661017	0.22562253	0.965	14070	tags=50%, list=25%, signal=67%
GOBP_BINDING_OF_SPERM_TO_ZONA_PELLUCIDA	GOBP_BINDING_OF_SPERM_TO_ZONA_PELLUCIDA		41	0.50983834	1.6520596	0.004048583	0.22419776	0.965	10405	tags=44%, list=18%, signal=54%
GOBP_MITOTIC_SISTER_CHROMATID_SEGREGATION	GOBP_MITOTIC_SISTER_CHROMATID_SEGREGATION		173	0.54144657	1.6515973	0.03966597	0.22308402	0.965	12445	tags=50%, list=22%, signal=64%
GOMF_FOUR_WAY_JUNCTION_DNA_BINDING	GOMF_FOUR_WAY_JUNCTION_DNA_BINDING		17	0.71878713	1.6505615	0.014989293	0.22303793	0.967	11973	tags=76%, list=21%, signal=97%
GOCC_INNER_MITOCHONDRIAL_MEMBRANE_PROTEIN_COMPLEX	GOCC_INNER_MITOCHONDRIAL_MEMBRANE_PROTEIN_COMPLEX		153	0.5936854	1.6493782	0.050880626	0.22335309	0.967	13763	tags=57%, list=24%, signal=75%
GOBP_MRNA_TRANSPORT	GOBP_MRNA_TRANSPORT		125	0.49500984	1.6492844	0.024390243	0.22168814	0.967	15505	tags=54%, list=27%, signal=75%
GOBP_MITOCHONDRIAL_TRANSLATION	GOBP_MITOCHONDRIAL_TRANSLATION		72	0.61299103	1.6464024	0.06563707	0.22499733	0.97	14494	tags=58%, list=26%, signal=78%
GOBP_PROTEIN_LOCALIZATION_TO_CONDENSED_CHROMOSOME	GOBP_PROTEIN_LOCALIZATION_TO_CONDENSED_CHROMOSOME		19	0.7729079	1.645932	0.023109244	0.22408484	0.97	8503	tags=84%, list=15%, signal=99%
GOCC_NUCLEAR_UBIQUITIN_LIGASE_COMPLEX	GOCC_NUCLEAR_UBIQUITIN_LIGASE_COMPLEX		44	0.5583751	1.6448623	0.026970955	0.22418255	0.97	10077	tags=45%, list=18%, signal=55%
GOCC_MITOCHONDRIAL_MATRIX	GOCC_MITOCHONDRIAL_MATRIX		470	0.49347112	1.6439759	0.052208837	0.22391969	0.97	13977	tags=48%, list=25%, signal=63%
GOBP_CHROMOSOME_SEGREGATION	GOBP_CHROMOSOME_SEGREGATION		347	0.49300474	1.6427408	0.03305785	0.22441183	0.971	14275	tags=50%, list=25%, signal=66%
GOBP_MEIOTIC_CELL_CYCLE_PROCESS	GOBP_MEIOTIC_CELL_CYCLE_PROCESS		203	0.4747363	1.6417844	0.015873017	0.22442374	0.971	13838	tags=50%, list=24%, signal=66%
GOMF_RNA_POLYMERASE_II_GENERAL_TRANSCRIPTION_INITIATION_FACTOR_ACTIVITY	GOMF_RNA_POLYMERASE_II_GENERAL_TRANSCRIPTION_INITIATION_FACTOR_ACTIVITY		38	0.55315787	1.641542	0.018108651	0.22312415	0.971	16528	tags=63%, list=29%, signal=89%
GOBP_FORMATION_OF_EXTRACHROMOSOMAL_CIRCULAR_DNA	GOBP_FORMATION_OF_EXTRACHROMOSOMAL_CIRCULAR_DNA		15	0.6514933	1.640186	0.03373016	0.22357583	0.971	8282	tags=47%, list=15%, signal=55%
GOBP_DNA_DEPENDENT_DNA_REPLICATION	GOBP_DNA_DEPENDENT_DNA_REPLICATION		160	0.5450973	1.6396228	0.055555556	0.22275403	0.971	8307	tags=43%, list=15%, signal=50%
GOBP_ATP_METABOLIC_PROCESS	GOBP_ATP_METABOLIC_PROCESS		271	0.45051882	1.6386442	0.03976143	0.22277321	0.971	13763	tags=45%, list=24%, signal=59%
GOBP_REGULATION_OF_TRANSLATIONAL_FIDELITY	GOBP_REGULATION_OF_TRANSLATIONAL_FIDELITY		21	0.63829297	1.6364353	0.043912176	0.2251254	0.974	17429	tags=81%, list=31%, signal=117%
GOMF_OXIDOREDUCTASE_ACTIVITY_ACTING_ON_THE_CH_NH_GROUP_OF_DONORS_NAD_OR_NADP_AS_ACCEPTOR	GOMF_OXIDOREDUCTASE_ACTIVITY_ACTING_ON_THE_CH_NH_GROUP_OF_DONORS_NAD_OR_NADP_AS_ACCEPTOR		19	0.5635488	1.6358417	0.029761905	0.22440018	0.976	6784	tags=47%, list=12%, signal=54%
GOBP_MRNA_SPLICE_SITE_SELECTION	GOBP_MRNA_SPLICE_SITE_SELECTION		47	0.56221527	1.6358296	0.018255578	0.2227763	0.976	10776	tags=49%, list=19%, signal=60%
GOCC_INTRINSIC_COMPONENT_OF_MITOCHONDRIAL_INNER_MEMBRANE	GOCC_INTRINSIC_COMPONENT_OF_MITOCHONDRIAL_INNER_MEMBRANE		56	0.5502802	1.6350598	0.054325957	0.22265399	0.976	6338	tags=32%, list=11%, signal=36%
GOBP_MEIOTIC_CELL_CYCLE	GOBP_MEIOTIC_CELL_CYCLE		262	0.46072137	1.6344216	0.00996016	0.2221316	0.976	13838	tags=50%, list=24%, signal=65%
GOBP_DNA_TEMPLATED_TRANSCRIPTION_INITIATION	GOBP_DNA_TEMPLATED_TRANSCRIPTION_INITIATION		132	0.46501213	1.6309992	0.014644352	0.22651239	0.977	10122	tags=39%, list=18%, signal=47%
GOBP_HOMOLOGOUS_RECOMBINATION	GOBP_HOMOLOGOUS_RECOMBINATION		58	0.5272763	1.6309059	0.031809144	0.22507532	0.977	14999	tags=52%, list=27%, signal=70%
GOBP_RNA_LOCALIZATION	GOBP_RNA_LOCALIZATION		196	0.48353082	1.6304849	0.040816326	0.2242554	0.977	15505	tags=52%, list=27%, signal=71%
GOMF_DNA_HELICASE_ACTIVITY	GOMF_DNA_HELICASE_ACTIVITY		74	0.55013174	1.6304674	0.06854839	0.22269025	0.977	7621	tags=45%, list=13%, signal=51%
GOMF_TRNA_BINDING	GOMF_TRNA_BINDING		71	0.5381626	1.6286864	0.064453125	0.2243365	0.979	19592	tags=65%, list=35%, signal=99%
GOMF_DNA_POLYMERASE_BINDING	GOMF_DNA_POLYMERASE_BINDING		22	0.6647954	1.6251979	0.030991735	0.22909476	0.98	9935	tags=55%, list=18%, signal=66%
GOCC_PROTEASOME_COMPLEX	GOCC_PROTEASOME_COMPLEX		59	0.5939724	1.6238745	0.03469388	0.22981773	0.982	6759	tags=37%, list=12%, signal=42%
GOBP_SISTER_CHROMATID_COHESION	GOBP_SISTER_CHROMATID_COHESION		63	0.5313819	1.6235788	0.05	0.22873358	0.982	12285	tags=49%, list=22%, signal=63%
GOMF_TELOMERASE_RNA_BINDING	GOMF_TELOMERASE_RNA_BINDING		22	0.6082038	1.6234559	0.04752066	0.22739494	0.982	5253	tags=41%, list=9%, signal=45%
GOCC_NADH_DEHYDROGENASE_COMPLEX	GOCC_NADH_DEHYDROGENASE_COMPLEX		49	0.6661314	1.6230017	0.046692606	0.22661999	0.982	14351	tags=71%, list=25%, signal=96%
GOBP_ACETYL_COA_BIOSYNTHETIC_PROCESS	GOBP_ACETYL_COA_BIOSYNTHETIC_PROCESS		18	0.6269759	1.6218235	0.052742615	0.22723362	0.982	9206	tags=50%, list=16%, signal=60%
GOBP_TRNA_METABOLIC_PROCESS	GOBP_TRNA_METABOLIC_PROCESS		185	0.52114683	1.6197824	0.07465619	0.22925265	0.982	19796	tags=64%, list=35%, signal=99%
GOBP_POSITIVE_REGULATION_OF_MRNA_SPLICING_VIA_SPLICEOSOME	GOBP_POSITIVE_REGULATION_OF_MRNA_SPLICING_VIA_SPLICEOSOME		23	0.58380455	1.6184394	0.032388665	0.22996232	0.983	11213	tags=57%, list=20%, signal=70%
GOBP_MEIOTIC_CHROMOSOME_SEPARATION	GOBP_MEIOTIC_CHROMOSOME_SEPARATION		25	0.5879986	1.6181221	0.03469388	0.22899455	0.983	16542	tags=64%, list=29%, signal=90%
GOBP_REGULATION_OF_CELL_CYCLE_CHECKPOINT	GOBP_REGULATION_OF_CELL_CYCLE_CHECKPOINT		34	0.5529954	1.6171814	0.036659878	0.22926418	0.983	14502	tags=56%, list=26%, signal=75%
GOBP_POSITIVE_REGULATION_OF_MRNA_PROCESSING	GOBP_POSITIVE_REGULATION_OF_MRNA_PROCESSING		32	0.5265552	1.6156441	0.028169014	0.23067117	0.984	13560	tags=56%, list=24%, signal=74%
GOBP_SPLICEOSOMAL_SNRNP_ASSEMBLY	GOBP_SPLICEOSOMAL_SNRNP_ASSEMBLY		50	0.5526115	1.6143515	0.03960396	0.2314266	0.985	6806	tags=42%, list=12%, signal=48%
GOCC_SYNAPTONEMAL_STRUCTURE	GOCC_SYNAPTONEMAL_STRUCTURE		40	0.5452263	1.614176	0.015594542	0.2302103	0.985	16367	tags=63%, list=29%, signal=88%
GOBP_SERINE_FAMILY_AMINO_ACID_BIOSYNTHETIC_PROCESS	GOBP_SERINE_FAMILY_AMINO_ACID_BIOSYNTHETIC_PROCESS		21	0.6351607	1.6133454	0.030737706	0.23022327	0.986	9887	tags=48%, list=17%, signal=58%
GOBP_ATTACHMENT_OF_MITOTIC_SPINDLE_MICROTUBULES_TO_KINETOCHORE	GOBP_ATTACHMENT_OF_MITOTIC_SPINDLE_MICROTUBULES_TO_KINETOCHORE		15	0.66861445	1.6120849	0.032719836	0.23099503	0.986	8503	tags=60%, list=15%, signal=71%
GOBP_LONG_CHAIN_FATTY_ACYL_COA_METABOLIC_PROCESS	GOBP_LONG_CHAIN_FATTY_ACYL_COA_METABOLIC_PROCESS		25	0.5125166	1.6110182	0.011811024	0.23151426	0.986	6913	tags=36%, list=12%, signal=41%
GOBP_RRNA_METHYLATION	GOBP_RRNA_METHYLATION		25	0.5950921	1.6091336	0.06382979	0.23353575	0.987	16360	tags=72%, list=29%, signal=101%
GOBP_KINETOCHORE_ASSEMBLY	GOBP_KINETOCHORE_ASSEMBLY		18	0.66266936	1.608774	0.034623217	0.23274118	0.987	9123	tags=67%, list=16%, signal=79%
GOMF_REGULATORY_RNA_BINDING	GOMF_REGULATORY_RNA_BINDING		47	0.48334494	1.6087171	0.029535865	0.23137775	0.987	14070	tags=49%, list=25%, signal=65%
GOMF_CATALYTIC_ACTIVITY_ACTING_ON_A_TRNA	GOMF_CATALYTIC_ACTIVITY_ACTING_ON_A_TRNA		125	0.5193761	1.6048129	0.082	0.23681821	0.988	19055	tags=63%, list=34%, signal=95%
GOMF_PALMITOYL_COA_HYDROLASE_ACTIVITY	GOMF_PALMITOYL_COA_HYDROLASE_ACTIVITY		16	0.64435387	1.6045734	0.036960986	0.23584813	0.988	15316	tags=69%, list=27%, signal=94%
GOCC_TRICARBOXYLIC_ACID_CYCLE_ENZYME_COMPLEX	GOCC_TRICARBOXYLIC_ACID_CYCLE_ENZYME_COMPLEX		16	0.64336705	1.6043841	0.05338809	0.23476292	0.988	4108	tags=56%, list=7%, signal=61%
GOCC_PROTON_TRANSPORTING_TWO_SECTOR_ATPASE_COMPLEX_CATALYTIC_DOMAIN	GOCC_PROTON_TRANSPORTING_TWO_SECTOR_ATPASE_COMPLEX_CATALYTIC_DOMAIN		20	0.5599585	1.6043519	0.03409091	0.23341589	0.988	15699	tags=60%, list=28%, signal=83%
GOBP_NCRNA_PROCESSING	GOBP_NCRNA_PROCESSING		390	0.50555146	1.6037521	0.05697446	0.23308896	0.989	19696	tags=61%, list=35%, signal=93%
GOBP_TELOMERE_MAINTENANCE	GOBP_TELOMERE_MAINTENANCE		132	0.4756346	1.6027006	0.05154639	0.23347093	0.989	8804	tags=34%, list=16%, signal=40%
GOMF_PRE_MRNA_BINDING	GOMF_PRE_MRNA_BINDING		54	0.50902075	1.6025215	0.01992032	0.23243608	0.989	14452	tags=54%, list=26%, signal=72%
GOBP_PORE_COMPLEX_ASSEMBLY	GOBP_PORE_COMPLEX_ASSEMBLY		21	0.60670304	1.6022452	0.03846154	0.23153883	0.989	7688	tags=52%, list=14%, signal=61%
GOBP_UBIQUINONE_METABOLIC_PROCESS	GOBP_UBIQUINONE_METABOLIC_PROCESS		18	0.61132	1.6009109	0.041257367	0.23241012	0.99	8106	tags=44%, list=14%, signal=52%
GOMF_DNA_SECONDARY_STRUCTURE_BINDING	GOMF_DNA_SECONDARY_STRUCTURE_BINDING		36	0.5787159	1.5988847	0.04347826	0.23471868	0.991	11973	tags=58%, list=21%, signal=74%
GOBP_PROTEIN_LOCALIZATION_TO_CHROMOSOME_CENTROMERIC_REGION	GOBP_PROTEIN_LOCALIZATION_TO_CHROMOSOME_CENTROMERIC_REGION		25	0.6894133	1.5988733	0.044871796	0.2333775	0.991	13083	tags=80%, list=23%, signal=104%
GOBP_POSITIVE_REGULATION_OF_CHROMOSOME_ORGANIZATION	GOBP_POSITIVE_REGULATION_OF_CHROMOSOME_ORGANIZATION		90	0.4875471	1.5981945	0.048879836	0.23322642	0.991	8282	tags=34%, list=15%, signal=40%
GOBP_TELOMERASE_RNA_LOCALIZATION	GOBP_TELOMERASE_RNA_LOCALIZATION		19	0.7064576	1.5976286	0.0562249	0.23280473	0.991	6304	tags=58%, list=11%, signal=65%
GOBP_MRNA_MODIFICATION	GOBP_MRNA_MODIFICATION		28	0.5945304	1.5963899	0.06827309	0.23359509	0.992	16682	tags=75%, list=30%, signal=106%
GOBP_PTERIDINE_CONTAINING_COMPOUND_METABOLIC_PROCESS	GOBP_PTERIDINE_CONTAINING_COMPOUND_METABOLIC_PROCESS		36	0.54428726	1.5953515	0.032989692	0.23403881	0.992	17476	tags=64%, list=31%, signal=92%
GOBP_FOLIC_ACID_METABOLIC_PROCESS	GOBP_FOLIC_ACID_METABOLIC_PROCESS		16	0.6111805	1.5937562	0.024096385	0.23548594	0.993	5542	tags=38%, list=10%, signal=42%
GOBP_POSITIVE_REGULATION_OF_TELOMERE_MAINTENANCE	GOBP_POSITIVE_REGULATION_OF_TELOMERE_MAINTENANCE		52	0.506617	1.5933614	0.044025157	0.2348197	0.993	8282	tags=35%, list=15%, signal=41%
GOBP_MITOCHONDRIAL_ELECTRON_TRANSPORT_CYTOCHROME_C_TO_OXYGEN	GOBP_MITOCHONDRIAL_ELECTRON_TRANSPORT_CYTOCHROME_C_TO_OXYGEN		18	0.65481544	1.592714	0.047808766	0.23468953	0.993	9194	tags=67%, list=16%, signal=80%
GOMF_PROTEASOME_BINDING	GOMF_PROTEASOME_BINDING		17	0.6317198	1.5907357	0.042596348	0.23679113	0.993	5667	tags=41%, list=10%, signal=46%
GOBP_ESTABLISHMENT_OF_RNA_LOCALIZATION	GOBP_ESTABLISHMENT_OF_RNA_LOCALIZATION		161	0.4640719	1.5904799	0.03877551	0.23590784	0.993	15505	tags=50%, list=27%, signal=68%
GOBP_REGULATION_OF_DNA_BIOSYNTHETIC_PROCESS	GOBP_REGULATION_OF_DNA_BIOSYNTHETIC_PROCESS		123	0.43193942	1.5892408	0.032989692	0.23687027	0.993	7299	tags=32%, list=13%, signal=36%
GOMF_CATALYTIC_ACTIVITY_ACTING_ON_DNA	GOMF_CATALYTIC_ACTIVITY_ACTING_ON_DNA		222	0.46748617	1.5869483	0.06404959	0.23941498	0.993	8307	tags=34%, list=15%, signal=40%
GOBP_MITOTIC_METAPHASE_PLATE_CONGRESSION	GOBP_MITOTIC_METAPHASE_PLATE_CONGRESSION		53	0.54592496	1.5868076	0.050607286	0.2384278	0.993	13083	tags=49%, list=23%, signal=64%
GOBP_REGULATION_OF_DNA_REPLICATION	GOBP_REGULATION_OF_DNA_REPLICATION		131	0.4763535	1.5859601	0.05338809	0.23869175	0.994	7621	tags=36%, list=13%, signal=41%
GOBP_NEGATIVE_REGULATION_OF_NUCLEAR_DIVISION	GOBP_NEGATIVE_REGULATION_OF_NUCLEAR_DIVISION		55	0.53676796	1.5857701	0.036511157	0.23771149	0.994	9123	tags=40%, list=16%, signal=48%
GOBP_RRNA_METABOLIC_PROCESS	GOBP_RRNA_METABOLIC_PROCESS		259	0.52612925	1.5850985	0.07535642	0.23762499	0.994	14379	tags=55%, list=25%, signal=73%
GOBP_REPLICATIVE_SENESCENCE	GOBP_REPLICATIVE_SENESCENCE		16	0.5733574	1.5845488	0.030674847	0.23729192	0.994	5172	tags=25%, list=9%, signal=28%
GOBP_GENERATION_OF_PRECURSOR_METABOLITES_AND_ENERGY	GOBP_GENERATION_OF_PRECURSOR_METABOLITES_AND_ENERGY		489	0.3919316	1.5830916	0.034068137	0.23857851	0.995	12091	tags=37%, list=21%, signal=47%
GOBP_REGULATION_OF_CENTROSOME_CYCLE	GOBP_REGULATION_OF_CENTROSOME_CYCLE		51	0.49877948	1.5827987	0.044989776	0.23782638	0.995	9505	tags=35%, list=17%, signal=42%
GOBP_MRNA_5_SPLICE_SITE_RECOGNITION	GOBP_MRNA_5_SPLICE_SITE_RECOGNITION		22	0.631412	1.5825042	0.03629032	0.23709919	0.995	12289	tags=59%, list=22%, signal=75%
GOMF_ENDONUCLEASE_ACTIVITY_ACTIVE_WITH_EITHER_RIBO_OR_DEOXYRIBONUCLEIC_ACIDS_AND_PRODUCING_5_PHOSPHOMONOESTERS	GOMF_ENDONUCLEASE_ACTIVITY_ACTIVE_WITH_EITHER_RIBO_OR_DEOXYRIBONUCLEIC_ACIDS_AND_PRODUCING_5_PHOSPHOMONOESTERS		41	0.5337562	1.5808535	0.055900622	0.2387384	0.995	10962	tags=39%, list=19%, signal=48%
GOCC_PERICENTRIC_HETEROCHROMATIN	GOCC_PERICENTRIC_HETEROCHROMATIN		23	0.5650361	1.5787538	0.04040404	0.24118385	0.995	10007	tags=43%, list=18%, signal=53%
GOBP_POSTREPLICATION_REPAIR	GOBP_POSTREPLICATION_REPAIR		35	0.5311002	1.5787368	0.043912176	0.2399614	0.995	10805	tags=43%, list=19%, signal=53%
GOBP_DEOXYRIBONUCLEOTIDE_BIOSYNTHETIC_PROCESS	GOBP_DEOXYRIBONUCLEOTIDE_BIOSYNTHETIC_PROCESS		15	0.6536624	1.5777135	0.05068226	0.24044387	0.995	15075	tags=73%, list=27%, signal=100%
GOCC_NUCLEAR_PORE	GOCC_NUCLEAR_PORE		93	0.4816242	1.5749687	0.047325104	0.24397968	0.996	10455	tags=38%, list=18%, signal=46%
GOCC_PROTON_TRANSPORTING_TWO_SECTOR_ATPASE_COMPLEX	GOCC_PROTON_TRANSPORTING_TWO_SECTOR_ATPASE_COMPLEX		48	0.5025217	1.5711623	0.053254437	0.2493185	0.996	15699	tags=52%, list=28%, signal=72%
GOMF_TRANSLATION_FACTOR_ACTIVITY_RNA_BINDING	GOMF_TRANSLATION_FACTOR_ACTIVITY_RNA_BINDING		84	0.4896404	1.5698929	0.059183672	0.2503136	0.996	7289	tags=35%, list=13%, signal=40%
GOBP_THIOESTER_BIOSYNTHETIC_PROCESS	GOBP_THIOESTER_BIOSYNTHETIC_PROCESS		45	0.46278918	1.5697939	0.036511157	0.24921802	0.996	9206	tags=33%, list=16%, signal=40%
GOBP_TRNA_PROCESSING	GOBP_TRNA_PROCESSING		125	0.50632954	1.5687609	0.08928572	0.24975336	0.996	19796	tags=60%, list=35%, signal=92%
GOBP_TELOMERE_MAINTENANCE_VIA_RECOMBINATION	GOBP_TELOMERE_MAINTENANCE_VIA_RECOMBINATION		15	0.628684	1.568371	0.06526316	0.24915983	0.996	13657	tags=53%, list=24%, signal=70%
GOMF_ATP_DEPENDENT_ACTIVITY_ACTING_ON_DNA	GOMF_ATP_DEPENDENT_ACTIVITY_ACTING_ON_DNA		104	0.51872426	1.5675063	0.0862423	0.24940492	0.996	8089	tags=41%, list=14%, signal=48%
GOCC_NUCLEAR_PERIPHERY	GOCC_NUCLEAR_PERIPHERY		127	0.44554523	1.566652	0.029411765	0.2496784	0.996	10330	tags=39%, list=18%, signal=48%
GOBP_RIBOSOME_BIOGENESIS	GOBP_RIBOSOME_BIOGENESIS		300	0.5315622	1.565742	0.0831643	0.25000522	0.996	17159	tags=61%, list=30%, signal=87%
GOBP_REGULATION_OF_CENTRIOLE_REPLICATION	GOBP_REGULATION_OF_CENTRIOLE_REPLICATION		23	0.57184875	1.5650076	0.05	0.25002456	0.996	9505	tags=43%, list=17%, signal=52%
GOBP_NADH_DEHYDROGENASE_COMPLEX_ASSEMBLY	GOBP_NADH_DEHYDROGENASE_COMPLEX_ASSEMBLY		57	0.6156521	1.5639344	0.074285716	0.25073028	0.996	14351	tags=67%, list=25%, signal=89%
GOBP_MITOCHONDRIAL_RESPIRATORY_CHAIN_COMPLEX_ASSEMBLY	GOBP_MITOCHONDRIAL_RESPIRATORY_CHAIN_COMPLEX_ASSEMBLY		92	0.5688408	1.5634513	0.078095235	0.25037944	0.996	15387	tags=59%, list=27%, signal=81%
GOMF_MRNA_5_UTR_BINDING	GOMF_MRNA_5_UTR_BINDING		27	0.58182025	1.5630242	0.051229507	0.24987875	0.996	18748	tags=70%, list=33%, signal=105%
GOBP_CHROMOSOME_LOCALIZATION	GOBP_CHROMOSOME_LOCALIZATION		84	0.4830287	1.5616738	0.048484847	0.25118846	0.996	10060	tags=38%, list=18%, signal=46%
GOMF_ENDONUCLEASE_ACTIVITY	GOMF_ENDONUCLEASE_ACTIVITY		124	0.41250426	1.5613378	0.04761905	0.25057524	0.996	15716	tags=44%, list=28%, signal=61%
GOBP_ONE_CARBON_METABOLIC_PROCESS	GOBP_ONE_CARBON_METABOLIC_PROCESS		40	0.47038233	1.561272	0.015810277	0.24948594	0.996	7558	tags=33%, list=13%, signal=37%
GOBP_REGULATION_OF_MRNA_SPLICING_VIA_SPLICEOSOME	GOBP_REGULATION_OF_MRNA_SPLICING_VIA_SPLICEOSOME		103	0.45197642	1.5610847	0.03807615	0.24864341	0.996	7799	tags=34%, list=14%, signal=39%
GOCC_TELOMERASE_HOLOENZYME_COMPLEX	GOCC_TELOMERASE_HOLOENZYME_COMPLEX		22	0.6317789	1.558346	0.05785124	0.25234678	0.997	15501	tags=73%, list=27%, signal=100%
GOMF_DNA_REPLICATION_ORIGIN_BINDING	GOMF_DNA_REPLICATION_ORIGIN_BINDING		16	0.72318846	1.5576622	0.06680585	0.252393	0.997	8307	tags=69%, list=15%, signal=81%
GOBP_DNA_REPLICATION	GOBP_DNA_REPLICATION		282	0.47011554	1.5561517	0.067073174	0.25383833	0.997	8932	tags=39%, list=16%, signal=46%
GOCC_RNA_POLYMERASE_COMPLEX	GOCC_RNA_POLYMERASE_COMPLEX		100	0.4775235	1.5548679	0.061895553	0.2549849	0.997	16416	tags=50%, list=29%, signal=70%
GOBP_TETRAHYDROFOLATE_METABOLIC_PROCESS	GOBP_TETRAHYDROFOLATE_METABOLIC_PROCESS		20	0.5902557	1.554831	0.05645161	0.25388506	0.997	7550	tags=45%, list=13%, signal=52%
GOCC_TRANSCRIPTION_FACTOR_TFIID_COMPLEX	GOCC_TRANSCRIPTION_FACTOR_TFIID_COMPLEX		33	0.5264455	1.5529228	0.05703422	0.25599793	0.997	16282	tags=58%, list=29%, signal=81%
GOBP_RNA_POLYADENYLATION	GOBP_RNA_POLYADENYLATION		48	0.5225271	1.5522088	0.051759835	0.25595796	0.997	14044	tags=54%, list=25%, signal=72%
GOBP_INTERSTRAND_CROSS_LINK_REPAIR	GOBP_INTERSTRAND_CROSS_LINK_REPAIR		32	0.56804925	1.5512637	0.06423983	0.25646484	0.998	7165	tags=41%, list=13%, signal=46%
GOBP_METAPHASE_PLATE_CONGRESSION	GOBP_METAPHASE_PLATE_CONGRESSION		67	0.5151527	1.551254	0.06910569	0.25532767	0.998	13838	tags=48%, list=24%, signal=63%
GOBP_RECOMBINATIONAL_REPAIR	GOBP_RECOMBINATIONAL_REPAIR		163	0.48301965	1.5509948	0.06652807	0.25455853	0.998	9089	tags=37%, list=16%, signal=44%
GOMF_PRENYLTRANSFERASE_ACTIVITY	GOMF_PRENYLTRANSFERASE_ACTIVITY		17	0.58067006	1.5505662	0.053149607	0.25418815	0.998	4673	tags=29%, list=8%, signal=32%
GOMF_PRE_MRNA_5_SPLICE_SITE_BINDING	GOMF_PRE_MRNA_5_SPLICE_SITE_BINDING		17	0.6505057	1.5504481	0.04563492	0.253252	0.998	12289	tags=65%, list=22%, signal=83%
GOCC_SMALL_SUBUNIT_PROCESSOME	GOCC_SMALL_SUBUNIT_PROCESSOME		38	0.6229063	1.5500612	0.08064516	0.25277507	0.998	12978	tags=61%, list=23%, signal=79%
GOBP_NEGATIVE_REGULATION_OF_UBIQUITIN_PROTEIN_TRANSFERASE_ACTIVITY	GOBP_NEGATIVE_REGULATION_OF_UBIQUITIN_PROTEIN_TRANSFERASE_ACTIVITY		22	0.5853692	1.5485317	0.05636743	0.2543195	0.998	10455	tags=45%, list=18%, signal=56%
GOBP_TRANSCRIPTION_INITIATION_FROM_RNA_POLYMERASE_II_PROMOTER	GOBP_TRANSCRIPTION_INITIATION_FROM_RNA_POLYMERASE_II_PROMOTER		79	0.4602552	1.548481	0.034552846	0.25329724	0.998	9674	tags=37%, list=17%, signal=44%
GOBP_MITOTIC_NUCLEAR_DIVISION	GOBP_MITOTIC_NUCLEAR_DIVISION		296	0.4550892	1.5463821	0.05625	0.25586993	0.998	12450	tags=44%, list=22%, signal=56%
GOCC_CYTOCHROME_COMPLEX	GOCC_CYTOCHROME_COMPLEX		42	0.59975153	1.5441895	0.08251473	0.25853384	0.998	11623	tags=60%, list=21%, signal=75%
GOBP_DNA_DEPENDENT_DNA_REPLICATION_MAINTENANCE_OF_FIDELITY	GOBP_DNA_DEPENDENT_DNA_REPLICATION_MAINTENANCE_OF_FIDELITY		49	0.53778094	1.5437784	0.08282828	0.2580856	0.998	7281	tags=39%, list=13%, signal=44%
GOBP_MATURATION_OF_5_8S_RRNA	GOBP_MATURATION_OF_5_8S_RRNA		35	0.6060673	1.5435998	0.06827309	0.2573086	0.998	13750	tags=66%, list=24%, signal=87%
GOMF_GENERAL_TRANSCRIPTION_INITIATION_FACTOR_ACTIVITY	GOMF_GENERAL_TRANSCRIPTION_INITIATION_FACTOR_ACTIVITY		45	0.49982515	1.5425928	0.04684318	0.25796652	0.998	16528	tags=53%, list=29%, signal=75%
GOCC_SNO_S_RNA_CONTAINING_RIBONUCLEOPROTEIN_COMPLEX	GOCC_SNO_S_RNA_CONTAINING_RIBONUCLEOPROTEIN_COMPLEX		30	0.6323608	1.5416304	0.07920792	0.25849023	0.998	13229	tags=60%, list=23%, signal=78%
GOMF_TRANSLATION_INITIATION_FACTOR_ACTIVITY	GOMF_TRANSLATION_INITIATION_FACTOR_ACTIVITY		51	0.52305156	1.5412613	0.087649405	0.25804335	0.998	13159	tags=49%, list=23%, signal=64%
GOCC_SPLICEOSOMAL_TRI_SNRNP_COMPLEX	GOCC_SPLICEOSOMAL_TRI_SNRNP_COMPLEX		43	0.5447598	1.5408473	0.050880626	0.25778356	0.998	6806	tags=42%, list=12%, signal=48%
GOBP_MEIOSIS_I_CELL_CYCLE_PROCESS	GOBP_MEIOSIS_I_CELL_CYCLE_PROCESS		133	0.47769675	1.540723	0.050301813	0.2569454	0.998	15531	tags=53%, list=27%, signal=72%
GOBP_POSITIVE_REGULATION_OF_CELL_CYCLE_G2_M_PHASE_TRANSITION	GOBP_POSITIVE_REGULATION_OF_CELL_CYCLE_G2_M_PHASE_TRANSITION		31	0.535794	1.5395335	0.070393376	0.25790644	0.998	11383	tags=48%, list=20%, signal=61%
GOMF_OXIDOREDUCTION_DRIVEN_ACTIVE_TRANSMEMBRANE_TRANSPORTER_ACTIVITY	GOMF_OXIDOREDUCTION_DRIVEN_ACTIVE_TRANSMEMBRANE_TRANSPORTER_ACTIVITY		72	0.58890915	1.5391815	0.07632094	0.25747406	0.998	13763	tags=67%, list=24%, signal=88%
GOBP_REGULATION_OF_CHROMOSOME_ORGANIZATION	GOBP_REGULATION_OF_CHROMOSOME_ORGANIZATION		213	0.46084353	1.539097	0.06147541	0.25651827	0.998	10077	tags=37%, list=18%, signal=45%
GOCC_ORGANELLAR_RIBOSOME	GOCC_ORGANELLAR_RIBOSOME		81	0.6005275	1.538714	0.10097087	0.25608638	0.998	14494	tags=57%, list=26%, signal=76%
GOCC_NUCLEOID	GOCC_NUCLEOID		44	0.5990543	1.5381018	0.09355509	0.25605673	0.998	9707	tags=52%, list=17%, signal=63%
GOBP_RRNA_MODIFICATION	GOBP_RRNA_MODIFICATION		36	0.5733035	1.5372169	0.09765625	0.25661874	0.998	16682	tags=67%, list=30%, signal=95%
GOBP_HOMOLOGOUS_CHROMOSOME_SEGREGATION	GOBP_HOMOLOGOUS_CHROMOSOME_SEGREGATION		63	0.5043109	1.5361104	0.041015625	0.2574585	0.998	14173	tags=52%, list=25%, signal=70%
GOBP_ORGANELLE_FISSION	GOBP_ORGANELLE_FISSION		492	0.42091233	1.5350678	0.042596348	0.2581793	0.998	13838	tags=43%, list=24%, signal=57%
GOCC_PRERIBOSOME	GOCC_PRERIBOSOME		76	0.5837555	1.5348697	0.10843374	0.25745183	0.998	16363	tags=66%, list=29%, signal=92%
GOBP_SPLICEOSOMAL_TRI_SNRNP_COMPLEX_ASSEMBLY	GOBP_SPLICEOSOMAL_TRI_SNRNP_COMPLEX_ASSEMBLY		25	0.537538	1.5347507	0.04990403	0.2566415	0.998	6806	tags=44%, list=12%, signal=50%
GOBP_MITOTIC_CELL_CYCLE_CHECKPOINT_SIGNALING	GOBP_MITOTIC_CELL_CYCLE_CHECKPOINT_SIGNALING		129	0.46784103	1.5330144	0.064449064	0.25870392	0.998	9478	tags=38%, list=17%, signal=46%
GOBP_REGULATION_OF_MITOTIC_NUCLEAR_DIVISION	GOBP_REGULATION_OF_MITOTIC_NUCLEAR_DIVISION		111	0.4497249	1.5326126	0.050813008	0.2584448	0.998	9219	tags=39%, list=16%, signal=46%
GOCC_CYCLIN_DEPENDENT_PROTEIN_KINASE_HOLOENZYME_COMPLEX	GOCC_CYCLIN_DEPENDENT_PROTEIN_KINASE_HOLOENZYME_COMPLEX		48	0.49924785	1.5318695	0.060728744	0.2587215	0.998	4385	tags=31%, list=8%, signal=34%
GOBP_PHOSPHATE_ION_TRANSMEMBRANE_TRANSPORT	GOBP_PHOSPHATE_ION_TRANSMEMBRANE_TRANSPORT		16	0.52254903	1.530996	0.02244898	0.25918207	0.998	5322	tags=31%, list=9%, signal=34%
GOBP_CELL_CYCLE_G2_M_PHASE_TRANSITION	GOBP_CELL_CYCLE_G2_M_PHASE_TRANSITION		152	0.42806602	1.530755	0.05532787	0.2585953	0.998	9478	tags=37%, list=17%, signal=44%
GOBP_DNA_DOUBLE_STRAND_BREAK_PROCESSING	GOBP_DNA_DOUBLE_STRAND_BREAK_PROCESSING		19	0.58199984	1.5298489	0.06097561	0.25917387	0.998	14999	tags=58%, list=27%, signal=79%
GOBP_REGULATION_OF_DNA_DAMAGE_CHECKPOINT	GOBP_REGULATION_OF_DNA_DAMAGE_CHECKPOINT		16	0.64898497	1.5295295	0.035196688	0.25865743	0.998	14502	tags=63%, list=26%, signal=84%
GOMF_PROTEIN_HETERODIMERIZATION_ACTIVITY	GOMF_PROTEIN_HETERODIMERIZATION_ACTIVITY		327	0.39340517	1.5290436	0.028806584	0.25849888	0.998	12189	tags=41%, list=22%, signal=52%
GOBP_FEMALE_MEIOTIC_NUCLEAR_DIVISION	GOBP_FEMALE_MEIOTIC_NUCLEAR_DIVISION		32	0.51902527	1.528801	0.062248997	0.2578706	0.998	13838	tags=63%, list=24%, signal=83%
GOMF_U6_SNRNA_BINDING	GOMF_U6_SNRNA_BINDING		16	0.59381807	1.5286	0.062378168	0.2571806	0.998	20913	tags=88%, list=37%, signal=139%
GOBP_NUCLEOSIDE_TRIPHOSPHATE_BIOSYNTHETIC_PROCESS	GOBP_NUCLEOSIDE_TRIPHOSPHATE_BIOSYNTHETIC_PROCESS		83	0.4609611	1.5285628	0.077844314	0.2562475	0.998	15699	tags=45%, list=28%, signal=62%
GOCC_OUTER_MITOCHONDRIAL_MEMBRANE_PROTEIN_COMPLEX	GOCC_OUTER_MITOCHONDRIAL_MEMBRANE_PROTEIN_COMPLEX		22	0.6069203	1.5267907	0.07214429	0.2582873	0.998	11487	tags=45%, list=20%, signal=57%
GOBP_NUCLEOSIDE_TRIPHOSPHATE_METABOLIC_PROCESS	GOBP_NUCLEOSIDE_TRIPHOSPHATE_METABOLIC_PROCESS		108	0.42335588	1.526721	0.05788423	0.25737932	0.998	15699	tags=44%, list=28%, signal=60%
GOBP_CENTROMERE_COMPLEX_ASSEMBLY	GOBP_CENTROMERE_COMPLEX_ASSEMBLY		31	0.605812	1.5267072	0.087576374	0.25640988	0.998	9123	tags=65%, list=16%, signal=77%
GOBP_DICARBOXYLIC_ACID_METABOLIC_PROCESS	GOBP_DICARBOXYLIC_ACID_METABOLIC_PROCESS		96	0.46624935	1.5266278	0.05785124	0.25557917	0.998	16608	tags=53%, list=29%, signal=75%
GOMF_NUCLEASE_ACTIVITY	GOMF_NUCLEASE_ACTIVITY		212	0.3943148	1.5255786	0.05882353	0.25638774	0.998	15716	tags=42%, list=28%, signal=57%
GOBP_MITOCHONDRIAL_CALCIUM_ION_TRANSMEMBRANE_TRANSPORT	GOBP_MITOCHONDRIAL_CALCIUM_ION_TRANSMEMBRANE_TRANSPORT		18	0.5404391	1.5246618	0.04453441	0.25694376	0.998	4482	tags=28%, list=8%, signal=30%
GOBP_MITOCHONDRIAL_ELECTRON_TRANSPORT_NADH_TO_UBIQUINONE	GOBP_MITOCHONDRIAL_ELECTRON_TRANSPORT_NADH_TO_UBIQUINONE		51	0.59300315	1.5230736	0.09784736	0.2586018	0.998	14351	tags=69%, list=25%, signal=92%
GOMF_LIGASE_ACTIVITY_FORMING_CARBON_NITROGEN_BONDS	GOMF_LIGASE_ACTIVITY_FORMING_CARBON_NITROGEN_BONDS		50	0.45759654	1.52168	0.04527559	0.25994727	0.998	12998	tags=48%, list=23%, signal=62%
GOBP_DNA_DAMAGE_RESPONSE_SIGNAL_TRANSDUCTION_RESULTING_IN_TRANSCRIPTION	GOBP_DNA_DAMAGE_RESPONSE_SIGNAL_TRANSDUCTION_RESULTING_IN_TRANSCRIPTION		18	0.4922807	1.5210624	0.04347826	0.25998744	0.998	9463	tags=44%, list=17%, signal=53%
GOBP_CELL_CYCLE_CHECKPOINT_SIGNALING	GOBP_CELL_CYCLE_CHECKPOINT_SIGNALING		169	0.4603286	1.5210603	0.086419754	0.25902605	0.998	13754	tags=44%, list=24%, signal=58%
GOMF_PROTON_TRANSPORTING_ATP_SYNTHASE_ACTIVITY_ROTATIONAL_MECHANISM	GOMF_PROTON_TRANSPORTING_ATP_SYNTHASE_ACTIVITY_ROTATIONAL_MECHANISM		17	0.6636659	1.5203469	0.09657948	0.25937602	0.998	15699	tags=76%, list=28%, signal=106%
GOMF_OXIDOREDUCTASE_ACTIVITY_ACTING_ON_THE_CH_NH_GROUP_OF_DONORS	GOMF_OXIDOREDUCTASE_ACTIVITY_ACTING_ON_THE_CH_NH_GROUP_OF_DONORS		29	0.4708972	1.5196127	0.034343433	0.2596579	0.999	6784	tags=38%, list=12%, signal=43%
GOBP_NEGATIVE_REGULATION_OF_POSTTRANSCRIPTIONAL_GENE_SILENCING	GOBP_NEGATIVE_REGULATION_OF_POSTTRANSCRIPTIONAL_GENE_SILENCING		19	0.52601784	1.5183716	0.041394334	0.26071638	0.999	3422	tags=26%, list=6%, signal=28%
GOMF_THREONINE_TYPE_PEPTIDASE_ACTIVITY	GOMF_THREONINE_TYPE_PEPTIDASE_ACTIVITY		24	0.57863647	1.516825	0.07984032	0.26238087	0.999	5070	tags=33%, list=9%, signal=37%
GOBP_RNA_PHOSPHODIESTER_BOND_HYDROLYSIS_ENDONUCLEOLYTIC	GOBP_RNA_PHOSPHODIESTER_BOND_HYDROLYSIS_ENDONUCLEOLYTIC		78	0.4563897	1.5151253	0.078313254	0.26432928	0.999	15697	tags=49%, list=28%, signal=67%
GOBP_POSITIVE_REGULATION_OF_DNA_REPAIR	GOBP_POSITIVE_REGULATION_OF_DNA_REPAIR		94	0.44272217	1.513559	0.046025105	0.26587954	1	7621	tags=30%, list=13%, signal=34%
GOBP_RIBOSOMAL_LARGE_SUBUNIT_BIOGENESIS	GOBP_RIBOSOMAL_LARGE_SUBUNIT_BIOGENESIS		72	0.59007335	1.5135045	0.12572534	0.26501703	1	15912	tags=65%, list=28%, signal=91%
GOBP_SUBSTANTIA_NIGRA_DEVELOPMENT	GOBP_SUBSTANTIA_NIGRA_DEVELOPMENT		44	0.45643523	1.5134796	0.03006012	0.26409417	1	12016	tags=41%, list=21%, signal=52%
GOCC_SMN_SM_PROTEIN_COMPLEX	GOCC_SMN_SM_PROTEIN_COMPLEX		18	0.65818775	1.5129142	0.08039216	0.26407996	1	15682	tags=78%, list=28%, signal=108%
GOBP_POSITIVE_REGULATION_OF_DNA_TEMPLATED_TRANSCRIPTION_INITIATION	GOBP_POSITIVE_REGULATION_OF_DNA_TEMPLATED_TRANSCRIPTION_INITIATION		47	0.45551208	1.5113971	0.027310925	0.26571885	1	8785	tags=38%, list=16%, signal=45%
GOBP_TRNA_MODIFICATION	GOBP_TRNA_MODIFICATION		88	0.4904659	1.5113654	0.10515873	0.26481363	1	19796	tags=59%, list=35%, signal=91%
GOBP_POSITIVE_REGULATION_OF_TELOMERASE_RNA_LOCALIZATION_TO_CAJAL_BODY	GOBP_POSITIVE_REGULATION_OF_TELOMERASE_RNA_LOCALIZATION_TO_CAJAL_BODY		15	0.716649	1.5103366	0.084848486	0.26565456	1	3165	tags=53%, list=6%, signal=56%
GOBP_POSITIVE_REGULATION_OF_DOUBLE_STRAND_BREAK_REPAIR_VIA_HOMOLOGOUS_RECOMBINATION	GOBP_POSITIVE_REGULATION_OF_DOUBLE_STRAND_BREAK_REPAIR_VIA_HOMOLOGOUS_RECOMBINATION		37	0.5128417	1.5095141	0.059760958	0.2660382	1	8409	tags=38%, list=15%, signal=44%
GOBP_NEGATIVE_REGULATION_OF_UBIQUITIN_DEPENDENT_PROTEIN_CATABOLIC_PROCESS	GOBP_NEGATIVE_REGULATION_OF_UBIQUITIN_DEPENDENT_PROTEIN_CATABOLIC_PROCESS		48	0.42950222	1.5093137	0.031120332	0.2653978	1	8495	tags=29%, list=15%, signal=34%
GOMF_CATALYTIC_ACTIVITY_ACTING_ON_RNA	GOMF_CATALYTIC_ACTIVITY_ACTING_ON_RNA		391	0.4248552	1.5061799	0.102970295	0.26981863	1	18029	tags=50%, list=32%, signal=73%
GOBP_TRANSLATIONAL_ELONGATION	GOBP_TRANSLATIONAL_ELONGATION		55	0.43530914	1.5054463	0.049309663	0.27015656	1	14324	tags=44%, list=25%, signal=58%
GOBP_NUCLEOSIDE_BISPHOSPHATE_BIOSYNTHETIC_PROCESS	GOBP_NUCLEOSIDE_BISPHOSPHATE_BIOSYNTHETIC_PROCESS		60	0.4347736	1.5048774	0.052953158	0.2701806	1	11365	tags=35%, list=20%, signal=44%
GOCC_EXORIBONUCLEASE_COMPLEX	GOCC_EXORIBONUCLEASE_COMPLEX		20	0.58358216	1.5047246	0.09533074	0.26947024	1	13750	tags=65%, list=24%, signal=86%
GOBP_POSITIVE_REGULATION_OF_CELL_CYCLE_PHASE_TRANSITION	GOBP_POSITIVE_REGULATION_OF_CELL_CYCLE_PHASE_TRANSITION		121	0.4163809	1.5037959	0.05720339	0.27017972	1	11779	tags=38%, list=21%, signal=48%
GOBP_NEGATIVE_REGULATION_OF_MEGAKARYOCYTE_DIFFERENTIATION	GOBP_NEGATIVE_REGULATION_OF_MEGAKARYOCYTE_DIFFERENTIATION		18	0.6324235	1.5037022	0.068	0.26940072	1	10122	tags=61%, list=18%, signal=74%
GOMF_UBIQUITIN_PROTEIN_TRANSFERASE_REGULATOR_ACTIVITY	GOMF_UBIQUITIN_PROTEIN_TRANSFERASE_REGULATOR_ACTIVITY		21	0.5503821	1.5028192	0.051896207	0.27008924	1	9812	tags=48%, list=17%, signal=58%
GOBP_CLEAVAGE_INVOLVED_IN_RRNA_PROCESSING	GOBP_CLEAVAGE_INVOLVED_IN_RRNA_PROCESSING		27	0.5933292	1.5023105	0.077844314	0.26998094	1	13176	tags=56%, list=23%, signal=72%
GOCC_PROTON_TRANSPORTING_ATP_SYNTHASE_COMPLEX	GOCC_PROTON_TRANSPORTING_ATP_SYNTHASE_COMPLEX		20	0.65672755	1.5005807	0.10526316	0.271948	1	13527	tags=70%, list=24%, signal=92%
GOBP_ATP_SYNTHESIS_COUPLED_PROTON_TRANSPORT	GOBP_ATP_SYNTHESIS_COUPLED_PROTON_TRANSPORT		26	0.6032332	1.4978468	0.11220472	0.27583784	1	15699	tags=62%, list=28%, signal=85%
GOBP_POSITIVE_REGULATION_OF_MITOTIC_CELL_CYCLE_PHASE_TRANSITION	GOBP_POSITIVE_REGULATION_OF_MITOTIC_CELL_CYCLE_PHASE_TRANSITION		98	0.42449725	1.4975598	0.06465517	0.27537444	1	11779	tags=40%, list=21%, signal=50%
GOBP_POSITIVE_REGULATION_OF_DNA_METABOLIC_PROCESS	GOBP_POSITIVE_REGULATION_OF_DNA_METABOLIC_PROCESS		231	0.40012553	1.4974129	0.060165975	0.27471662	1	7621	tags=28%, list=13%, signal=32%
GOBP_NEURON_FATE_COMMITMENT	GOBP_NEURON_FATE_COMMITMENT		63	0.47337186	1.4973516	0.028455285	0.27390516	1	12219	tags=54%, list=22%, signal=69%
GOMF_LIGASE_ACTIVITY	GOMF_LIGASE_ACTIVITY		168	0.4378477	1.4970012	0.08057851	0.2735799	1	16358	tags=51%, list=29%, signal=72%
GOCC_EUKARYOTIC_TRANSLATION_INITIATION_FACTOR_3_COMPLEX	GOCC_EUKARYOTIC_TRANSLATION_INITIATION_FACTOR_3_COMPLEX		15	0.67598563	1.4957374	0.10843374	0.27469805	1	6821	tags=53%, list=12%, signal=61%
GOBP_INNER_MITOCHONDRIAL_MEMBRANE_ORGANIZATION	GOBP_INNER_MITOCHONDRIAL_MEMBRANE_ORGANIZATION		38	0.55031925	1.4949385	0.11067194	0.27513415	1	12597	tags=42%, list=22%, signal=54%
GOMF_TRANSLATION_REGULATOR_ACTIVITY_NUCLEIC_ACID_BINDING	GOMF_TRANSLATION_REGULATOR_ACTIVITY_NUCLEIC_ACID_BINDING		108	0.43283156	1.4937133	0.07489879	0.27621213	1	10080	tags=36%, list=18%, signal=44%
GOMF_PLUS_END_DIRECTED_MICROTUBULE_MOTOR_ACTIVITY	GOMF_PLUS_END_DIRECTED_MICROTUBULE_MOTOR_ACTIVITY		17	0.5759545	1.4935902	0.048	0.2754797	1	7149	tags=47%, list=13%, signal=54%
GOBP_MATURATION_OF_LSU_RRNA	GOBP_MATURATION_OF_LSU_RRNA		28	0.6333033	1.491659	0.12127236	0.27788854	1	6151	tags=50%, list=11%, signal=56%
GOBP_WATER_SOLUBLE_VITAMIN_METABOLIC_PROCESS	GOBP_WATER_SOLUBLE_VITAMIN_METABOLIC_PROCESS		65	0.43809482	1.491623	0.04527559	0.2770355	1	13808	tags=45%, list=24%, signal=59%
GOMF_TRANSLATION_ELONGATION_FACTOR_ACTIVITY	GOMF_TRANSLATION_ELONGATION_FACTOR_ACTIVITY		20	0.58764124	1.4904418	0.09072581	0.27823323	1	11705	tags=55%, list=21%, signal=69%
GOBP_NEGATIVE_REGULATION_OF_DNA_DEPENDENT_DNA_REPLICATION	GOBP_NEGATIVE_REGULATION_OF_DNA_DEPENDENT_DNA_REPLICATION		15	0.6386587	1.4899514	0.08577406	0.27816463	1	7281	tags=53%, list=13%, signal=61%
GOBP_FOLIC_ACID_CONTAINING_COMPOUND_METABOLIC_PROCESS	GOBP_FOLIC_ACID_CONTAINING_COMPOUND_METABOLIC_PROCESS		29	0.52610683	1.4896871	0.062248997	0.27766505	1	17476	tags=62%, list=31%, signal=90%
GOBP_AMINO_ACID_ACTIVATION	GOBP_AMINO_ACID_ACTIVATION		45	0.58312434	1.4890884	0.117529884	0.27779895	1	14693	tags=67%, list=26%, signal=90%
GOBP_DNA_STRAND_ELONGATION	GOBP_DNA_STRAND_ELONGATION		37	0.5372564	1.4883783	0.103792414	0.27809727	1	16333	tags=59%, list=29%, signal=84%
GOMF_EXONUCLEASE_ACTIVITY	GOMF_EXONUCLEASE_ACTIVITY		84	0.44778752	1.4882294	0.082474224	0.27746266	1	18320	tags=56%, list=32%, signal=83%
GOBP_MITOTIC_INTRA_S_DNA_DAMAGE_CHECKPOINT_SIGNALING	GOBP_MITOTIC_INTRA_S_DNA_DAMAGE_CHECKPOINT_SIGNALING		17	0.5707125	1.4879872	0.059880238	0.27702287	1	6872	tags=35%, list=12%, signal=40%
GOBP_REGULATION_OF_TELOMERE_MAINTENANCE_VIA_TELOMERE_LENGTHENING	GOBP_REGULATION_OF_TELOMERE_MAINTENANCE_VIA_TELOMERE_LENGTHENING		61	0.469691	1.4875836	0.086419754	0.27683192	1	8798	tags=34%, list=16%, signal=41%
GOBP_SPERM_EGG_RECOGNITION	GOBP_SPERM_EGG_RECOGNITION		49	0.4347449	1.4875033	0.013592233	0.2760791	1	10405	tags=37%, list=18%, signal=45%
GOMF_PROTON_TRANSMEMBRANE_TRANSPORTER_ACTIVITY	GOMF_PROTON_TRANSMEMBRANE_TRANSPORTER_ACTIVITY		129	0.3983026	1.4866728	0.05108055	0.2765966	1	13625	tags=40%, list=24%, signal=53%
GOBP_QUINONE_METABOLIC_PROCESS	GOBP_QUINONE_METABOLIC_PROCESS		38	0.50192934	1.4837003	0.06720977	0.28063715	1	18605	tags=61%, list=33%, signal=90%
GOMF_ISOMERASE_ACTIVITY	GOMF_ISOMERASE_ACTIVITY		164	0.37741375	1.4836179	0.029045643	0.2799247	1	14280	tags=41%, list=25%, signal=55%
GOMF_ENDORIBONUCLEASE_ACTIVITY	GOMF_ENDORIBONUCLEASE_ACTIVITY		70	0.43268344	1.4825621	0.07214429	0.28082195	1	15697	tags=46%, list=28%, signal=63%
GOCC_ROUGH_ENDOPLASMIC_RETICULUM_MEMBRANE	GOCC_ROUGH_ENDOPLASMIC_RETICULUM_MEMBRANE		24	0.5368066	1.4818228	0.07739308	0.2812557	1	19005	tags=63%, list=34%, signal=94%
GOCC_TRANSLATION_PREINITIATION_COMPLEX	GOCC_TRANSLATION_PREINITIATION_COMPLEX		18	0.63071615	1.481616	0.103658535	0.28078666	1	4332	tags=39%, list=8%, signal=42%
GOBP_RNA_MODIFICATION	GOBP_RNA_MODIFICATION		165	0.43663236	1.481606	0.092885375	0.2799292	1	19796	tags=56%, list=35%, signal=86%
GOBP_ALTERNATIVE_MRNA_SPLICING_VIA_SPLICEOSOME	GOBP_ALTERNATIVE_MRNA_SPLICING_VIA_SPLICEOSOME		77	0.43567753	1.480197	0.08282828	0.28150052	1	15701	tags=48%, list=28%, signal=66%
GOBP_REGULATION_OF_TELOMERASE_ACTIVITY	GOBP_REGULATION_OF_TELOMERASE_ACTIVITY		50	0.4425938	1.4797155	0.070564516	0.2813828	1	17180	tags=50%, list=30%, signal=72%
GOBP_RESOLUTION_OF_MEIOTIC_RECOMBINATION_INTERMEDIATES	GOBP_RESOLUTION_OF_MEIOTIC_RECOMBINATION_INTERMEDIATES		17	0.5604002	1.4795829	0.09127789	0.2807477	1	24011	tags=88%, list=42%, signal=153%
GOBP_NCRNA_CATABOLIC_PROCESS	GOBP_NCRNA_CATABOLIC_PROCESS		44	0.45713052	1.4793293	0.08730159	0.28032875	1	13959	tags=45%, list=25%, signal=60%
GOMF_HISTONE_KINASE_ACTIVITY	GOMF_HISTONE_KINASE_ACTIVITY		16	0.57105815	1.4791491	0.08249497	0.2797801	1	8510	tags=44%, list=15%, signal=51%
GOBP_PSEUDOURIDINE_SYNTHESIS	GOBP_PSEUDOURIDINE_SYNTHESIS		18	0.6407047	1.4790877	0.111788616	0.27902588	1	16682	tags=78%, list=30%, signal=110%
GOBP_RNA_EXPORT_FROM_NUCLEUS	GOBP_RNA_EXPORT_FROM_NUCLEUS		85	0.465604	1.4778037	0.09475806	0.28043753	1	17306	tags=53%, list=31%, signal=76%
GOCC_ANAPHASE_PROMOTING_COMPLEX	GOCC_ANAPHASE_PROMOTING_COMPLEX		21	0.5562757	1.477751	0.08984375	0.27967682	1	10077	tags=48%, list=18%, signal=58%
GOBP_TELOMERE_MAINTENANCE_VIA_TELOMERE_LENGTHENING	GOBP_TELOMERE_MAINTENANCE_VIA_TELOMERE_LENGTHENING		81	0.45628807	1.4765279	0.093361	0.28092346	1	13657	tags=44%, list=24%, signal=59%
GOBP_NEGATIVE_REGULATION_OF_EXECUTION_PHASE_OF_APOPTOSIS	GOBP_NEGATIVE_REGULATION_OF_EXECUTION_PHASE_OF_APOPTOSIS		21	0.61530495	1.4758178	0.12745099	0.2812011	1	10673	tags=67%, list=19%, signal=82%
GOCC_PROTON_TRANSPORTING_TWO_SECTOR_ATPASE_COMPLEX_PROTON_TRANSPORTING_DOMAIN	GOCC_PROTON_TRANSPORTING_TWO_SECTOR_ATPASE_COMPLEX_PROTON_TRANSPORTING_DOMAIN		26	0.53872573	1.4757297	0.09861933	0.2805301	1	13527	tags=50%, list=24%, signal=66%
GOBP_NUCLEOBASE_CONTAINING_COMPOUND_TRANSPORT	GOBP_NUCLEOBASE_CONTAINING_COMPOUND_TRANSPORT		218	0.4024325	1.4735986	0.06464647	0.28335664	1	15505	tags=44%, list=27%, signal=61%
GOBP_NUCLEOBASE_BIOSYNTHETIC_PROCESS	GOBP_NUCLEOBASE_BIOSYNTHETIC_PROCESS		19	0.6200311	1.4734006	0.11776859	0.2828117	1	14742	tags=74%, list=26%, signal=100%
GOBP_REPLICATION_FORK_PROCESSING	GOBP_REPLICATION_FORK_PROCESSING		41	0.51088786	1.4732643	0.11023622	0.28219336	1	7281	tags=37%, list=13%, signal=42%
GOBP_MRNA_EXPORT_FROM_NUCLEUS	GOBP_MRNA_EXPORT_FROM_NUCLEUS		62	0.46113625	1.4719446	0.086519115	0.2836126	1	15852	tags=53%, list=28%, signal=74%
GOBP_RNA_POLYMERASE_II_PREINITIATION_COMPLEX_ASSEMBLY	GOBP_RNA_POLYMERASE_II_PREINITIATION_COMPLEX_ASSEMBLY		29	0.4704002	1.4717399	0.05858586	0.28312367	1	9248	tags=41%, list=16%, signal=49%
GOMF_C4_DICARBOXYLATE_TRANSMEMBRANE_TRANSPORTER_ACTIVITY	GOMF_C4_DICARBOXYLATE_TRANSMEMBRANE_TRANSPORTER_ACTIVITY		16	0.5527156	1.470847	0.067307696	0.28374705	1	11437	tags=38%, list=20%, signal=47%
GOBP_ATTACHMENT_OF_SPINDLE_MICROTUBULES_TO_KINETOCHORE	GOBP_ATTACHMENT_OF_SPINDLE_MICROTUBULES_TO_KINETOCHORE		37	0.5456381	1.4694252	0.11439842	0.28519866	1	14840	tags=65%, list=26%, signal=88%
GOMF_STRUCTURAL_CONSTITUENT_OF_NUCLEAR_PORE	GOMF_STRUCTURAL_CONSTITUENT_OF_NUCLEAR_PORE		28	0.5802179	1.4687624	0.108481266	0.28549206	1	7088	tags=43%, list=13%, signal=49%
GOCC_REPLISOME	GOCC_REPLISOME		15	0.64852	1.4686289	0.109561756	0.28488532	1	17716	tags=80%, list=31%, signal=116%
GOCC_CHAPERONE_COMPLEX	GOCC_CHAPERONE_COMPLEX		34	0.5309323	1.4685466	0.10633947	0.2841488	1	16101	tags=56%, list=28%, signal=78%
GOBP_DNA_STRAND_ELONGATION_INVOLVED_IN_DNA_REPLICATION	GOBP_DNA_STRAND_ELONGATION_INVOLVED_IN_DNA_REPLICATION		15	0.67175585	1.4680094	0.11812627	0.28423685	1	17512	tags=87%, list=31%, signal=126%
GOCC_ENDOPEPTIDASE_COMPLEX	GOCC_ENDOPEPTIDASE_COMPLEX		79	0.47779807	1.4666146	0.08722109	0.28571755	1	5550	tags=29%, list=10%, signal=32%
GOCC_SPINDLE_MICROTUBULE	GOCC_SPINDLE_MICROTUBULE		83	0.43886372	1.4665601	0.09270217	0.28497216	1	16484	tags=48%, list=29%, signal=68%
GOBP_CENTRIOLE_ASSEMBLY	GOBP_CENTRIOLE_ASSEMBLY		47	0.47651172	1.4661001	0.08902691	0.28493062	1	14370	tags=45%, list=25%, signal=60%
GOCC_PRESPLICEOSOME	GOCC_PRESPLICEOSOME		17	0.54432666	1.465974	0.09280303	0.28431147	1	3235	tags=29%, list=6%, signal=31%
GOMF_NAD_BINDING	GOMF_NAD_BINDING		54	0.44659323	1.4658012	0.07597536	0.28373897	1	8782	tags=35%, list=16%, signal=42%
GOBP_SOMATIC_DIVERSIFICATION_OF_IMMUNE_RECEPTORS_VIA_SOMATIC_MUTATION	GOBP_SOMATIC_DIVERSIFICATION_OF_IMMUNE_RECEPTORS_VIA_SOMATIC_MUTATION		16	0.5909175	1.4657576	0.0877551	0.2829976	1	16862	tags=56%, list=30%, signal=80%
GOBP_NEGATIVE_REGULATION_OF_CHROMOSOME_ORGANIZATION	GOBP_NEGATIVE_REGULATION_OF_CHROMOSOME_ORGANIZATION		89	0.46292874	1.4656112	0.09543569	0.2823975	1	9716	tags=39%, list=17%, signal=47%
GOBP_ENDONUCLEOLYTIC_CLEAVAGE_INVOLVED_IN_RRNA_PROCESSING	GOBP_ENDONUCLEOLYTIC_CLEAVAGE_INVOLVED_IN_RRNA_PROCESSING		15	0.6442576	1.4652493	0.1027668	0.28218564	1	13176	tags=67%, list=23%, signal=87%
GOBP_REGULATION_OF_DNA_METHYLATION	GOBP_REGULATION_OF_DNA_METHYLATION		25	0.487853	1.4650952	0.037401576	0.28165525	1	11997	tags=48%, list=21%, signal=61%
GOBP_REGULATION_OF_NUCLEAR_DIVISION	GOBP_REGULATION_OF_NUCLEAR_DIVISION		138	0.41605234	1.4626777	0.05154639	0.28483874	1	11851	tags=40%, list=21%, signal=50%
GOCC_ENDORIBONUCLEASE_COMPLEX	GOCC_ENDORIBONUCLEASE_COMPLEX		34	0.50776404	1.4588453	0.08627451	0.29060638	1	19639	tags=59%, list=35%, signal=90%
GOBP_NEGATIVE_REGULATION_OF_DNA_REPLICATION	GOBP_NEGATIVE_REGULATION_OF_DNA_REPLICATION		32	0.50855106	1.458797	0.09756097	0.28988424	1	7281	tags=34%, list=13%, signal=39%
GOBP_RNA_DEPENDENT_DNA_BIOSYNTHETIC_PROCESS	GOBP_RNA_DEPENDENT_DNA_BIOSYNTHETIC_PROCESS		70	0.45714	1.4583012	0.10721649	0.2898449	1	8798	tags=36%, list=16%, signal=42%
GOBP_POSITIVE_REGULATION_OF_MITOCHONDRIAL_TRANSLATION	GOBP_POSITIVE_REGULATION_OF_MITOCHONDRIAL_TRANSLATION		15	0.6201972	1.4579922	0.10810811	0.28956	1	9693	tags=47%, list=17%, signal=56%
GOBP_REGULATION_OF_DNA_TEMPLATED_TRANSCRIPTION_INITIATION	GOBP_REGULATION_OF_DNA_TEMPLATED_TRANSCRIPTION_INITIATION		57	0.45069313	1.4571937	0.050314464	0.29020956	1	9246	tags=39%, list=16%, signal=46%
GOBP_TRANSCRIPTION_PREINITIATION_COMPLEX_ASSEMBLY	GOBP_TRANSCRIPTION_PREINITIATION_COMPLEX_ASSEMBLY		41	0.44859365	1.4558897	0.07317073	0.29162505	1	9248	tags=37%, list=16%, signal=44%
GOBP_DOUBLE_STRAND_BREAK_REPAIR	GOBP_DOUBLE_STRAND_BREAK_REPAIR		271	0.4272902	1.4553196	0.09670782	0.29171813	1	9089	tags=33%, list=16%, signal=39%
GOBP_REGULATION_OF_MRNA_PROCESSING	GOBP_REGULATION_OF_MRNA_PROCESSING		139	0.41805634	1.4549602	0.085020244	0.2915181	1	14658	tags=45%, list=26%, signal=61%
GOBP_POSITIVE_REGULATION_OF_RNA_SPLICING	GOBP_POSITIVE_REGULATION_OF_RNA_SPLICING		37	0.47496378	1.4545742	0.07053942	0.29131535	1	9231	tags=38%, list=16%, signal=45%
GOBP_GLUTAMINE_FAMILY_AMINO_ACID_BIOSYNTHETIC_PROCESS	GOBP_GLUTAMINE_FAMILY_AMINO_ACID_BIOSYNTHETIC_PROCESS		18	0.5115745	1.454285	0.086	0.29099843	1	9083	tags=44%, list=16%, signal=53%
GOMF_SNRNA_BINDING	GOMF_SNRNA_BINDING		54	0.4489712	1.4538263	0.08383234	0.29094958	1	14093	tags=44%, list=25%, signal=59%
GOMF_DAMAGED_DNA_BINDING	GOMF_DAMAGED_DNA_BINDING		68	0.48003724	1.453111	0.11740891	0.29138276	1	11776	tags=41%, list=21%, signal=52%
GOBP_PURINE_CONTAINING_COMPOUND_BIOSYNTHETIC_PROCESS	GOBP_PURINE_CONTAINING_COMPOUND_BIOSYNTHETIC_PROCESS		198	0.3671812	1.4517075	0.048582997	0.2929782	1	11437	tags=32%, list=20%, signal=40%
GOBP_ENTERIC_NERVOUS_SYSTEM_DEVELOPMENT	GOBP_ENTERIC_NERVOUS_SYSTEM_DEVELOPMENT		15	0.54585755	1.4511672	0.05645161	0.29308647	1	12964	tags=40%, list=23%, signal=52%
GOMF_PROTEIN_FOLDING_CHAPERONE	GOMF_PROTEIN_FOLDING_CHAPERONE		42	0.47942176	1.4506888	0.12031558	0.29314062	1	3079	tags=24%, list=5%, signal=25%
GOCC_MITOCHONDRIAL_LARGE_RIBOSOMAL_SUBUNIT	GOCC_MITOCHONDRIAL_LARGE_RIBOSOMAL_SUBUNIT		54	0.57685226	1.4500743	0.14509805	0.29334545	1	15182	tags=57%, list=27%, signal=78%
GOBP_MATURATION_OF_SSU_RRNA_FROM_TRICISTRONIC_RRNA_TRANSCRIPT_SSU_RRNA_5_8S_RRNA_LSU_RRNA	GOBP_MATURATION_OF_SSU_RRNA_FROM_TRICISTRONIC_RRNA_TRANSCRIPT_SSU_RRNA_5_8S_RRNA_LSU_RRNA		35	0.55619997	1.4495748	0.13450292	0.29341432	1	12726	tags=43%, list=23%, signal=55%
GOMF_SINGLE_STRANDED_RNA_BINDING	GOMF_SINGLE_STRANDED_RNA_BINDING		85	0.43319926	1.4478334	0.09815951	0.29563034	1	8202	tags=38%, list=15%, signal=44%
GOCC_ORGANELLE_ENVELOPE_LUMEN	GOCC_ORGANELLE_ENVELOPE_LUMEN		92	0.44767672	1.4475815	0.08282828	0.29527995	1	9224	tags=34%, list=16%, signal=40%
GOBP_VIRAL_TRANSLATION	GOBP_VIRAL_TRANSLATION		18	0.6154814	1.4474258	0.12133891	0.29477653	1	7621	tags=44%, list=13%, signal=51%
GOBP_NUCLEIC_ACID_PHOSPHODIESTER_BOND_HYDROLYSIS	GOBP_NUCLEIC_ACID_PHOSPHODIESTER_BOND_HYDROLYSIS		258	0.37881744	1.446899	0.08888889	0.2948903	1	18320	tags=47%, list=32%, signal=69%
GOCC_RNA_POLYMERASE_III_COMPLEX	GOCC_RNA_POLYMERASE_III_COMPLEX		18	0.5258365	1.4464611	0.08634538	0.29482424	1	16416	tags=50%, list=29%, signal=70%
GOMF_TELOMERIC_DNA_BINDING	GOMF_TELOMERIC_DNA_BINDING		38	0.49575108	1.4462185	0.10638298	0.294491	1	17063	tags=66%, list=30%, signal=94%
GOMF_CATALYTIC_ACTIVITY_ACTING_ON_A_RRNA	GOMF_CATALYTIC_ACTIVITY_ACTING_ON_A_RRNA		22	0.558597	1.4460686	0.14007781	0.29399714	1	16360	tags=68%, list=29%, signal=96%
GOBP_RIBOSE_PHOSPHATE_BIOSYNTHETIC_PROCESS	GOBP_RIBOSE_PHOSPHATE_BIOSYNTHETIC_PROCESS		189	0.3747558	1.4443451	0.053169735	0.29620704	1	11615	tags=33%, list=21%, signal=41%
GOBP_DNA_TEMPLATED_TRANSCRIPTION_TERMINATION	GOBP_DNA_TEMPLATED_TRANSCRIPTION_TERMINATION		20	0.5251263	1.4443201	0.09795918	0.29546928	1	15217	tags=60%, list=27%, signal=82%
GOMF_LIGASE_ACTIVITY_FORMING_CARBON_OXYGEN_BONDS	GOMF_LIGASE_ACTIVITY_FORMING_CARBON_OXYGEN_BONDS		41	0.5699267	1.4442948	0.14285715	0.29472587	1	14693	tags=66%, list=26%, signal=89%
GOMF_RNA_POLYMERASE_II_CORE_PROMOTER_SEQUENCE_SPECIFIC_DNA_BINDING	GOMF_RNA_POLYMERASE_II_CORE_PROMOTER_SEQUENCE_SPECIFIC_DNA_BINDING		20	0.5031648	1.4438907	0.08349901	0.29456505	1	11959	tags=55%, list=21%, signal=70%
GOBP_RNA_5_END_PROCESSING	GOBP_RNA_5_END_PROCESSING		23	0.5728227	1.443772	0.115686275	0.2940007	1	16875	tags=65%, list=30%, signal=93%
GOBP_NUCLEAR_TRANSCRIBED_MRNA_CATABOLIC_PROCESS_NONSENSE_MEDIATED_DECAY	GOBP_NUCLEAR_TRANSCRIBED_MRNA_CATABOLIC_PROCESS_NONSENSE_MEDIATED_DECAY		40	0.46093524	1.4435556	0.07782101	0.29357272	1	7811	tags=30%, list=14%, signal=35%
GOMF_NUCLEOTIDYLTRANSFERASE_ACTIVITY	GOMF_NUCLEOTIDYLTRANSFERASE_ACTIVITY		125	0.40208155	1.4431148	0.086419754	0.29352766	1	14515	tags=34%, list=26%, signal=46%
GOBP_TRNA_THREONYLCARBAMOYLADENOSINE_METABOLIC_PROCESS	GOBP_TRNA_THREONYLCARBAMOYLADENOSINE_METABOLIC_PROCESS		17	0.61417514	1.4430305	0.11462451	0.29289985	1	10574	tags=53%, list=19%, signal=65%
GOBP_MITOTIC_CHROMOSOME_CONDENSATION	GOBP_MITOTIC_CHROMOSOME_CONDENSATION		19	0.58569634	1.4424416	0.132	0.29312104	1	8961	tags=53%, list=16%, signal=63%
GOCC_INTRINSIC_COMPONENT_OF_MITOCHONDRIAL_MEMBRANE	GOCC_INTRINSIC_COMPONENT_OF_MITOCHONDRIAL_MEMBRANE		89	0.43013802	1.4417937	0.13052209	0.2934493	1	9206	tags=29%, list=16%, signal=35%
GOMF_RIBONUCLEASE_ACTIVITY	GOMF_RIBONUCLEASE_ACTIVITY		124	0.3885237	1.4415779	0.09128631	0.2930423	1	13959	tags=39%, list=25%, signal=51%
GOBP_DNA_BIOSYNTHETIC_PROCESS	GOBP_DNA_BIOSYNTHETIC_PROCESS		193	0.39011705	1.4405733	0.083333336	0.2938606	1	9936	tags=32%, list=18%, signal=39%
GOBP_RNA_3_END_PROCESSING	GOBP_RNA_3_END_PROCESSING		117	0.45936334	1.4388816	0.11328125	0.29594707	1	14044	tags=44%, list=25%, signal=58%
GOBP_POSTTRANSLATIONAL_PROTEIN_TARGETING_TO_ENDOPLASMIC_RETICULUM_MEMBRANE	GOBP_POSTTRANSLATIONAL_PROTEIN_TARGETING_TO_ENDOPLASMIC_RETICULUM_MEMBRANE		15	0.542467	1.4381102	0.0951417	0.29655665	1	19081	tags=60%, list=34%, signal=91%
GOBP_POSITIVE_REGULATION_OF_DOUBLE_STRAND_BREAK_REPAIR	GOBP_POSITIVE_REGULATION_OF_DOUBLE_STRAND_BREAK_REPAIR		64	0.44986245	1.4378644	0.10288066	0.29620552	1	8409	tags=31%, list=15%, signal=37%
GOBP_REGULATION_OF_TELOMERE_MAINTENANCE	GOBP_REGULATION_OF_TELOMERE_MAINTENANCE		80	0.43842778	1.4376378	0.10294118	0.2958907	1	4129	tags=24%, list=7%, signal=26%
GOMF_ATP_HYDROLYSIS_ACTIVITY	GOMF_ATP_HYDROLYSIS_ACTIVITY		329	0.4095111	1.437233	0.10526316	0.29587266	1	13193	tags=40%, list=23%, signal=51%
GOBP_MRNA_3_END_PROCESSING	GOBP_MRNA_3_END_PROCESSING		63	0.4718409	1.4368141	0.09756097	0.29574516	1	14044	tags=51%, list=25%, signal=68%
GOBP_PROTEIN_LOCALIZATION_TO_NUCLEOLUS	GOBP_PROTEIN_LOCALIZATION_TO_NUCLEOLUS		15	0.55091125	1.4338286	0.09689923	0.2999962	1	1528	tags=27%, list=3%, signal=27%
GOBP_MITOTIC_SPINDLE_ASSEMBLY	GOBP_MITOTIC_SPINDLE_ASSEMBLY		71	0.455985	1.4334011	0.09677419	0.29999793	1	12450	tags=38%, list=22%, signal=49%
GOBP_ATP_BIOSYNTHETIC_PROCESS	GOBP_ATP_BIOSYNTHETIC_PROCESS		55	0.44853088	1.4326613	0.11811024	0.30049437	1	15699	tags=45%, list=28%, signal=63%
GOMF_NUCLEOSOME_BINDING	GOMF_NUCLEOSOME_BINDING		67	0.45368427	1.4323568	0.109311745	0.30029136	1	11977	tags=45%, list=21%, signal=57%
GOBP_RIBONUCLEOSIDE_TRIPHOSPHATE_BIOSYNTHETIC_PROCESS	GOBP_RIBONUCLEOSIDE_TRIPHOSPHATE_BIOSYNTHETIC_PROCESS		72	0.4383163	1.4323251	0.12228797	0.29960176	1	13527	tags=38%, list=24%, signal=49%
GOMF_STRUCTURAL_CONSTITUENT_OF_RIBOSOME	GOMF_STRUCTURAL_CONSTITUENT_OF_RIBOSOME		167	0.5857584	1.4320359	0.17330678	0.29929084	1	13283	tags=51%, list=24%, signal=66%
GOMF_SNORNA_BINDING	GOMF_SNORNA_BINDING		32	0.5787572	1.4315357	0.15169661	0.29938495	1	15608	tags=63%, list=28%, signal=86%
GOMF_QUINONE_BINDING	GOMF_QUINONE_BINDING		17	0.47578874	1.4312477	0.065891474	0.2990796	1	19331	tags=71%, list=34%, signal=107%
GOCC_DNA_REPAIR_COMPLEX	GOCC_DNA_REPAIR_COMPLEX		44	0.50131005	1.429801	0.1322314	0.3008298	1	9089	tags=41%, list=16%, signal=49%
GOMF_MICROTUBULE_MOTOR_ACTIVITY	GOMF_MICROTUBULE_MOTOR_ACTIVITY		69	0.44950554	1.4295186	0.06004141	0.30056822	1	16813	tags=48%, list=30%, signal=68%
GOBP_SULFATION	GOBP_SULFATION		24	0.4613738	1.4289218	0.0513834	0.30084226	1	3191	tags=25%, list=6%, signal=26%
GOBP_POSITIVE_REGULATION_OF_TELOMERASE_ACTIVITY	GOBP_POSITIVE_REGULATION_OF_TELOMERASE_ACTIVITY		34	0.4471705	1.4281985	0.07214429	0.3012727	1	17180	tags=53%, list=30%, signal=76%
GOBP_PROTEIN_MATURATION_BY_IRON_SULFUR_CLUSTER_TRANSFER	GOBP_PROTEIN_MATURATION_BY_IRON_SULFUR_CLUSTER_TRANSFER		16	0.5932098	1.4278156	0.1283525	0.30118254	1	7588	tags=38%, list=13%, signal=43%
GOBP_NUCLEOSOME_POSITIONING	GOBP_NUCLEOSOME_POSITIONING		17	0.55121255	1.4265442	0.092929296	0.30267358	1	8458	tags=35%, list=15%, signal=41%
GOBP_CENTROSOME_DUPLICATION	GOBP_CENTROSOME_DUPLICATION		74	0.44703674	1.4264671	0.09543569	0.3020459	1	9795	tags=32%, list=17%, signal=39%
GOBP_POSITIVE_REGULATION_OF_METAPHASE_ANAPHASE_TRANSITION_OF_CELL_CYCLE	GOBP_POSITIVE_REGULATION_OF_METAPHASE_ANAPHASE_TRANSITION_OF_CELL_CYCLE		16	0.55954397	1.4258597	0.11001965	0.30228385	1	19501	tags=75%, list=35%, signal=114%
GOBP_MATURATION_OF_5_8S_RRNA_FROM_TRICISTRONIC_RRNA_TRANSCRIPT_SSU_RRNA_5_8S_RRNA_LSU_RRNA	GOBP_MATURATION_OF_5_8S_RRNA_FROM_TRICISTRONIC_RRNA_TRANSCRIPT_SSU_RRNA_5_8S_RRNA_LSU_RRNA		24	0.5788676	1.4254197	0.13147411	0.30225903	1	13176	tags=58%, list=23%, signal=76%
GOBP_REGULATION_OF_CELL_CYCLE_G2_M_PHASE_TRANSITION	GOBP_REGULATION_OF_CELL_CYCLE_G2_M_PHASE_TRANSITION		105	0.41384745	1.425226	0.10040161	0.3018849	1	11707	tags=40%, list=21%, signal=50%
GOMF_ATPASE_COUPLED_ION_TRANSMEMBRANE_TRANSPORTER_ACTIVITY	GOMF_ATPASE_COUPLED_ION_TRANSMEMBRANE_TRANSPORTER_ACTIVITY		16	0.522654	1.4239614	0.10453649	0.3032111	1	4411	tags=25%, list=8%, signal=27%
GOBP_MITOCHONDRIAL_ATP_SYNTHESIS_COUPLED_PROTON_TRANSPORT	GOBP_MITOCHONDRIAL_ATP_SYNTHESIS_COUPLED_PROTON_TRANSPORT		19	0.6201605	1.4221752	0.13333334	0.3055885	1	13527	tags=58%, list=24%, signal=76%
GOBP_SYNAPTONEMAL_COMPLEX_ORGANIZATION	GOBP_SYNAPTONEMAL_COMPLEX_ORGANIZATION		26	0.50772536	1.4195592	0.09596929	0.30921346	1	19081	tags=65%, list=34%, signal=99%
GOMF_RIBONUCLEOPROTEIN_COMPLEX_BINDING	GOMF_RIBONUCLEOPROTEIN_COMPLEX_BINDING		148	0.4230355	1.4190363	0.10865191	0.30939618	1	17800	tags=54%, list=31%, signal=79%
GOMF_CARBON_OXYGEN_LYASE_ACTIVITY	GOMF_CARBON_OXYGEN_LYASE_ACTIVITY		80	0.3925263	1.4184653	0.072765075	0.30957946	1	11101	tags=34%, list=20%, signal=42%
GOBP_MITOTIC_SPINDLE_ORGANIZATION	GOBP_MITOTIC_SPINDLE_ORGANIZATION		125	0.4302294	1.4181122	0.10438413	0.30941868	1	14673	tags=44%, list=26%, signal=59%
GOMF_NADPH_BINDING	GOMF_NADPH_BINDING		16	0.5585257	1.4171	0.10677618	0.31042862	1	13609	tags=56%, list=24%, signal=74%
GOBP_DNA_RECOMBINATION	GOBP_DNA_RECOMBINATION		317	0.39220318	1.4169279	0.10309278	0.30992514	1	13717	tags=38%, list=24%, signal=51%
GOCC_RIBOSOME	GOCC_RIBOSOME		214	0.5331562	1.4165967	0.16334662	0.30973008	1	13441	tags=49%, list=24%, signal=64%
GOBP_HOMOLOGOUS_CHROMOSOME_PAIRING_AT_MEIOSIS	GOBP_HOMOLOGOUS_CHROMOSOME_PAIRING_AT_MEIOSIS		51	0.48872977	1.4165934	0.092369474	0.30899918	1	14173	tags=53%, list=25%, signal=71%
GOMF_PROTON_CHANNEL_ACTIVITY	GOMF_PROTON_CHANNEL_ACTIVITY		24	0.5318681	1.4159757	0.13680154	0.30933824	1	15699	tags=63%, list=28%, signal=87%
GOBP_TOXIN_TRANSPORT	GOBP_TOXIN_TRANSPORT		39	0.41113988	1.4154384	0.06517312	0.30953264	1	2877	tags=21%, list=5%, signal=22%
GOCC_RESPIRATORY_CHAIN_COMPLEX_IV	GOCC_RESPIRATORY_CHAIN_COMPLEX_IV		28	0.5560159	1.4141968	0.13793103	0.31097007	1	11623	tags=57%, list=21%, signal=72%
GOMF_ENDORIBONUCLEASE_ACTIVITY_PRODUCING_5_PHOSPHOMONOESTERS	GOMF_ENDORIBONUCLEASE_ACTIVITY_PRODUCING_5_PHOSPHOMONOESTERS		31	0.51454306	1.4139783	0.114754096	0.3106012	1	10962	tags=39%, list=19%, signal=48%
GOMF_ACIDIC_AMINO_ACID_TRANSMEMBRANE_TRANSPORTER_ACTIVITY	GOMF_ACIDIC_AMINO_ACID_TRANSMEMBRANE_TRANSPORTER_ACTIVITY		16	0.527486	1.4116462	0.077405855	0.3140143	1	11877	tags=50%, list=21%, signal=63%
GOBP_CYTOCHROME_COMPLEX_ASSEMBLY	GOBP_CYTOCHROME_COMPLEX_ASSEMBLY		35	0.5241918	1.4109117	0.15869981	0.31451738	1	15387	tags=51%, list=27%, signal=71%
GOBP_MANGANESE_ION_TRANSPORT	GOBP_MANGANESE_ION_TRANSPORT		16	0.5073669	1.4100006	0.08438819	0.3153496	1	3065	tags=25%, list=5%, signal=26%
GOMF_PRIMARY_ACTIVE_TRANSMEMBRANE_TRANSPORTER_ACTIVITY	GOMF_PRIMARY_ACTIVE_TRANSMEMBRANE_TRANSPORTER_ACTIVITY		179	0.34938458	1.4098055	0.054263566	0.3149599	1	13854	tags=41%, list=25%, signal=54%
GOCC_HETEROCHROMATIN	GOCC_HETEROCHROMATIN		69	0.43755132	1.4072781	0.11133603	0.3185773	1	10404	tags=35%, list=18%, signal=43%
GOCC_RNA_POLYMERASE_II_HOLOENZYME	GOCC_RNA_POLYMERASE_II_HOLOENZYME		74	0.43915254	1.4066473	0.12854442	0.31890112	1	13247	tags=39%, list=23%, signal=51%
GOBP_TRANSCRIPTION_BY_RNA_POLYMERASE_I	GOBP_TRANSCRIPTION_BY_RNA_POLYMERASE_I		52	0.44885638	1.405958	0.12224449	0.3193664	1	11043	tags=40%, list=20%, signal=50%
GOBP_TRNA_WOBBLE_BASE_MODIFICATION	GOBP_TRNA_WOBBLE_BASE_MODIFICATION		18	0.5367466	1.4057744	0.12260536	0.31890672	1	19288	tags=56%, list=34%, signal=84%
GOBP_RNA_PHOSPHODIESTER_BOND_HYDROLYSIS	GOBP_RNA_PHOSPHODIESTER_BOND_HYDROLYSIS		146	0.3935624	1.4056417	0.11022044	0.31841862	1	13959	tags=39%, list=25%, signal=52%
GOMF_EXORIBONUCLEASE_ACTIVITY	GOMF_EXORIBONUCLEASE_ACTIVITY		43	0.46071297	1.4052361	0.11020408	0.31835115	1	13750	tags=44%, list=24%, signal=58%
GOBP_POSITIVE_REGULATION_OF_CELL_CYCLE_PROCESS	GOBP_POSITIVE_REGULATION_OF_CELL_CYCLE_PROCESS		244	0.3619961	1.4052175	0.09146342	0.31765065	1	14970	tags=41%, list=26%, signal=55%
GOBP_DNA_INTEGRITY_CHECKPOINT_SIGNALING	GOBP_DNA_INTEGRITY_CHECKPOINT_SIGNALING		123	0.42796025	1.4034772	0.14522822	0.31984153	1	13754	tags=41%, list=24%, signal=54%
GOMF_CORE_PROMOTER_SEQUENCE_SPECIFIC_DNA_BINDING	GOMF_CORE_PROMOTER_SEQUENCE_SPECIFIC_DNA_BINDING		43	0.42917806	1.4029256	0.103658535	0.31997126	1	10449	tags=40%, list=18%, signal=48%
GOMF_RNA_POLYMERASE_ACTIVITY	GOMF_RNA_POLYMERASE_ACTIVITY		40	0.45784557	1.4026247	0.13424124	0.31976515	1	12239	tags=35%, list=22%, signal=45%
GOCC_POLYSOME	GOCC_POLYSOME		65	0.49328595	1.4023486	0.15694165	0.3195388	1	12256	tags=43%, list=22%, signal=55%
GOCC_DNA_POLYMERASE_COMPLEX	GOCC_DNA_POLYMERASE_COMPLEX		19	0.5802314	1.4021583	0.13552362	0.3191444	1	17716	tags=68%, list=31%, signal=100%
GOBP_NUCLEOSIDE_PHOSPHATE_BIOSYNTHETIC_PROCESS	GOBP_NUCLEOSIDE_PHOSPHATE_BIOSYNTHETIC_PROCESS		253	0.34982333	1.4006199	0.058704454	0.3210534	1	15311	tags=40%, list=27%, signal=55%
GOBP_REGULATION_OF_RRNA_PROCESSING	GOBP_REGULATION_OF_RRNA_PROCESSING		16	0.54918313	1.3999696	0.12228797	0.32157925	1	11664	tags=56%, list=21%, signal=71%
GOBP_POSITIVE_REGULATION_OF_MONOOXYGENASE_ACTIVITY	GOBP_POSITIVE_REGULATION_OF_MONOOXYGENASE_ACTIVITY		32	0.4226625	1.3988054	0.07042254	0.3228378	1	10893	tags=41%, list=19%, signal=50%
GOBP_REGULATION_OF_MRNA_3_END_PROCESSING	GOBP_REGULATION_OF_MRNA_3_END_PROCESSING		28	0.4858723	1.3985113	0.1030303	0.32257873	1	13560	tags=54%, list=24%, signal=70%
GOBP_SNO_S_RNA_METABOLIC_PROCESS	GOBP_SNO_S_RNA_METABOLIC_PROCESS		17	0.5324609	1.396521	0.12310606	0.32528043	1	17513	tags=59%, list=31%, signal=85%
GOMF_ODORANT_BINDING	GOMF_ODORANT_BINDING		114	0.37651908	1.3958224	0.07630522	0.32576266	1	14481	tags=28%, list=26%, signal=38%
GOBP_NEGATIVE_REGULATION_OF_MRNA_METABOLIC_PROCESS	GOBP_NEGATIVE_REGULATION_OF_MRNA_METABOLIC_PROCESS		94	0.40911645	1.394827	0.11065574	0.32665548	1	14439	tags=44%, list=26%, signal=58%
GOMF_ENDODEOXYRIBONUCLEASE_ACTIVITY	GOMF_ENDODEOXYRIBONUCLEASE_ACTIVITY		38	0.4352551	1.3934045	0.114107884	0.32839116	1	18100	tags=50%, list=32%, signal=74%
GOBP_CYTOPLASMIC_TRANSLATION	GOBP_CYTOPLASMIC_TRANSLATION		148	0.49964482	1.3929685	0.19493178	0.3284283	1	13283	tags=49%, list=24%, signal=63%
GOBP_BASE_EXCISION_REPAIR	GOBP_BASE_EXCISION_REPAIR		43	0.49001366	1.3917304	0.13772455	0.3299346	1	11101	tags=35%, list=20%, signal=43%
GOCC_SMALL_RIBOSOMAL_SUBUNIT	GOCC_SMALL_RIBOSOMAL_SUBUNIT		69	0.5824264	1.3910923	0.16767676	0.33024397	1	10292	tags=42%, list=18%, signal=51%
GOMF_L_AMINO_ACID_TRANSMEMBRANE_TRANSPORTER_ACTIVITY	GOMF_L_AMINO_ACID_TRANSMEMBRANE_TRANSPORTER_ACTIVITY		61	0.40524226	1.3904562	0.09090909	0.33064386	1	14743	tags=38%, list=26%, signal=51%
GOMF_TRNA_SPECIFIC_RIBONUCLEASE_ACTIVITY	GOMF_TRNA_SPECIFIC_RIBONUCLEASE_ACTIVITY		15	0.5864837	1.3901079	0.13682093	0.33049408	1	18763	tags=73%, list=33%, signal=110%
GOBP_RIBONUCLEOSIDE_TRIPHOSPHATE_METABOLIC_PROCESS	GOBP_RIBONUCLEOSIDE_TRIPHOSPHATE_METABOLIC_PROCESS		87	0.39287668	1.3890709	0.119140625	0.3316503	1	15699	tags=40%, list=28%, signal=56%
GOBP_REGULATION_OF_RNA_SPLICING	GOBP_REGULATION_OF_RNA_SPLICING		153	0.38287225	1.3883517	0.09815951	0.3322161	1	7799	tags=29%, list=14%, signal=34%
GOMF_2_IRON_2_SULFUR_CLUSTER_BINDING	GOMF_2_IRON_2_SULFUR_CLUSTER_BINDING		24	0.5008808	1.3870097	0.11444653	0.3338949	1	9433	tags=38%, list=17%, signal=45%
GOBP_MICROTUBULE_CYTOSKELETON_ORGANIZATION_INVOLVED_IN_MITOSIS	GOBP_MICROTUBULE_CYTOSKELETON_ORGANIZATION_INVOLVED_IN_MITOSIS		152	0.4040262	1.3868115	0.12778905	0.33348393	1	14673	tags=43%, list=26%, signal=58%
GOBP_MRNA_METHYLATION	GOBP_MRNA_METHYLATION		16	0.5586085	1.3860364	0.16966067	0.33410594	1	15778	tags=69%, list=28%, signal=95%
GOBP_VITAMIN_CATABOLIC_PROCESS	GOBP_VITAMIN_CATABOLIC_PROCESS		16	0.52457523	1.3835788	0.08350305	0.337665	1	18177	tags=63%, list=32%, signal=92%
GOBP_POSITIVE_REGULATION_OF_HISTONE_H3_K4_METHYLATION	GOBP_POSITIVE_REGULATION_OF_HISTONE_H3_K4_METHYLATION		27	0.48730248	1.3830386	0.121212125	0.33786514	1	9627	tags=37%, list=17%, signal=45%
GOBP_TRNA_5_END_PROCESSING	GOBP_TRNA_5_END_PROCESSING		16	0.5809655	1.3815094	0.15009746	0.33977854	1	18763	tags=75%, list=33%, signal=112%
GOCC_RIBOSOMAL_SUBUNIT	GOCC_RIBOSOMAL_SUBUNIT		178	0.5539158	1.381176	0.212	0.33964863	1	13426	tags=48%, list=24%, signal=63%
GOMF_FMN_BINDING	GOMF_FMN_BINDING		15	0.5112857	1.3800883	0.10750507	0.34084126	1	13490	tags=60%, list=24%, signal=79%
GOMF_TRANSLATION_REGULATOR_ACTIVITY	GOMF_TRANSLATION_REGULATOR_ACTIVITY		140	0.39459473	1.3798965	0.09832636	0.3404794	1	15511	tags=45%, list=27%, signal=62%
GOBP_RNA_CATABOLIC_PROCESS	GOBP_RNA_CATABOLIC_PROCESS		282	0.36516505	1.3794173	0.11506276	0.34058616	1	15512	tags=40%, list=27%, signal=54%
GOBP_POLY_A_PLUS_MRNA_EXPORT_FROM_NUCLEUS	GOBP_POLY_A_PLUS_MRNA_EXPORT_FROM_NUCLEUS		23	0.46067825	1.3765255	0.119521916	0.34501576	1	15505	tags=57%, list=27%, signal=78%
GOCC_PEPTIDASE_COMPLEX	GOCC_PEPTIDASE_COMPLEX		111	0.41870672	1.3742952	0.124497995	0.3481732	1	5550	tags=26%, list=10%, signal=29%
GOBP_NUCLEOTIDE_SUGAR_BIOSYNTHETIC_PROCESS	GOBP_NUCLEOTIDE_SUGAR_BIOSYNTHETIC_PROCESS		16	0.53299344	1.3739614	0.13513513	0.3480531	1	17001	tags=69%, list=30%, signal=98%
GOBP_MITOTIC_CELL_CYCLE_PHASE_TRANSITION	GOBP_MITOTIC_CELL_CYCLE_PHASE_TRANSITION		428	0.3519945	1.3705189	0.11885246	0.35337836	1	11779	tags=34%, list=21%, signal=42%
GOBP_REGULATION_OF_DNA_METABOLIC_PROCESS	GOBP_REGULATION_OF_DNA_METABOLIC_PROCESS		402	0.35658038	1.370408	0.09631147	0.35282138	1	9246	tags=28%, list=16%, signal=33%
GOCC_METHYLTRANSFERASE_COMPLEX	GOCC_METHYLTRANSFERASE_COMPLEX		92	0.43608037	1.369372	0.1597633	0.35389712	1	10632	tags=38%, list=19%, signal=47%
GOCC_KINETOCHORE_MICROTUBULE	GOCC_KINETOCHORE_MICROTUBULE		18	0.48303407	1.3693067	0.12884615	0.35327768	1	5092	tags=28%, list=9%, signal=31%
GOBP_POSITIVE_REGULATION_OF_NITRIC_OXIDE_SYNTHASE_ACTIVITY	GOBP_POSITIVE_REGULATION_OF_NITRIC_OXIDE_SYNTHASE_ACTIVITY		22	0.4358561	1.3673961	0.06639839	0.35583687	1	8282	tags=36%, list=15%, signal=43%
GOBP_AMP_METABOLIC_PROCESS	GOBP_AMP_METABOLIC_PROCESS		25	0.46028453	1.3660334	0.13636364	0.35759142	1	15099	tags=60%, list=27%, signal=82%
GOBP_CELLULAR_RESPONSE_TO_REACTIVE_NITROGEN_SPECIES	GOBP_CELLULAR_RESPONSE_TO_REACTIVE_NITROGEN_SPECIES		19	0.46124214	1.3656306	0.110416666	0.3575918	1	15542	tags=47%, list=28%, signal=65%
GOBP_DNA_SYNTHESIS_INVOLVED_IN_DNA_REPAIR	GOBP_DNA_SYNTHESIS_INVOLVED_IN_DNA_REPAIR		37	0.44623664	1.3654305	0.13372093	0.35724273	1	10805	tags=35%, list=19%, signal=43%
GOBP_IRON_SULFUR_CLUSTER_ASSEMBLY	GOBP_IRON_SULFUR_CLUSTER_ASSEMBLY		26	0.5305368	1.3653471	0.16427104	0.35664785	1	8376	tags=35%, list=15%, signal=41%
GOBP_PROTON_TRANSMEMBRANE_TRANSPORT	GOBP_PROTON_TRANSMEMBRANE_TRANSPORT		153	0.3535664	1.3646505	0.10444874	0.3571785	1	13625	tags=37%, list=24%, signal=49%
GOBP_POSITIVE_REGULATION_OF_CELL_CYCLE_G1_S_PHASE_TRANSITION	GOBP_POSITIVE_REGULATION_OF_CELL_CYCLE_G1_S_PHASE_TRANSITION		64	0.35534692	1.3640573	0.09274194	0.35749212	1	5757	tags=23%, list=10%, signal=26%
GOBP_LONG_CHAIN_FATTY_ACYL_COA_BIOSYNTHETIC_PROCESS	GOBP_LONG_CHAIN_FATTY_ACYL_COA_BIOSYNTHETIC_PROCESS		19	0.45165372	1.3630674	0.09213052	0.35852155	1	6913	tags=32%, list=12%, signal=36%
GOMF_HELICASE_ACTIVITY	GOMF_HELICASE_ACTIVITY		157	0.4342388	1.3628784	0.16390042	0.35811746	1	8798	tags=33%, list=16%, signal=39%
GOBP_PROTEIN_LOCALIZATION_TO_CHROMATIN	GOBP_PROTEIN_LOCALIZATION_TO_CHROMATIN		32	0.4303123	1.3626046	0.13360325	0.35785314	1	5513	tags=25%, list=10%, signal=28%
GOBP_POSITIVE_REGULATION_OF_TRANSCRIPTION_BY_RNA_POLYMERASE_I	GOBP_POSITIVE_REGULATION_OF_TRANSCRIPTION_BY_RNA_POLYMERASE_I		23	0.5321004	1.362553	0.17635271	0.35724083	1	13117	tags=52%, list=23%, signal=68%
GOCC_LARGE_RIBOSOMAL_SUBUNIT	GOCC_LARGE_RIBOSOMAL_SUBUNIT		112	0.5439622	1.3609062	0.22440945	0.35950133	1	13426	tags=49%, list=24%, signal=64%
GOBP_MATURATION_OF_SSU_RRNA	GOBP_MATURATION_OF_SSU_RRNA		48	0.5095592	1.360433	0.17315175	0.35965493	1	16823	tags=48%, list=30%, signal=68%
GOMF_ENDONUCLEASE_ACTIVITY_ACTIVE_WITH_EITHER_RIBO_OR_DEOXYRIBONUCLEIC_ACIDS_AND_PRODUCING_3_PHOSPHOMONOESTERS	GOMF_ENDONUCLEASE_ACTIVITY_ACTIVE_WITH_EITHER_RIBO_OR_DEOXYRIBONUCLEIC_ACIDS_AND_PRODUCING_3_PHOSPHOMONOESTERS		16	0.5254784	1.3600068	0.14859438	0.35971582	1	23997	tags=81%, list=42%, signal=141%
GOBP_NEURON_FATE_SPECIFICATION	GOBP_NEURON_FATE_SPECIFICATION		30	0.53447574	1.3574343	0.122199595	0.36372048	1	12219	tags=67%, list=22%, signal=85%
GOMF_CARBOXY_LYASE_ACTIVITY	GOMF_CARBOXY_LYASE_ACTIVITY		33	0.4174227	1.3569479	0.10612245	0.36388227	1	11046	tags=45%, list=20%, signal=56%
GOBP_POSITIVE_REGULATION_OF_RESPONSE_TO_DNA_DAMAGE_STIMULUS	GOBP_POSITIVE_REGULATION_OF_RESPONSE_TO_DNA_DAMAGE_STIMULUS		129	0.37393415	1.3563516	0.11949685	0.36419773	1	8785	tags=28%, list=16%, signal=33%
GOBP_DNA_CATABOLIC_PROCESS_ENDONUCLEOLYTIC	GOBP_DNA_CATABOLIC_PROCESS_ENDONUCLEOLYTIC		25	0.43682122	1.3539948	0.12266112	0.36792237	1	18246	tags=52%, list=32%, signal=77%
GOBP_NUCLEOSIDE_MONOPHOSPHATE_BIOSYNTHETIC_PROCESS	GOBP_NUCLEOSIDE_MONOPHOSPHATE_BIOSYNTHETIC_PROCESS		43	0.45615065	1.3533946	0.14889336	0.36825296	1	15075	tags=56%, list=27%, signal=76%
GOBP_DETERMINATION_OF_ADULT_LIFESPAN	GOBP_DETERMINATION_OF_ADULT_LIFESPAN		18	0.4796378	1.3533727	0.12701613	0.36753505	1	11625	tags=39%, list=21%, signal=49%
GOBP_RIBONUCLEOSIDE_MONOPHOSPHATE_BIOSYNTHETIC_PROCESS	GOBP_RIBONUCLEOSIDE_MONOPHOSPHATE_BIOSYNTHETIC_PROCESS		34	0.45964652	1.3533305	0.15959597	0.3668715	1	14811	tags=56%, list=26%, signal=76%
GOBP_MITOTIC_DNA_INTEGRITY_CHECKPOINT_SIGNALING	GOBP_MITOTIC_DNA_INTEGRITY_CHECKPOINT_SIGNALING		85	0.40997258	1.3524107	0.14020619	0.36779565	1	9478	tags=33%, list=17%, signal=40%
GOBP_NEGATIVE_REGULATION_OF_PROTEOLYSIS_INVOLVED_IN_CELLULAR_PROTEIN_CATABOLIC_PROCESS	GOBP_NEGATIVE_REGULATION_OF_PROTEOLYSIS_INVOLVED_IN_CELLULAR_PROTEIN_CATABOLIC_PROCESS		64	0.36579022	1.3523958	0.098393574	0.36707243	1	8495	tags=25%, list=15%, signal=29%
GOBP_REGULATION_OF_DNA_REPAIR	GOBP_REGULATION_OF_DNA_REPAIR		152	0.3887625	1.3518044	0.1440501	0.36741418	1	9089	tags=29%, list=16%, signal=34%
GOBP_NUCLEUS_ORGANIZATION	GOBP_NUCLEUS_ORGANIZATION		140	0.37033013	1.3507944	0.11320755	0.3686219	1	10055	tags=34%, list=18%, signal=41%
GOBP_SPINDLE_ORGANIZATION	GOBP_SPINDLE_ORGANIZATION		206	0.37975565	1.3506329	0.13617021	0.36822858	1	14716	tags=42%, list=26%, signal=57%
GOBP_RRNA_TRANSCRIPTION	GOBP_RRNA_TRANSCRIPTION		33	0.4950764	1.3489549	0.17107943	0.3707562	1	10007	tags=48%, list=18%, signal=59%
GOCC_SITE_OF_DOUBLE_STRAND_BREAK	GOCC_SITE_OF_DOUBLE_STRAND_BREAK		73	0.3868151	1.3488872	0.13617887	0.37015492	1	6540	tags=26%, list=12%, signal=29%
GOBP_PROTEIN_HETEROTETRAMERIZATION	GOBP_PROTEIN_HETEROTETRAMERIZATION		15	0.511	1.3486056	0.15127702	0.36997828	1	2159	tags=27%, list=4%, signal=28%
GOBP_RNA_SURVEILLANCE	GOBP_RNA_SURVEILLANCE		15	0.5445572	1.3483456	0.17726398	0.36973053	1	13750	tags=53%, list=24%, signal=70%
GOCC_SPINDLE_POLE	GOCC_SPINDLE_POLE		165	0.3956619	1.3470935	0.14723927	0.3712832	1	17140	tags=50%, list=30%, signal=72%
GOBP_RNA_METHYLATION	GOBP_RNA_METHYLATION		82	0.4398525	1.346957	0.16269842	0.37076834	1	16875	tags=51%, list=30%, signal=73%
GOBP_CENTROSOME_SEPARATION	GOBP_CENTROSOME_SEPARATION		15	0.5380713	1.3465854	0.15175097	0.37072977	1	13813	tags=60%, list=24%, signal=79%
GOBP_MITOCHONDRIAL_DNA_REPLICATION	GOBP_MITOCHONDRIAL_DNA_REPLICATION		15	0.5556297	1.345936	0.18326694	0.37120464	1	6470	tags=33%, list=11%, signal=38%
GOBP_REGULATION_OF_MEGAKARYOCYTE_DIFFERENTIATION	GOBP_REGULATION_OF_MEGAKARYOCYTE_DIFFERENTIATION		36	0.42306933	1.3459206	0.12133072	0.3704904	1	4076	tags=28%, list=7%, signal=30%
GOMF_TASTE_RECEPTOR_ACTIVITY	GOMF_TASTE_RECEPTOR_ACTIVITY		30	0.48209646	1.3457259	0.10721649	0.37011054	1	14891	tags=53%, list=26%, signal=72%
GOBP_CELLULAR_AMINO_ACID_METABOLIC_PROCESS	GOBP_CELLULAR_AMINO_ACID_METABOLIC_PROCESS		284	0.36239102	1.3454074	0.1237525	0.36998275	1	14693	tags=42%, list=26%, signal=57%
GOBP_POSITIVE_REGULATION_OF_CHROMOSOME_SEPARATION	GOBP_POSITIVE_REGULATION_OF_CHROMOSOME_SEPARATION		18	0.48633	1.3449022	0.15503876	0.3701987	1	19501	tags=67%, list=35%, signal=102%
GOCC_PROTEASOME_REGULATORY_PARTICLE	GOCC_PROTEASOME_REGULATORY_PARTICLE		19	0.5795768	1.3446977	0.17760618	0.3698703	1	5550	tags=37%, list=10%, signal=41%
GOMF_OXIDOREDUCTASE_ACTIVITY_ACTING_ON_A_HEME_GROUP_OF_DONORS	GOMF_OXIDOREDUCTASE_ACTIVITY_ACTING_ON_A_HEME_GROUP_OF_DONORS		20	0.5548608	1.3444669	0.19085488	0.36958188	1	13625	tags=60%, list=24%, signal=79%
GOBP_NUCLEAR_TRANSCRIBED_MRNA_CATABOLIC_PROCESS_EXONUCLEOLYTIC	GOBP_NUCLEAR_TRANSCRIBED_MRNA_CATABOLIC_PROCESS_EXONUCLEOLYTIC		19	0.5183636	1.3437476	0.19488189	0.37018827	1	18320	tags=58%, list=32%, signal=86%
GOBP_GLUTAMINE_FAMILY_AMINO_ACID_METABOLIC_PROCESS	GOBP_GLUTAMINE_FAMILY_AMINO_ACID_METABOLIC_PROCESS		77	0.40210727	1.3432592	0.1194332	0.3703723	1	10047	tags=38%, list=18%, signal=46%
GOBP_REGULATION_OF_MRNA_METABOLIC_PROCESS	GOBP_REGULATION_OF_MRNA_METABOLIC_PROCESS		293	0.35721096	1.3429593	0.13737373	0.37017804	1	14690	tags=39%, list=26%, signal=52%
GOBP_POSITIVE_REGULATION_OF_PROTEIN_EXPORT_FROM_NUCLEUS	GOBP_POSITIVE_REGULATION_OF_PROTEIN_EXPORT_FROM_NUCLEUS		17	0.43758738	1.341798	0.12139918	0.3716039	1	10837	tags=35%, list=19%, signal=44%
GOBP_DNA_UNWINDING_INVOLVED_IN_DNA_REPLICATION	GOBP_DNA_UNWINDING_INVOLVED_IN_DNA_REPLICATION		22	0.57688236	1.3403574	0.19709544	0.37357962	1	8932	tags=59%, list=16%, signal=70%
GOMF_DNA_DIRECTED_DNA_POLYMERASE_ACTIVITY	GOMF_DNA_DIRECTED_DNA_POLYMERASE_ACTIVITY		24	0.4597896	1.339942	0.11967546	0.37359026	1	17716	tags=46%, list=31%, signal=67%
GOBP_NCRNA_3_END_PROCESSING	GOBP_NCRNA_3_END_PROCESSING		50	0.4828912	1.3398225	0.17612524	0.37310186	1	17513	tags=46%, list=31%, signal=67%
GOBP_POSITIVE_REGULATION_OF_TELOMERE_CAPPING	GOBP_POSITIVE_REGULATION_OF_TELOMERE_CAPPING		17	0.45883155	1.3390594	0.11673152	0.37372923	1	1382	tags=24%, list=2%, signal=24%
GOBP_SERINE_FAMILY_AMINO_ACID_METABOLIC_PROCESS	GOBP_SERINE_FAMILY_AMINO_ACID_METABOLIC_PROCESS		40	0.4473547	1.3385447	0.12195122	0.37396517	1	14504	tags=48%, list=26%, signal=64%
GOBP_RIBOSOME_ASSEMBLY	GOBP_RIBOSOME_ASSEMBLY		61	0.53093755	1.338475	0.17382413	0.3733751	1	18024	tags=61%, list=32%, signal=89%
GOBP_RNA_PHOSPHODIESTER_BOND_HYDROLYSIS_EXONUCLEOLYTIC	GOBP_RNA_PHOSPHODIESTER_BOND_HYDROLYSIS_EXONUCLEOLYTIC		42	0.43363345	1.3384454	0.14344262	0.3727186	1	13750	tags=40%, list=24%, signal=53%
GOMF_ESTRADIOL_17_BETA_DEHYDROGENASE_ACTIVITY	GOMF_ESTRADIOL_17_BETA_DEHYDROGENASE_ACTIVITY		18	0.5035158	1.3378206	0.15717092	0.37318256	1	19510	tags=61%, list=35%, signal=93%
GOBP_2_OXOGLUTARATE_METABOLIC_PROCESS	GOBP_2_OXOGLUTARATE_METABOLIC_PROCESS		17	0.51674855	1.3375254	0.16338582	0.37304363	1	13459	tags=53%, list=24%, signal=69%
GOBP_NEGATIVE_REGULATION_OF_CELL_CYCLE_G2_M_PHASE_TRANSITION	GOBP_NEGATIVE_REGULATION_OF_CELL_CYCLE_G2_M_PHASE_TRANSITION		61	0.3991134	1.3363287	0.14285715	0.37450057	1	10007	tags=36%, list=18%, signal=44%
GOCC_DYNEIN_AXONEMAL_PARTICLE	GOCC_DYNEIN_AXONEMAL_PARTICLE		15	0.5064882	1.3340126	0.14770459	0.37806383	1	18608	tags=53%, list=33%, signal=79%
GOCC_MITOTIC_SPINDLE	GOCC_MITOTIC_SPINDLE		158	0.38710472	1.3337631	0.16255145	0.3778319	1	16818	tags=46%, list=30%, signal=66%
GOBP_TRANSLATIONAL_INITIATION	GOBP_TRANSLATIONAL_INITIATION		120	0.39797872	1.3326634	0.17515275	0.37918216	1	16832	tags=50%, list=30%, signal=71%
GOMF_EXONUCLEASE_ACTIVITY_ACTIVE_WITH_EITHER_RIBO_OR_DEOXYRIBONUCLEIC_ACIDS_AND_PRODUCING_5_PHOSPHOMONOESTERS	GOMF_EXONUCLEASE_ACTIVITY_ACTIVE_WITH_EITHER_RIBO_OR_DEOXYRIBONUCLEIC_ACIDS_AND_PRODUCING_5_PHOSPHOMONOESTERS		59	0.41877514	1.3297327	0.1609658	0.38389015	1	13750	tags=42%, list=24%, signal=56%
GOBP_TRANSLESION_SYNTHESIS	GOBP_TRANSLESION_SYNTHESIS		24	0.45490754	1.328991	0.14173229	0.3845241	1	13807	tags=46%, list=24%, signal=61%
GOBP_NUCLEAR_TRANSCRIBED_MRNA_CATABOLIC_PROCESS	GOBP_NUCLEAR_TRANSCRIBED_MRNA_CATABOLIC_PROCESS		123	0.38095498	1.328958	0.16768916	0.38386095	1	8567	tags=26%, list=15%, signal=31%
GOBP_MITOCHONDRIAL_DNA_METABOLIC_PROCESS	GOBP_MITOCHONDRIAL_DNA_METABOLIC_PROCESS		15	0.54514885	1.3287866	0.1809145	0.38347208	1	8052	tags=40%, list=14%, signal=47%
GOBP_POSITIVE_REGULATION_OF_MRNA_METABOLIC_PROCESS	GOBP_POSITIVE_REGULATION_OF_MRNA_METABOLIC_PROCESS		123	0.38325772	1.3285389	0.15151516	0.38320354	1	13867	tags=37%, list=25%, signal=49%
GOCC_PORE_COMPLEX	GOCC_PORE_COMPLEX		26	0.43957058	1.3278587	0.12348178	0.38378212	1	9039	tags=35%, list=16%, signal=41%
GOBP_PYRIMIDINE_NUCLEOSIDE_TRIPHOSPHATE_BIOSYNTHETIC_PROCESS	GOBP_PYRIMIDINE_NUCLEOSIDE_TRIPHOSPHATE_BIOSYNTHETIC_PROCESS		19	0.5167552	1.3252871	0.17611337	0.38797638	1	15075	tags=42%, list=27%, signal=57%
GOBP_REGULATION_OF_CELL_CYCLE_PHASE_TRANSITION	GOBP_REGULATION_OF_CELL_CYCLE_PHASE_TRANSITION		402	0.34151757	1.3252113	0.13580246	0.3873991	1	11779	tags=33%, list=21%, signal=41%
GOBP_PURINE_NUCLEOSIDE_MONOPHOSPHATE_BIOSYNTHETIC_PROCESS	GOBP_PURINE_NUCLEOSIDE_MONOPHOSPHATE_BIOSYNTHETIC_PROCESS		22	0.5018815	1.3248581	0.186	0.38740024	1	14811	tags=55%, list=26%, signal=74%
GOBP_NCRNA_TRANSCRIPTION	GOBP_NCRNA_TRANSCRIPTION		56	0.40720603	1.3245677	0.14553015	0.38721946	1	10505	tags=39%, list=19%, signal=48%
GOBP_GLYCOSYL_COMPOUND_METABOLIC_PROCESS	GOBP_GLYCOSYL_COMPOUND_METABOLIC_PROCESS		89	0.33492845	1.3235396	0.08722109	0.3883103	1	17733	tags=52%, list=31%, signal=75%
GOBP_BLASTOCYST_GROWTH	GOBP_BLASTOCYST_GROWTH		21	0.49550024	1.3232342	0.168357	0.38820413	1	5054	tags=33%, list=9%, signal=37%
GOCC_NBAF_COMPLEX	GOCC_NBAF_COMPLEX		15	0.5198399	1.323165	0.1680162	0.38761827	1	17006	tags=60%, list=30%, signal=86%
GOCC_CENTRIOLE	GOCC_CENTRIOLE		141	0.40042323	1.3228304	0.16210526	0.3875272	1	18722	tags=52%, list=33%, signal=77%
GOBP_MITOTIC_G2_M_TRANSITION_CHECKPOINT	GOBP_MITOTIC_G2_M_TRANSITION_CHECKPOINT		47	0.42443985	1.3219618	0.15463917	0.38840422	1	9478	tags=38%, list=17%, signal=46%
GOBP_REGULATION_OF_NITRIC_OXIDE_SYNTHASE_ACTIVITY	GOBP_REGULATION_OF_NITRIC_OXIDE_SYNTHASE_ACTIVITY		42	0.345581	1.3214749	0.050485436	0.38859263	1	8282	tags=29%, list=15%, signal=33%
GOBP_PEPTIDYL_PROLINE_MODIFICATION	GOBP_PEPTIDYL_PROLINE_MODIFICATION		58	0.37859666	1.3212658	0.13580246	0.38830096	1	13727	tags=40%, list=24%, signal=52%
GOBP_REGULATION_OF_MITOTIC_CELL_CYCLE_PHASE_TRANSITION	GOBP_REGULATION_OF_MITOTIC_CELL_CYCLE_PHASE_TRANSITION		310	0.34185877	1.3201555	0.14989734	0.38966116	1	11779	tags=34%, list=21%, signal=43%
GOCC_CAJAL_BODY	GOCC_CAJAL_BODY		79	0.39371663	1.319475	0.17635271	0.39025524	1	18856	tags=53%, list=33%, signal=80%
GOBP_GLYCOSIDE_METABOLIC_PROCESS	GOBP_GLYCOSIDE_METABOLIC_PROCESS		22	0.48374736	1.3189594	0.1367347	0.39049244	1	22024	tags=73%, list=39%, signal=119%
GOMF_HSP90_PROTEIN_BINDING	GOMF_HSP90_PROTEIN_BINDING		43	0.38936147	1.3188525	0.11585366	0.38997525	1	13560	tags=37%, list=24%, signal=49%
GOCC_ATPASE_COMPLEX	GOCC_ATPASE_COMPLEX		88	0.39900008	1.3187943	0.14315353	0.38937274	1	8513	tags=27%, list=15%, signal=32%
GOBP_RIBOSOMAL_LARGE_SUBUNIT_ASSEMBLY	GOBP_RIBOSOMAL_LARGE_SUBUNIT_ASSEMBLY		27	0.57502633	1.3183231	0.21626984	0.3895383	1	9671	tags=44%, list=17%, signal=54%
GOBP_RESPIRATORY_CHAIN_COMPLEX_IV_ASSEMBLY	GOBP_RESPIRATORY_CHAIN_COMPLEX_IV_ASSEMBLY		25	0.519324	1.3183224	0.20342205	0.38883618	1	19379	tags=60%, list=34%, signal=91%
GOCC_PROTEASOME_ACCESSORY_COMPLEX	GOCC_PROTEASOME_ACCESSORY_COMPLEX		23	0.55091566	1.317931	0.20306513	0.38885936	1	12897	tags=48%, list=23%, signal=62%
GOBP_DNA_MODIFICATION	GOBP_DNA_MODIFICATION		116	0.37395972	1.3172159	0.112474434	0.38954642	1	13934	tags=41%, list=25%, signal=54%
GOCC_CHROMOCENTER	GOCC_CHROMOCENTER		15	0.5180919	1.3169854	0.15157895	0.38930243	1	14958	tags=60%, list=26%, signal=82%
GOCC_PRERIBOSOME_LARGE_SUBUNIT_PRECURSOR	GOCC_PRERIBOSOME_LARGE_SUBUNIT_PRECURSOR		23	0.56662124	1.316444	0.226	0.3895836	1	16363	tags=74%, list=29%, signal=104%
GOBP_POSITIVE_REGULATION_OF_MEIOTIC_CELL_CYCLE	GOBP_POSITIVE_REGULATION_OF_MEIOTIC_CELL_CYCLE		25	0.44714	1.3159145	0.12984496	0.38985032	1	16542	tags=52%, list=29%, signal=73%
GOBP_POSITIVE_REGULATION_OF_PROTEIN_DEPOLYMERIZATION	GOBP_POSITIVE_REGULATION_OF_PROTEIN_DEPOLYMERIZATION		19	0.4292329	1.315197	0.10547667	0.39045024	1	12349	tags=42%, list=22%, signal=54%
GOBP_RIBOSOMAL_SMALL_SUBUNIT_BIOGENESIS	GOBP_RIBOSOMAL_SMALL_SUBUNIT_BIOGENESIS		71	0.50196517	1.3146638	0.2193159	0.39078394	1	16823	tags=51%, list=30%, signal=72%
GOMF_FATTY_ACID_DERIVATIVE_BINDING	GOMF_FATTY_ACID_DERIVATIVE_BINDING		22	0.4711867	1.3127525	0.16490486	0.3936472	1	9709	tags=41%, list=17%, signal=49%
GOMF_ISOPEPTIDASE_ACTIVITY	GOMF_ISOPEPTIDASE_ACTIVITY		20	0.47122893	1.3125004	0.16041666	0.39346835	1	20740	tags=60%, list=37%, signal=95%
GOBP_NEGATIVE_REGULATION_OF_ATP_METABOLIC_PROCESS	GOBP_NEGATIVE_REGULATION_OF_ATP_METABOLIC_PROCESS		29	0.4182762	1.3121786	0.14717741	0.39338818	1	16137	tags=48%, list=29%, signal=68%
GOBP_PROTEIN_EXPORT_FROM_NUCLEUS	GOBP_PROTEIN_EXPORT_FROM_NUCLEUS		58	0.36428836	1.3113976	0.14432989	0.39413568	1	4606	tags=22%, list=8%, signal=24%
GOBP_SPERMATID_NUCLEUS_DIFFERENTIATION	GOBP_SPERMATID_NUCLEUS_DIFFERENTIATION		21	0.46674076	1.311355	0.14174758	0.39352068	1	6347	tags=33%, list=11%, signal=38%
GOBP_NUCLEAR_BODY_ORGANIZATION	GOBP_NUCLEAR_BODY_ORGANIZATION		17	0.44162762	1.3112072	0.115913555	0.39311895	1	6529	tags=29%, list=12%, signal=33%
GOBP_GLYCINE_METABOLIC_PROCESS	GOBP_GLYCINE_METABOLIC_PROCESS		16	0.5205714	1.3106965	0.15187377	0.39335644	1	13808	tags=63%, list=24%, signal=83%
GOMF_UNFOLDED_PROTEIN_BINDING	GOMF_UNFOLDED_PROTEIN_BINDING		120	0.38440183	1.3094089	0.17269076	0.39508358	1	8737	tags=29%, list=15%, signal=34%
GOBP_REGULATION_OF_TRANSLATIONAL_ELONGATION	GOBP_REGULATION_OF_TRANSLATIONAL_ELONGATION		20	0.43512398	1.3087133	0.15354331	0.3957119	1	14135	tags=45%, list=25%, signal=60%
GOBP_NEGATIVE_REGULATION_OF_PROTEIN_DEPHOSPHORYLATION	GOBP_NEGATIVE_REGULATION_OF_PROTEIN_DEPHOSPHORYLATION		34	0.37868536	1.3083044	0.14457831	0.39582306	1	6851	tags=29%, list=12%, signal=33%
GOMF_NEUTRAL_AMINO_ACID_TRANSMEMBRANE_TRANSPORTER_ACTIVITY	GOMF_NEUTRAL_AMINO_ACID_TRANSMEMBRANE_TRANSPORTER_ACTIVITY		41	0.3995839	1.308037	0.12653062	0.3956145	1	14743	tags=39%, list=26%, signal=53%
GOMF_HYDRO_LYASE_ACTIVITY	GOMF_HYDRO_LYASE_ACTIVITY		64	0.35996342	1.3073832	0.12989691	0.3961094	1	10683	tags=31%, list=19%, signal=38%
GOBP_DEOXYRIBOSE_PHOSPHATE_METABOLIC_PROCESS	GOBP_DEOXYRIBOSE_PHOSPHATE_METABOLIC_PROCESS		44	0.39520738	1.3067216	0.13232514	0.396568	1	15075	tags=50%, list=27%, signal=68%
GOBP_PYRIMIDINE_NUCLEOTIDE_METABOLIC_PROCESS	GOBP_PYRIMIDINE_NUCLEOTIDE_METABOLIC_PROCESS		51	0.40030056	1.3064631	0.14897959	0.39638975	1	15075	tags=47%, list=27%, signal=64%
GOMF_RNA_METHYLTRANSFERASE_ACTIVITY	GOMF_RNA_METHYLTRANSFERASE_ACTIVITY		64	0.4385519	1.3049296	0.20634921	0.39850938	1	19517	tags=58%, list=35%, signal=88%
GOBP_NEURAL_NUCLEUS_DEVELOPMENT	GOBP_NEURAL_NUCLEUS_DEVELOPMENT		64	0.37572488	1.3039759	0.11685824	0.39957	1	9806	tags=33%, list=17%, signal=40%
GOBP_REGULATION_OF_MITOTIC_CELL_CYCLE_SPINDLE_ASSEMBLY_CHECKPOINT	GOBP_REGULATION_OF_MITOTIC_CELL_CYCLE_SPINDLE_ASSEMBLY_CHECKPOINT		17	0.4738571	1.3037256	0.18989898	0.39934278	1	13083	tags=47%, list=23%, signal=61%
GOBP_NEGATIVE_REGULATION_OF_CELL_CYCLE_PROCESS	GOBP_NEGATIVE_REGULATION_OF_CELL_CYCLE_PROCESS		287	0.34355482	1.3036103	0.15257733	0.3988636	1	11209	tags=32%, list=20%, signal=40%
GOBP_NUCLEAR_EXPORT	GOBP_NUCLEAR_EXPORT		156	0.37027094	1.3030442	0.18087319	0.39926296	1	15505	tags=41%, list=27%, signal=56%
GOMF_VITAMIN_D_RECEPTOR_BINDING	GOMF_VITAMIN_D_RECEPTOR_BINDING		15	0.4846608	1.3011426	0.16356108	0.40224704	1	6703	tags=40%, list=12%, signal=45%
GOBP_MICROTUBULE_ORGANIZING_CENTER_ORGANIZATION	GOBP_MICROTUBULE_ORGANIZING_CENTER_ORGANIZATION		145	0.3785477	1.3010908	0.16806723	0.40163973	1	14970	tags=39%, list=26%, signal=52%
GOBP_MICROVILLUS_ORGANIZATION	GOBP_MICROVILLUS_ORGANIZATION		30	0.41808513	1.3001949	0.17115384	0.40259472	1	14108	tags=40%, list=25%, signal=53%
GOBP_MRNA_CATABOLIC_PROCESS	GOBP_MRNA_CATABOLIC_PROCESS		235	0.3452197	1.2981304	0.17938145	0.40577543	1	15512	tags=38%, list=27%, signal=52%
GOBP_POSITIVE_REGULATION_OF_MITOTIC_CELL_CYCLE	GOBP_POSITIVE_REGULATION_OF_MITOTIC_CELL_CYCLE		126	0.35292953	1.2978908	0.16945606	0.40553722	1	14385	tags=40%, list=25%, signal=53%
GOMF_3_5_EXONUCLEASE_ACTIVITY	GOMF_3_5_EXONUCLEASE_ACTIVITY		55	0.40284595	1.2978352	0.17586912	0.40496188	1	13750	tags=40%, list=24%, signal=53%
GOBP_PYRIMIDINE_CONTAINING_COMPOUND_BIOSYNTHETIC_PROCESS	GOBP_PYRIMIDINE_CONTAINING_COMPOUND_BIOSYNTHETIC_PROCESS		36	0.41280028	1.2960653	0.15113872	0.40762344	1	15075	tags=44%, list=27%, signal=61%
GOMF_NUCLEOCYTOPLASMIC_CARRIER_ACTIVITY	GOMF_NUCLEOCYTOPLASMIC_CARRIER_ACTIVITY		30	0.49551165	1.2955537	0.23206751	0.40791875	1	20864	tags=70%, list=37%, signal=111%
GOMF_SEQUENCE_SPECIFIC_SINGLE_STRANDED_DNA_BINDING	GOMF_SEQUENCE_SPECIFIC_SINGLE_STRANDED_DNA_BINDING		15	0.49911013	1.2942824	0.18787879	0.4095877	1	13657	tags=60%, list=24%, signal=79%
GOBP_MALE_MEIOTIC_NUCLEAR_DIVISION	GOBP_MALE_MEIOTIC_NUCLEAR_DIVISION		51	0.42696956	1.294128	0.15757576	0.40918028	1	16368	tags=53%, list=29%, signal=74%
GOBP_VITAMIN_METABOLIC_PROCESS	GOBP_VITAMIN_METABOLIC_PROCESS		111	0.35881957	1.2934312	0.12326044	0.4097672	1	12660	tags=35%, list=22%, signal=45%
GOBP_REGULATION_OF_MRNA_POLYADENYLATION	GOBP_REGULATION_OF_MRNA_POLYADENYLATION		20	0.46479726	1.293391	0.16666667	0.40914813	1	13560	tags=50%, list=24%, signal=66%
GOBP_PYRIMIDINE_NUCLEOSIDE_TRIPHOSPHATE_METABOLIC_PROCESS	GOBP_PYRIMIDINE_NUCLEOSIDE_TRIPHOSPHATE_METABOLIC_PROCESS		24	0.48314065	1.2929311	0.17916666	0.40931857	1	15075	tags=42%, list=27%, signal=57%
GOCC_SPINDLE	GOCC_SPINDLE		397	0.3510861	1.2928563	0.17991632	0.40878063	1	8577	tags=26%, list=15%, signal=31%
GOBP_REGULATION_OF_CHROMATIN_BINDING	GOBP_REGULATION_OF_CHROMATIN_BINDING		24	0.44793126	1.2906855	0.18410042	0.4121936	1	9089	tags=29%, list=16%, signal=35%
GOBP_TRNA_WOBBLE_URIDINE_MODIFICATION	GOBP_TRNA_WOBBLE_URIDINE_MODIFICATION		15	0.5279152	1.2895877	0.18908381	0.4136057	1	19288	tags=53%, list=34%, signal=81%
GOBP_HISTONE_MRNA_METABOLIC_PROCESS	GOBP_HISTONE_MRNA_METABOLIC_PROCESS		24	0.4637377	1.2891413	0.2033195	0.41374654	1	7430	tags=29%, list=13%, signal=34%
GOBP_NEGATIVE_REGULATION_OF_PROTEASOMAL_UBIQUITIN_DEPENDENT_PROTEIN_CATABOLIC_PROCESS	GOBP_NEGATIVE_REGULATION_OF_PROTEASOMAL_UBIQUITIN_DEPENDENT_PROTEIN_CATABOLIC_PROCESS		35	0.37404674	1.2869807	0.12092131	0.4171724	1	8495	tags=26%, list=15%, signal=30%
GOBP_REGULATION_OF_TRANSCRIPTION_BY_RNA_POLYMERASE_I	GOBP_REGULATION_OF_TRANSCRIPTION_BY_RNA_POLYMERASE_I		33	0.44683415	1.2855424	0.20240481	0.41919225	1	11043	tags=42%, list=20%, signal=53%
GOBP_POSITIVE_REGULATION_OF_CYTOKINESIS	GOBP_POSITIVE_REGULATION_OF_CYTOKINESIS		42	0.38506126	1.2849892	0.15682282	0.41957265	1	8337	tags=29%, list=15%, signal=33%
GOMF_NF_KAPPAB_BINDING	GOMF_NF_KAPPAB_BINDING		30	0.43314177	1.2849782	0.20238096	0.41888937	1	4112	tags=23%, list=7%, signal=25%
GOBP_PROTEIN_QUALITY_CONTROL_FOR_MISFOLDED_OR_INCOMPLETELY_SYNTHESIZED_PROTEINS	GOBP_PROTEIN_QUALITY_CONTROL_FOR_MISFOLDED_OR_INCOMPLETELY_SYNTHESIZED_PROTEINS		27	0.4357483	1.2843609	0.17773019	0.41935825	1	20158	tags=48%, list=36%, signal=75%
GOBP_REGULATION_OF_UBIQUITIN_PROTEIN_LIGASE_ACTIVITY	GOBP_REGULATION_OF_UBIQUITIN_PROTEIN_LIGASE_ACTIVITY		24	0.49842992	1.2840326	0.21516393	0.41928574	1	12127	tags=46%, list=21%, signal=58%
GOMF_RIBOSOME_BINDING	GOMF_RIBOSOME_BINDING		70	0.39405847	1.2837236	0.20235756	0.4191839	1	17784	tags=51%, list=31%, signal=75%
GOBP_NADH_METABOLIC_PROCESS	GOBP_NADH_METABOLIC_PROCESS		31	0.4219542	1.2826225	0.15040651	0.42052895	1	17496	tags=48%, list=31%, signal=70%
GOBP_POSITIVE_REGULATION_OF_G1_S_TRANSITION_OF_MITOTIC_CELL_CYCLE	GOBP_POSITIVE_REGULATION_OF_G1_S_TRANSITION_OF_MITOTIC_CELL_CYCLE		51	0.3500105	1.2821932	0.16322315	0.42063496	1	5757	tags=24%, list=10%, signal=26%
GOMF_HEAT_SHOCK_PROTEIN_BINDING	GOMF_HEAT_SHOCK_PROTEIN_BINDING		125	0.35322395	1.2807705	0.17408907	0.42261744	1	10850	tags=30%, list=19%, signal=37%
GOBP_TETRAPYRROLE_BIOSYNTHETIC_PROCESS	GOBP_TETRAPYRROLE_BIOSYNTHETIC_PROCESS		35	0.44462118	1.2795919	0.19762845	0.4241237	1	22114	tags=69%, list=39%, signal=113%
GOBP_RESPONSE_TO_IMMOBILIZATION_STRESS	GOBP_RESPONSE_TO_IMMOBILIZATION_STRESS		20	0.4154874	1.2775981	0.13097712	0.42731038	1	10733	tags=35%, list=19%, signal=43%
GOBP_REGULATION_OF_MICROTUBULE_BASED_MOVEMENT	GOBP_REGULATION_OF_MICROTUBULE_BASED_MOVEMENT		52	0.4058343	1.2775366	0.13963039	0.42672244	1	14276	tags=46%, list=25%, signal=62%
GOBP_PROTEIN_HETEROOLIGOMERIZATION	GOBP_PROTEIN_HETEROOLIGOMERIZATION		27	0.41424012	1.2773528	0.14112903	0.4263712	1	14900	tags=41%, list=26%, signal=55%
GOMF_AMINO_ACID_TRANSMEMBRANE_TRANSPORTER_ACTIVITY	GOMF_AMINO_ACID_TRANSMEMBRANE_TRANSPORTER_ACTIVITY		85	0.3640743	1.2752919	0.16242662	0.42961836	1	14743	tags=36%, list=26%, signal=49%
GOBP_ANAPHASE_PROMOTING_COMPLEX_DEPENDENT_CATABOLIC_PROCESS	GOBP_ANAPHASE_PROMOTING_COMPLEX_DEPENDENT_CATABOLIC_PROCESS		18	0.48596162	1.2741474	0.20921305	0.4311229	1	10077	tags=44%, list=18%, signal=54%
GOBP_APOPTOTIC_DNA_FRAGMENTATION	GOBP_APOPTOTIC_DNA_FRAGMENTATION		17	0.43389973	1.2731165	0.15768462	0.4323954	1	18246	tags=59%, list=32%, signal=87%
GOBP_GLYCOSYL_COMPOUND_BIOSYNTHETIC_PROCESS	GOBP_GLYCOSYL_COMPOUND_BIOSYNTHETIC_PROCESS		19	0.42488366	1.2721529	0.18290259	0.43356016	1	17389	tags=58%, list=31%, signal=84%
GOBP_ORGANELLE_INHERITANCE	GOBP_ORGANELLE_INHERITANCE		15	0.50949234	1.271931	0.18685831	0.43330818	1	10188	tags=33%, list=18%, signal=41%
GOMF_S_ADENOSYLMETHIONINE_DEPENDENT_METHYLTRANSFERASE_ACTIVITY	GOMF_S_ADENOSYLMETHIONINE_DEPENDENT_METHYLTRANSFERASE_ACTIVITY		154	0.36645976	1.2718203	0.17984189	0.43281823	1	12707	tags=34%, list=22%, signal=44%
GOBP_REGULATION_OF_SISTER_CHROMATID_COHESION	GOBP_REGULATION_OF_SISTER_CHROMATID_COHESION		21	0.49318025	1.2716976	0.22360249	0.4323523	1	12285	tags=43%, list=22%, signal=55%
GOBP_POSITIVE_REGULATION_OF_OXIDOREDUCTASE_ACTIVITY	GOBP_POSITIVE_REGULATION_OF_OXIDOREDUCTASE_ACTIVITY		59	0.33623704	1.2716165	0.106796116	0.43182224	1	10893	tags=34%, list=19%, signal=42%
GOCC_GAMMA_TUBULIN_COMPLEX	GOCC_GAMMA_TUBULIN_COMPLEX		16	0.47774124	1.2708359	0.19547325	0.4326187	1	5424	tags=38%, list=10%, signal=41%
GOBP_PYRIMIDINE_RIBONUCLEOSIDE_TRIPHOSPHATE_BIOSYNTHETIC_PROCESS	GOBP_PYRIMIDINE_RIBONUCLEOSIDE_TRIPHOSPHATE_BIOSYNTHETIC_PROCESS		15	0.50510615	1.2707846	0.22357723	0.43202105	1	11347	tags=33%, list=20%, signal=42%
GOBP_DIOL_BIOSYNTHETIC_PROCESS	GOBP_DIOL_BIOSYNTHETIC_PROCESS		23	0.40065074	1.2701364	0.15849057	0.43252042	1	16960	tags=48%, list=30%, signal=68%
GOBP_ACETYL_COA_METABOLIC_PROCESS	GOBP_ACETYL_COA_METABOLIC_PROCESS		33	0.4313835	1.2696083	0.21666667	0.4328407	1	9851	tags=33%, list=17%, signal=40%
GOCC_KINESIN_COMPLEX	GOCC_KINESIN_COMPLEX		49	0.41131186	1.2690644	0.18162839	0.43317875	1	14009	tags=41%, list=25%, signal=54%
GOBP_PIGMENT_BIOSYNTHETIC_PROCESS	GOBP_PIGMENT_BIOSYNTHETIC_PROCESS		68	0.35937935	1.268315	0.15927419	0.433915	1	10838	tags=31%, list=19%, signal=38%
GOCC_MANCHETTE	GOCC_MANCHETTE		15	0.50946754	1.2679669	0.20576131	0.4338916	1	17924	tags=60%, list=32%, signal=88%
GOBP_SPINDLE_ASSEMBLY	GOBP_SPINDLE_ASSEMBLY		140	0.36398706	1.2679222	0.19381443	0.43328592	1	13211	tags=39%, list=23%, signal=50%
GOBP_DNA_METHYLATION	GOBP_DNA_METHYLATION		71	0.39607185	1.2676703	0.15400411	0.4330872	1	13634	tags=44%, list=24%, signal=57%
GOMF_LYSINE_ACETYLATED_HISTONE_BINDING	GOMF_LYSINE_ACETYLATED_HISTONE_BINDING		22	0.44805962	1.2668011	0.21263158	0.43411604	1	17006	tags=50%, list=30%, signal=71%
GOBP_NEGATIVE_REGULATION_OF_CELL_DIVISION	GOBP_NEGATIVE_REGULATION_OF_CELL_DIVISION		18	0.4452557	1.2666918	0.17453799	0.43363726	1	5092	tags=28%, list=9%, signal=31%
GOBP_NEGATIVE_REGULATION_OF_CELL_CYCLE_PHASE_TRANSITION	GOBP_NEGATIVE_REGULATION_OF_CELL_CYCLE_PHASE_TRANSITION		243	0.3381858	1.2654467	0.18541667	0.4353165	1	11209	tags=33%, list=20%, signal=40%
GOMF_LYASE_ACTIVITY	GOMF_LYASE_ACTIVITY		197	0.30258033	1.2650543	0.11434511	0.43534258	1	11101	tags=28%, list=20%, signal=35%
GOMF_NUCLEOBASE_CONTAINING_COMPOUND_KINASE_ACTIVITY	GOMF_NUCLEOBASE_CONTAINING_COMPOUND_KINASE_ACTIVITY		42	0.3765072	1.2650362	0.17623763	0.43468907	1	14208	tags=33%, list=25%, signal=44%
GOMF_OLFACTORY_RECEPTOR_ACTIVITY	GOMF_OLFACTORY_RECEPTOR_ACTIVITY		419	0.32221612	1.2648226	0.13529412	0.4344338	1	14961	tags=29%, list=26%, signal=39%
GOBP_PROTEIN_FOLDING	GOBP_PROTEIN_FOLDING		209	0.34074298	1.2628022	0.1628866	0.43765354	1	8243	tags=27%, list=15%, signal=31%
GOBP_CYTOPLASMIC_TRANSLATIONAL_INITIATION	GOBP_CYTOPLASMIC_TRANSLATIONAL_INITIATION		27	0.45921725	1.2624935	0.2194617	0.43752062	1	20526	tags=78%, list=36%, signal=122%
GOBP_HISTONE_PHOSPHORYLATION	GOBP_HISTONE_PHOSPHORYLATION		45	0.39047125	1.2623038	0.18480493	0.43717453	1	3609	tags=20%, list=6%, signal=21%
GOMF_CHROMATIN_DNA_BINDING	GOMF_CHROMATIN_DNA_BINDING		105	0.33542603	1.2612748	0.17296223	0.43843755	1	13569	tags=41%, list=24%, signal=54%
GOBP_MONOCARBOXYLIC_ACID_CATABOLIC_PROCESS	GOBP_MONOCARBOXYLIC_ACID_CATABOLIC_PROCESS		124	0.35198507	1.2604218	0.17943548	0.43941867	1	11539	tags=35%, list=20%, signal=44%
GOBP_REGULATION_OF_MONOOXYGENASE_ACTIVITY	GOBP_REGULATION_OF_MONOOXYGENASE_ACTIVITY		56	0.32429364	1.2597232	0.10176125	0.44003743	1	8282	tags=27%, list=15%, signal=31%
GOBP_POSITIVE_REGULATION_OF_STEM_CELL_PROLIFERATION	GOBP_POSITIVE_REGULATION_OF_STEM_CELL_PROLIFERATION		31	0.38144284	1.2592596	0.1733871	0.44023627	1	10194	tags=32%, list=18%, signal=39%
GOBP_NEGATIVE_REGULATION_OF_CELLULAR_PROTEIN_CATABOLIC_PROCESS	GOBP_NEGATIVE_REGULATION_OF_CELLULAR_PROTEIN_CATABOLIC_PROCESS		76	0.33184233	1.2591077	0.15461847	0.43985778	1	1535	tags=14%, list=3%, signal=15%
GOMF_DEOXYRIBONUCLEASE_ACTIVITY	GOMF_DEOXYRIBONUCLEASE_ACTIVITY		59	0.37687013	1.258937	0.2041237	0.4394796	1	18100	tags=47%, list=32%, signal=70%
GOCC_MICROBODY_LUMEN	GOCC_MICROBODY_LUMEN		50	0.39073297	1.2587565	0.18473895	0.43912297	1	15077	tags=42%, list=27%, signal=57%
GOBP_REGULATION_OF_ALTERNATIVE_MRNA_SPLICING_VIA_SPLICEOSOME	GOBP_REGULATION_OF_ALTERNATIVE_MRNA_SPLICING_VIA_SPLICEOSOME		60	0.3725883	1.2573955	0.17008197	0.4410114	1	15701	tags=45%, list=28%, signal=62%
GOBP_REGULATION_OF_CELLULAR_RESPIRATION	GOBP_REGULATION_OF_CELLULAR_RESPIRATION		50	0.34484568	1.2572752	0.16363636	0.44056714	1	3785	tags=20%, list=7%, signal=21%
GOBP_NEUTRAL_AMINO_ACID_TRANSPORT	GOBP_NEUTRAL_AMINO_ACID_TRANSPORT		51	0.371577	1.2555597	0.16666667	0.44314957	1	14743	tags=35%, list=26%, signal=48%
GOBP_POSITIVE_REGULATION_OF_TRANSLATION	GOBP_POSITIVE_REGULATION_OF_TRANSLATION		141	0.34021422	1.2549319	0.18292683	0.44365677	1	13862	tags=37%, list=25%, signal=49%
GOBP_CELLULAR_RESPONSE_TO_OXYGEN_RADICAL	GOBP_CELLULAR_RESPONSE_TO_OXYGEN_RADICAL		23	0.40645164	1.254784	0.15490197	0.44321734	1	4313	tags=35%, list=8%, signal=38%
GOBP_FATTY_ACYL_COA_METABOLIC_PROCESS	GOBP_FATTY_ACYL_COA_METABOLIC_PROCESS		38	0.38474274	1.2539742	0.1884058	0.44420594	1	11365	tags=32%, list=20%, signal=40%
GOBP_MIDBRAIN_DEVELOPMENT	GOBP_MIDBRAIN_DEVELOPMENT		90	0.3267985	1.2538512	0.11530815	0.44376102	1	12147	tags=33%, list=21%, signal=42%
GOCC_NUCLEAR_ENVELOPE	GOCC_NUCLEAR_ENVELOPE		477	0.30395687	1.2533715	0.15351813	0.444013	1	10573	tags=27%, list=19%, signal=33%
GOBP_REGULATION_OF_CYCLIN_DEPENDENT_PROTEIN_KINASE_ACTIVITY	GOBP_REGULATION_OF_CYCLIN_DEPENDENT_PROTEIN_KINASE_ACTIVITY		98	0.3478792	1.2533234	0.16302186	0.44340894	1	10067	tags=33%, list=18%, signal=40%
GOBP_NEUROTRANSMITTER_RECEPTOR_INTERNALIZATION	GOBP_NEUROTRANSMITTER_RECEPTOR_INTERNALIZATION		19	0.4765646	1.2528677	0.1910569	0.44359744	1	16791	tags=58%, list=30%, signal=82%
GOBP_NEGATIVE_REGULATION_OF_PEPTIDYL_LYSINE_ACETYLATION	GOBP_NEGATIVE_REGULATION_OF_PEPTIDYL_LYSINE_ACETYLATION		19	0.43800852	1.2514064	0.20916335	0.44581524	1	5343	tags=26%, list=9%, signal=29%
GOBP_HISTONE_H2A_ACETYLATION	GOBP_HISTONE_H2A_ACETYLATION		23	0.4426794	1.2512338	0.20315582	0.44549817	1	17197	tags=52%, list=30%, signal=75%
GOBP_KETONE_BIOSYNTHETIC_PROCESS	GOBP_KETONE_BIOSYNTHETIC_PROCESS		43	0.36311957	1.2511281	0.13827655	0.44500443	1	8106	tags=23%, list=14%, signal=27%
GOMF_5_3_EXONUCLEASE_ACTIVITY	GOMF_5_3_EXONUCLEASE_ACTIVITY		18	0.4725085	1.2510241	0.22427984	0.4445093	1	1508	tags=28%, list=3%, signal=29%
GOCC_SITE_OF_DNA_DAMAGE	GOCC_SITE_OF_DNA_DAMAGE		97	0.3609698	1.250807	0.21042085	0.44425324	1	8804	tags=28%, list=16%, signal=33%
GOBP_REGULATION_OF_DOUBLE_STRAND_BREAK_REPAIR_VIA_HOMOLOGOUS_RECOMBINATION	GOBP_REGULATION_OF_DOUBLE_STRAND_BREAK_REPAIR_VIA_HOMOLOGOUS_RECOMBINATION		70	0.3998791	1.2506409	0.22088353	0.44392532	1	17258	tags=47%, list=31%, signal=68%
GOMF_TRANSFERASE_ACTIVITY_TRANSFERRING_ONE_CARBON_GROUPS	GOMF_TRANSFERASE_ACTIVITY_TRANSFERRING_ONE_CARBON_GROUPS		221	0.34701997	1.2498336	0.20315582	0.44480124	1	12707	tags=34%, list=22%, signal=44%
GOBP_CELL_REDOX_HOMEOSTASIS	GOBP_CELL_REDOX_HOMEOSTASIS		37	0.40360782	1.2489817	0.20164609	0.4458013	1	10101	tags=35%, list=18%, signal=43%
GOBP_FATTY_ACID_CATABOLIC_PROCESS	GOBP_FATTY_ACID_CATABOLIC_PROCESS		102	0.3508557	1.2482303	0.20208333	0.44669086	1	11539	tags=35%, list=20%, signal=44%
GOBP_POSITIVE_REGULATION_OF_LAMELLIPODIUM_ORGANIZATION	GOBP_POSITIVE_REGULATION_OF_LAMELLIPODIUM_ORGANIZATION		36	0.376062	1.247963	0.17038539	0.44652486	1	6767	tags=22%, list=12%, signal=25%
GOCC_MALE_GERM_CELL_NUCLEUS	GOCC_MALE_GERM_CELL_NUCLEUS		16	0.48387867	1.2472073	0.20641282	0.44729048	1	12956	tags=44%, list=23%, signal=57%
GOBP_NUCLEOBASE_CONTAINING_SMALL_MOLECULE_BIOSYNTHETIC_PROCESS	GOBP_NUCLEOBASE_CONTAINING_SMALL_MOLECULE_BIOSYNTHETIC_PROCESS		15	0.44692093	1.2471013	0.1875	0.44681862	1	17389	tags=60%, list=31%, signal=87%
GOMF_EXORIBONUCLEASE_ACTIVITY_PRODUCING_5_PHOSPHOMONOESTERS	GOMF_EXORIBONUCLEASE_ACTIVITY_PRODUCING_5_PHOSPHOMONOESTERS		38	0.418875	1.246624	0.20496894	0.44708323	1	13750	tags=39%, list=24%, signal=52%
GOBP_TRNA_METHYLATION	GOBP_TRNA_METHYLATION		41	0.438456	1.2437693	0.24649298	0.4520321	1	18539	tags=51%, list=33%, signal=76%
GOBP_REGULATION_OF_RESPONSE_TO_DNA_DAMAGE_STIMULUS	GOBP_REGULATION_OF_RESPONSE_TO_DNA_DAMAGE_STIMULUS		246	0.33619842	1.2425125	0.2231579	0.45381775	1	9089	tags=26%, list=16%, signal=31%
GOBP_MITOCHONDRIAL_TRANSPORT	GOBP_MITOCHONDRIAL_TRANSPORT		195	0.33343294	1.241949	0.19681908	0.45423314	1	13527	tags=30%, list=24%, signal=40%
GOMF_SUMO_BINDING	GOMF_SUMO_BINDING		17	0.46203068	1.2418288	0.2098501	0.45378792	1	10314	tags=29%, list=18%, signal=36%
GOBP_MONOUBIQUITINATED_PROTEIN_DEUBIQUITINATION	GOBP_MONOUBIQUITINATED_PROTEIN_DEUBIQUITINATION		34	0.39792892	1.2410444	0.20610687	0.45470682	1	7434	tags=29%, list=13%, signal=34%
GOBP_CRISTAE_FORMATION	GOBP_CRISTAE_FORMATION		15	0.525714	1.238747	0.24740125	0.45857728	1	3334	tags=27%, list=6%, signal=28%
GOBP_TRANSCRIPTION_BY_RNA_POLYMERASE_III	GOBP_TRANSCRIPTION_BY_RNA_POLYMERASE_III		53	0.36761153	1.238331	0.19758065	0.45870262	1	16528	tags=45%, list=29%, signal=64%
GOCC_GERM_CELL_NUCLEUS	GOCC_GERM_CELL_NUCLEUS		21	0.45539442	1.2381741	0.19880715	0.4583529	1	9626	tags=38%, list=17%, signal=46%
GOBP_REGULATION_OF_GENE_EXPRESSION_BY_GENOMIC_IMPRINTING	GOBP_REGULATION_OF_GENE_EXPRESSION_BY_GENOMIC_IMPRINTING		16	0.45671234	1.2380922	0.2016129	0.4577945	1	14952	tags=50%, list=26%, signal=68%
GOMF_N_ACETYLTRANSFERASE_ACTIVITY	GOMF_N_ACETYLTRANSFERASE_ACTIVITY		67	0.35953516	1.2378627	0.19675456	0.4575407	1	9365	tags=28%, list=17%, signal=34%
GOBP_DSRNA_PROCESSING	GOBP_DSRNA_PROCESSING		56	0.3835663	1.2376455	0.2185567	0.45730665	1	20111	tags=54%, list=36%, signal=83%
GOBP_PROTEIN_AUTOPROCESSING	GOBP_PROTEIN_AUTOPROCESSING		27	0.37876293	1.2374467	0.17450981	0.45698094	1	11421	tags=37%, list=20%, signal=46%
GOBP_POSITIVE_REGULATION_BY_HOST_OF_VIRAL_TRANSCRIPTION	GOBP_POSITIVE_REGULATION_BY_HOST_OF_VIRAL_TRANSCRIPTION		17	0.44726932	1.2342684	0.2212766	0.46249995	1	7295	tags=24%, list=13%, signal=27%
GOBP_CHAPERONE_MEDIATED_PROTEIN_FOLDING	GOBP_CHAPERONE_MEDIATED_PROTEIN_FOLDING		72	0.36327943	1.2337134	0.21212122	0.46290135	1	4155	tags=22%, list=7%, signal=24%
GOBP_COENZYME_A_METABOLIC_PROCESS	GOBP_COENZYME_A_METABOLIC_PROCESS		18	0.4716638	1.2330011	0.2389937	0.4636058	1	11046	tags=39%, list=20%, signal=48%
GOBP_INNATE_IMMUNE_RESPONSE_IN_MUCOSA	GOBP_INNATE_IMMUNE_RESPONSE_IN_MUCOSA		27	0.49574703	1.2320999	0.21526419	0.46474707	1	9825	tags=48%, list=17%, signal=58%
GOBP_NUCLEOTIDE_EXCISION_REPAIR	GOBP_NUCLEOTIDE_EXCISION_REPAIR		59	0.3919148	1.2286026	0.22981367	0.47101545	1	17716	tags=44%, list=31%, signal=64%
GOCC_90S_PRERIBOSOME	GOCC_90S_PRERIBOSOME		27	0.5234215	1.2280271	0.2723658	0.471407	1	16132	tags=52%, list=29%, signal=73%
GOCC_MITOTIC_SPINDLE_POLE	GOCC_MITOTIC_SPINDLE_POLE		36	0.40249184	1.2275926	0.22176592	0.4715731	1	16659	tags=53%, list=29%, signal=75%
GOMF_CARBON_CARBON_LYASE_ACTIVITY	GOMF_CARBON_CARBON_LYASE_ACTIVITY		51	0.35364273	1.2270192	0.17729084	0.47199532	1	11046	tags=37%, list=20%, signal=46%
GOCC_TRANSFERASE_COMPLEX_TRANSFERRING_PHOSPHORUS_CONTAINING_GROUPS	GOCC_TRANSFERASE_COMPLEX_TRANSFERRING_PHOSPHORUS_CONTAINING_GROUPS		253	0.32950467	1.2256898	0.20496894	0.47389498	1	9248	tags=26%, list=16%, signal=31%
GOBP_REGULATION_OF_SIGNAL_TRANSDUCTION_BY_P53_CLASS_MEDIATOR	GOBP_REGULATION_OF_SIGNAL_TRANSDUCTION_BY_P53_CLASS_MEDIATOR		102	0.32106733	1.2237533	0.19117647	0.47695416	1	12195	tags=32%, list=22%, signal=41%
GOBP_NEUROEPITHELIAL_CELL_DIFFERENTIATION	GOBP_NEUROEPITHELIAL_CELL_DIFFERENTIATION		24	0.4098439	1.2190282	0.19076306	0.48586097	1	10999	tags=38%, list=19%, signal=47%
GOBP_NUCLEOLUS_ORGANIZATION	GOBP_NUCLEOLUS_ORGANIZATION		16	0.47522295	1.2185906	0.24144869	0.4860535	1	10007	tags=44%, list=18%, signal=53%
GOBP_EXIT_FROM_MITOSIS	GOBP_EXIT_FROM_MITOSIS		30	0.38643476	1.2176279	0.23274162	0.4872826	1	5513	tags=27%, list=10%, signal=30%
GOMF_ACYL_COA_BINDING	GOMF_ACYL_COA_BINDING		25	0.43068597	1.2173237	0.22933884	0.4872446	1	9709	tags=36%, list=17%, signal=43%
GOBP_REGULATION_OF_ATP_METABOLIC_PROCESS	GOBP_REGULATION_OF_ATP_METABOLIC_PROCESS		87	0.3036726	1.2173055	0.14675052	0.4865771	1	12127	tags=30%, list=21%, signal=38%
GOBP_NEGATIVE_REGULATION_OF_RNA_CATABOLIC_PROCESS	GOBP_NEGATIVE_REGULATION_OF_RNA_CATABOLIC_PROCESS		78	0.3458087	1.2168185	0.22175732	0.48684767	1	14439	tags=37%, list=26%, signal=50%
GOBP_EMBRYONIC_BRAIN_DEVELOPMENT	GOBP_EMBRYONIC_BRAIN_DEVELOPMENT		18	0.42056853	1.2164602	0.22736418	0.48690322	1	5342	tags=28%, list=9%, signal=31%
GOBP_EXECUTION_PHASE_OF_APOPTOSIS	GOBP_EXECUTION_PHASE_OF_APOPTOSIS		83	0.30896494	1.2159526	0.18677042	0.4872364	1	10673	tags=31%, list=19%, signal=39%
GOMF_PYROPHOSPHATE_HYDROLYSIS_DRIVEN_PROTON_TRANSMEMBRANE_TRANSPORTER_ACTIVITY	GOMF_PYROPHOSPHATE_HYDROLYSIS_DRIVEN_PROTON_TRANSMEMBRANE_TRANSPORTER_ACTIVITY		19	0.45008433	1.2149167	0.21584159	0.48863688	1	9540	tags=32%, list=17%, signal=38%
GOMF_CYCLIN_DEPENDENT_PROTEIN_SERINE_THREONINE_KINASE_REGULATOR_ACTIVITY	GOMF_CYCLIN_DEPENDENT_PROTEIN_SERINE_THREONINE_KINASE_REGULATOR_ACTIVITY		49	0.371798	1.2147485	0.23238096	0.48823693	1	9254	tags=35%, list=16%, signal=41%
GOBP_REGULATION_OF_PROTON_TRANSPORT	GOBP_REGULATION_OF_PROTON_TRANSPORT		24	0.39803365	1.2147002	0.21584159	0.48763233	1	8657	tags=33%, list=15%, signal=39%
GOBP_REGULATION_OF_CYTOKINESIS	GOBP_REGULATION_OF_CYTOKINESIS		91	0.3433361	1.2141197	0.21341464	0.48809734	1	18116	tags=44%, list=32%, signal=65%
GOBP_SENSORY_PERCEPTION_OF_SMELL	GOBP_SENSORY_PERCEPTION_OF_SMELL		447	0.30275446	1.2136556	0.1660079	0.48838365	1	15519	tags=29%, list=27%, signal=40%
GOMF_RRNA_BINDING	GOMF_RRNA_BINDING		66	0.44452256	1.2131807	0.27235773	0.48861912	1	14504	tags=47%, list=26%, signal=63%
GOBP_RRNA_CATABOLIC_PROCESS	GOBP_RRNA_CATABOLIC_PROCESS		21	0.4276094	1.2129734	0.22928709	0.48831463	1	5917	tags=29%, list=10%, signal=32%
GOMF_NUCLEOSIDE_MONOPHOSPHATE_KINASE_ACTIVITY	GOMF_NUCLEOSIDE_MONOPHOSPHATE_KINASE_ACTIVITY		21	0.40122712	1.2128098	0.18849206	0.48796695	1	14041	tags=33%, list=25%, signal=44%
GOBP_VERY_LONG_CHAIN_FATTY_ACID_METABOLIC_PROCESS	GOBP_VERY_LONG_CHAIN_FATTY_ACID_METABOLIC_PROCESS		35	0.39604288	1.2125012	0.21912351	0.4878911	1	11231	tags=37%, list=20%, signal=46%
GOBP_NUCLEAR_TRANSPORT	GOBP_NUCLEAR_TRANSPORT		308	0.31652948	1.2123593	0.22406639	0.48749295	1	12921	tags=32%, list=23%, signal=42%
GOBP_NEGATIVE_REGULATION_OF_MITOTIC_CELL_CYCLE_PHASE_TRANSITION	GOBP_NEGATIVE_REGULATION_OF_MITOTIC_CELL_CYCLE_PHASE_TRANSITION		173	0.32240725	1.2120608	0.21900827	0.48741093	1	10455	tags=32%, list=18%, signal=39%
GOMF_TRNA_METHYLTRANSFERASE_ACTIVITY	GOMF_TRNA_METHYLTRANSFERASE_ACTIVITY		33	0.43659517	1.2117838	0.27091634	0.48724657	1	18539	tags=52%, list=33%, signal=77%
GOBP_RESPONSE_TO_OXYGEN_RADICAL	GOBP_RESPONSE_TO_OXYGEN_RADICAL		27	0.37644362	1.2105514	0.20934959	0.48899782	1	4313	tags=30%, list=8%, signal=32%
GOBP_NUCLEOSIDE_BISPHOSPHATE_METABOLIC_PROCESS	GOBP_NUCLEOSIDE_BISPHOSPHATE_METABOLIC_PROCESS		124	0.33794826	1.2104151	0.19591837	0.48859835	1	16561	tags=40%, list=29%, signal=57%
GOBP_NADP_METABOLIC_PROCESS	GOBP_NADP_METABOLIC_PROCESS		37	0.38531685	1.210002	0.21730383	0.48877877	1	11269	tags=38%, list=20%, signal=47%
GOMF_RIBOSOMAL_SMALL_SUBUNIT_BINDING	GOMF_RIBOSOMAL_SMALL_SUBUNIT_BINDING		17	0.4791042	1.2099187	0.251004	0.4882698	1	1333	tags=24%, list=2%, signal=24%
GOCC_CORE_MEDIATOR_COMPLEX	GOCC_CORE_MEDIATOR_COMPLEX		26	0.38976616	1.2096527	0.21346153	0.4881097	1	10622	tags=31%, list=19%, signal=38%
GOMF_HSP70_PROTEIN_BINDING	GOMF_HSP70_PROTEIN_BINDING		43	0.3523872	1.2093605	0.19433199	0.4879947	1	8690	tags=28%, list=15%, signal=33%
GOCC_CYTOSOLIC_SMALL_RIBOSOMAL_SUBUNIT	GOCC_CYTOSOLIC_SMALL_RIBOSOMAL_SUBUNIT		43	0.5581585	1.2090012	0.32394367	0.48803416	1	19716	tags=65%, list=35%, signal=100%
GOBP_REGULATION_OF_DOUBLE_STRAND_BREAK_REPAIR	GOBP_REGULATION_OF_DOUBLE_STRAND_BREAK_REPAIR		110	0.3584064	1.2088339	0.2387755	0.48770782	1	9089	tags=27%, list=16%, signal=32%
GOMF_HYDROLASE_ACTIVITY_ACTING_ON_CARBON_NITROGEN_BUT_NOT_PEPTIDE_BONDS_IN_CYCLIC_AMIDINES	GOMF_HYDROLASE_ACTIVITY_ACTING_ON_CARBON_NITROGEN_BUT_NOT_PEPTIDE_BONDS_IN_CYCLIC_AMIDINES		36	0.36516908	1.2080606	0.19433199	0.4886048	1	8976	tags=33%, list=16%, signal=40%
GOBP_REGULATION_OF_EXECUTION_PHASE_OF_APOPTOSIS	GOBP_REGULATION_OF_EXECUTION_PHASE_OF_APOPTOSIS		29	0.42777422	1.2075374	0.26706827	0.48903313	1	10673	tags=52%, list=19%, signal=64%
GOCC_CYTOSOLIC_RIBOSOME	GOCC_CYTOSOLIC_RIBOSOME		102	0.5280419	1.2071328	0.326572	0.4892183	1	19716	tags=62%, list=35%, signal=95%
GOBP_MITOTIC_G2_DNA_DAMAGE_CHECKPOINT_SIGNALING	GOBP_MITOTIC_G2_DNA_DAMAGE_CHECKPOINT_SIGNALING		35	0.39916578	1.2068323	0.27091634	0.48915875	1	9478	tags=37%, list=17%, signal=45%
GOBP_REGULATION_OF_CILIUM_DEPENDENT_CELL_MOTILITY	GOBP_REGULATION_OF_CILIUM_DEPENDENT_CELL_MOTILITY		29	0.39030486	1.2062153	0.19421488	0.48969167	1	12535	tags=45%, list=22%, signal=58%
GOBP_REGULATION_OF_MEIOTIC_CELL_CYCLE	GOBP_REGULATION_OF_MEIOTIC_CELL_CYCLE		50	0.37204418	1.2041807	0.21579961	0.4930806	1	13838	tags=42%, list=24%, signal=56%
GOBP_MITOTIC_G1_S_TRANSITION_CHECKPOINT_SIGNALING	GOBP_MITOTIC_G1_S_TRANSITION_CHECKPOINT_SIGNALING		30	0.40677798	1.2035391	0.25726143	0.4936252	1	18095	tags=50%, list=32%, signal=74%
GOBP_OTIC_VESICLE_DEVELOPMENT	GOBP_OTIC_VESICLE_DEVELOPMENT		15	0.4543918	1.2032545	0.22474226	0.4935116	1	10291	tags=47%, list=18%, signal=57%
GOBP_THIOESTER_METABOLIC_PROCESS	GOBP_THIOESTER_METABOLIC_PROCESS		92	0.34248498	1.2026974	0.19628099	0.49399447	1	16547	tags=40%, list=29%, signal=57%
GOCC_POLYSOMAL_RIBOSOME	GOCC_POLYSOMAL_RIBOSOME		31	0.5333735	1.2026106	0.32480314	0.49348947	1	8388	tags=42%, list=15%, signal=49%
GOBP_NUCLEOSIDE_MONOPHOSPHATE_METABOLIC_PROCESS	GOBP_NUCLEOSIDE_MONOPHOSPHATE_METABOLIC_PROCESS		78	0.33728403	1.202521	0.23138833	0.4929889	1	15099	tags=45%, list=27%, signal=61%
GOBP_NUCLEOTIDE_SUGAR_METABOLIC_PROCESS	GOBP_NUCLEOTIDE_SUGAR_METABOLIC_PROCESS		32	0.40252033	1.2023119	0.24547283	0.49271527	1	17001	tags=56%, list=30%, signal=80%
GOBP_REGULATION_OF_MITOTIC_CELL_CYCLE	GOBP_REGULATION_OF_MITOTIC_CELL_CYCLE		468	0.2989273	1.2006286	0.22474226	0.4954265	1	11779	tags=30%, list=21%, signal=38%
GOBP_MITOCHONDRIAL_CALCIUM_ION_HOMEOSTASIS	GOBP_MITOCHONDRIAL_CALCIUM_ION_HOMEOSTASIS		25	0.36746195	1.1993518	0.2202729	0.4973285	1	5439	tags=20%, list=10%, signal=22%
GOBP_INTRA_GOLGI_VESICLE_MEDIATED_TRANSPORT	GOBP_INTRA_GOLGI_VESICLE_MEDIATED_TRANSPORT		34	0.4125773	1.1991967	0.28225806	0.49696323	1	15335	tags=41%, list=27%, signal=56%
GOBP_NEGATIVE_REGULATION_OF_DNA_RECOMBINATION	GOBP_NEGATIVE_REGULATION_OF_DNA_RECOMBINATION		45	0.38968408	1.1990392	0.25656566	0.49660352	1	17258	tags=51%, list=31%, signal=74%
GOMF_PHOSPHATASE_INHIBITOR_ACTIVITY	GOMF_PHOSPHATASE_INHIBITOR_ACTIVITY		46	0.33727786	1.1979741	0.18828452	0.4981261	1	6851	tags=22%, list=12%, signal=25%
GOBP_REGULATION_OF_MRNA_CATABOLIC_PROCESS	GOBP_REGULATION_OF_MRNA_CATABOLIC_PROCESS		172	0.3213471	1.1979299	0.24744377	0.49756128	1	15512	tags=37%, list=27%, signal=51%
GOBP_REGULATION_OF_HISTONE_H3_K4_METHYLATION	GOBP_REGULATION_OF_HISTONE_H3_K4_METHYLATION		39	0.4049047	1.1968145	0.26452905	0.49915507	1	11660	tags=33%, list=21%, signal=42%
GOBP_PROTEIN_DNA_COMPLEX_DISASSEMBLY	GOBP_PROTEIN_DNA_COMPLEX_DISASSEMBLY		21	0.47751042	1.1959608	0.29098362	0.5002132	1	20375	tags=57%, list=36%, signal=89%
GOBP_ENDOCRINE_PANCREAS_DEVELOPMENT	GOBP_ENDOCRINE_PANCREAS_DEVELOPMENT		46	0.35063645	1.1948122	0.22653061	0.501857	1	10999	tags=37%, list=19%, signal=46%
GOMF_DNA_BINDING_BENDING	GOMF_DNA_BINDING_BENDING		17	0.44455323	1.1943753	0.24657534	0.50205934	1	6833	tags=35%, list=12%, signal=40%
GOCC_INTRINSIC_COMPONENT_OF_PEROXISOMAL_MEMBRANE	GOCC_INTRINSIC_COMPONENT_OF_PEROXISOMAL_MEMBRANE		15	0.46950758	1.1942118	0.25726143	0.5016985	1	11231	tags=47%, list=20%, signal=58%
GOBP_RESPONSE_TO_CADMIUM_ION	GOBP_RESPONSE_TO_CADMIUM_ION		59	0.3646996	1.1933229	0.25403225	0.5028529	1	8211	tags=24%, list=15%, signal=28%
GOMF_DICARBOXYLIC_ACID_TRANSMEMBRANE_TRANSPORTER_ACTIVITY	GOMF_DICARBOXYLIC_ACID_TRANSMEMBRANE_TRANSPORTER_ACTIVITY		30	0.3779603	1.1924902	0.19277108	0.50389236	1	11437	tags=30%, list=20%, signal=38%
GOCC_CHITOSOME	GOCC_CHITOSOME		18	0.4229789	1.1923727	0.22573839	0.503459	1	7517	tags=28%, list=13%, signal=32%
GOBP_REGULATION_OF_MITOTIC_SPINDLE_ASSEMBLY	GOBP_REGULATION_OF_MITOTIC_SPINDLE_ASSEMBLY		23	0.41035092	1.19106	0.23493975	0.5055068	1	8451	tags=22%, list=15%, signal=26%
GOBP_POSITIVE_REGULATION_OF_NUCLEAR_DIVISION	GOBP_POSITIVE_REGULATION_OF_NUCLEAR_DIVISION		58	0.3159248	1.1908406	0.19557196	0.50527114	1	12370	tags=38%, list=22%, signal=49%
GOMF_INTRAMOLECULAR_OXIDOREDUCTASE_ACTIVITY_TRANSPOSING_C_C_BONDS	GOMF_INTRAMOLECULAR_OXIDOREDUCTASE_ACTIVITY_TRANSPOSING_C_C_BONDS		15	0.45956466	1.1907173	0.251004	0.50483984	1	8661	tags=27%, list=15%, signal=31%
GOBP_DOUBLE_STRAND_BREAK_REPAIR_VIA_NONHOMOLOGOUS_END_JOINING	GOBP_DOUBLE_STRAND_BREAK_REPAIR_VIA_NONHOMOLOGOUS_END_JOINING		70	0.35599893	1.1905159	0.2597137	0.50456923	1	18100	tags=43%, list=32%, signal=63%
GOBP_REGULATION_OF_REACTIVE_OXYGEN_SPECIES_BIOSYNTHETIC_PROCESS	GOBP_REGULATION_OF_REACTIVE_OXYGEN_SPECIES_BIOSYNTHETIC_PROCESS		45	0.3279065	1.1892178	0.15863454	0.5066063	1	12293	tags=31%, list=22%, signal=40%
GOBP_CELLULAR_RESPONSE_TO_REACTIVE_OXYGEN_SPECIES	GOBP_CELLULAR_RESPONSE_TO_REACTIVE_OXYGEN_SPECIES		140	0.2977898	1.1876185	0.20042194	0.50911313	1	5921	tags=21%, list=10%, signal=23%
GOMF_ACETYLTRANSFERASE_ACTIVITY	GOMF_ACETYLTRANSFERASE_ACTIVITY		90	0.3315226	1.1875972	0.23847695	0.5084677	1	9365	tags=27%, list=17%, signal=32%
GOBP_POSITIVE_REGULATION_OF_DENDRITIC_SPINE_MORPHOGENESIS	GOBP_POSITIVE_REGULATION_OF_DENDRITIC_SPINE_MORPHOGENESIS		19	0.40920547	1.1865345	0.21782178	0.50988233	1	12107	tags=32%, list=21%, signal=40%
GOBP_ARP2_3_COMPLEX_MEDIATED_ACTIN_NUCLEATION	GOBP_ARP2_3_COMPLEX_MEDIATED_ACTIN_NUCLEATION		38	0.34646267	1.1860427	0.22384937	0.51020724	1	7018	tags=21%, list=12%, signal=24%
GOMF_MAGNESIUM_ION_BINDING	GOMF_MAGNESIUM_ION_BINDING		221	0.2834405	1.183882	0.18895966	0.5140198	1	11560	tags=27%, list=20%, signal=34%
GOCC_MRNA_CLEAVAGE_AND_POLYADENYLATION_SPECIFICITY_FACTOR_COMPLEX	GOCC_MRNA_CLEAVAGE_AND_POLYADENYLATION_SPECIFICITY_FACTOR_COMPLEX		15	0.49016637	1.1838017	0.3010101	0.51349604	1	12857	tags=47%, list=23%, signal=60%
GOBP_NONRIBOSOMAL_PEPTIDE_BIOSYNTHETIC_PROCESS	GOBP_NONRIBOSOMAL_PEPTIDE_BIOSYNTHETIC_PROCESS		18	0.40237558	1.1825088	0.22396857	0.5155628	1	4342	tags=22%, list=8%, signal=24%
GOBP_DNA_METHYLATION_OR_DEMETHYLATION	GOBP_DNA_METHYLATION_OR_DEMETHYLATION		95	0.34926048	1.1821392	0.22357723	0.5156758	1	13634	tags=38%, list=24%, signal=50%
GOBP_REGULATION_OF_OXIDATIVE_PHOSPHORYLATION	GOBP_REGULATION_OF_OXIDATIVE_PHOSPHORYLATION		24	0.40206262	1.1816185	0.24297188	0.5160611	1	5686	tags=33%, list=10%, signal=37%
GOBP_PROTEIN_TRANSMEMBRANE_IMPORT_INTO_INTRACELLULAR_ORGANELLE	GOBP_PROTEIN_TRANSMEMBRANE_IMPORT_INTO_INTRACELLULAR_ORGANELLE		36	0.42559627	1.1815599	0.2931727	0.5154867	1	11487	tags=31%, list=20%, signal=38%
GOBP_FATTY_ACID_BETA_OXIDATION	GOBP_FATTY_ACID_BETA_OXIDATION		76	0.33849132	1.1812947	0.26359832	0.51536214	1	11231	tags=34%, list=20%, signal=43%
GOBP_METHYLATION	GOBP_METHYLATION		368	0.3205989	1.1812814	0.25548902	0.5147077	1	12707	tags=32%, list=22%, signal=41%
GOBP_PROTEIN_CONTAINING_COMPLEX_LOCALIZATION	GOBP_PROTEIN_CONTAINING_COMPLEX_LOCALIZATION		150	0.32631627	1.18102	0.20083682	0.5145381	1	19095	tags=47%, list=34%, signal=70%
GOMF_HYDROLASE_ACTIVITY_ACTING_ON_CARBON_NITROGEN_BUT_NOT_PEPTIDE_BONDS_IN_CYCLIC_AMIDES	GOMF_HYDROLASE_ACTIVITY_ACTING_ON_CARBON_NITROGEN_BUT_NOT_PEPTIDE_BONDS_IN_CYCLIC_AMIDES		15	0.46277976	1.1806929	0.25903615	0.51454693	1	14742	tags=60%, list=26%, signal=81%
GOBP_ALDITOL_METABOLIC_PROCESS	GOBP_ALDITOL_METABOLIC_PROCESS		21	0.45964232	1.1797333	0.27586207	0.51580554	1	5899	tags=29%, list=10%, signal=32%
GOCC_MICROBODY	GOCC_MICROBODY		144	0.30824825	1.1789031	0.22554891	0.5168257	1	14010	tags=36%, list=25%, signal=48%
GOBP_SIGNAL_TRANSDUCTION_IN_RESPONSE_TO_DNA_DAMAGE	GOBP_SIGNAL_TRANSDUCTION_IN_RESPONSE_TO_DNA_DAMAGE		174	0.32350248	1.1782936	0.2605932	0.51737696	1	13507	tags=33%, list=24%, signal=44%
GOBP_MITOCHONDRIAL_MEMBRANE_ORGANIZATION	GOBP_MITOCHONDRIAL_MEMBRANE_ORGANIZATION		109	0.34355968	1.1776775	0.2827443	0.5179511	1	13068	tags=29%, list=23%, signal=38%
GOMF_NEUROTRANSMITTER_TRANSMEMBRANE_TRANSPORTER_ACTIVITY	GOMF_NEUROTRANSMITTER_TRANSMEMBRANE_TRANSPORTER_ACTIVITY		19	0.4352733	1.1772473	0.2797619	0.51815045	1	11877	tags=37%, list=21%, signal=47%
GOBP_HISTONE_H3_K4_METHYLATION	GOBP_HISTONE_H3_K4_METHYLATION		71	0.37458614	1.1771139	0.27178425	0.51774794	1	13467	tags=34%, list=24%, signal=44%
GOMF_DISULFIDE_OXIDOREDUCTASE_ACTIVITY	GOMF_DISULFIDE_OXIDOREDUCTASE_ACTIVITY		42	0.34621742	1.1765254	0.23658052	0.5182568	1	16395	tags=45%, list=29%, signal=64%
GOBP_SIGNAL_TRANSDUCTION_BY_P53_CLASS_MEDIATOR	GOBP_SIGNAL_TRANSDUCTION_BY_P53_CLASS_MEDIATOR		170	0.2904863	1.1757848	0.20618556	0.5190341	1	12195	tags=31%, list=22%, signal=39%
GOBP_ORGANIC_ACID_CATABOLIC_PROCESS	GOBP_ORGANIC_ACID_CATABOLIC_PROCESS		241	0.3041859	1.174774	0.21774194	0.52042407	1	14010	tags=35%, list=25%, signal=47%
GOBP_POSITIVE_REGULATION_OF_CELL_CYCLE	GOBP_POSITIVE_REGULATION_OF_CELL_CYCLE		326	0.2978466	1.1744944	0.24485597	0.52029824	1	14502	tags=35%, list=26%, signal=47%
GOBP_MRNA_CLEAVAGE	GOBP_MRNA_CLEAVAGE		19	0.44011772	1.1743714	0.27220076	0.5198728	1	12857	tags=42%, list=23%, signal=54%
GOMF_ACTIVE_TRANSMEMBRANE_TRANSPORTER_ACTIVITY	GOMF_ACTIVE_TRANSMEMBRANE_TRANSPORTER_ACTIVITY		406	0.2634879	1.1739147	0.158	0.5201084	1	12329	tags=29%, list=22%, signal=37%
GOMF_ATP_DEPENDENT_ACTIVITY_ACTING_ON_RNA	GOMF_ATP_DEPENDENT_ACTIVITY_ACTING_ON_RNA		79	0.38580278	1.1738721	0.2808081	0.51952934	1	17786	tags=47%, list=31%, signal=68%
GOCC_ENDOPLASMIC_RETICULUM_PROTEIN_CONTAINING_COMPLEX	GOCC_ENDOPLASMIC_RETICULUM_PROTEIN_CONTAINING_COMPLEX		125	0.3365601	1.1737328	0.26145038	0.5191514	1	15125	tags=34%, list=27%, signal=47%
GOBP_NEGATIVE_REGULATION_OF_PROTEASOMAL_PROTEIN_CATABOLIC_PROCESS	GOBP_NEGATIVE_REGULATION_OF_PROTEASOMAL_PROTEIN_CATABOLIC_PROCESS		49	0.33163518	1.1734877	0.24561404	0.51901525	1	8495	tags=22%, list=15%, signal=26%
GOBP_CELLULAR_AMINO_ACID_BIOSYNTHETIC_PROCESS	GOBP_CELLULAR_AMINO_ACID_BIOSYNTHETIC_PROCESS		76	0.34032753	1.172551	0.248	0.52027917	1	10078	tags=33%, list=18%, signal=40%
GOMF_POLY_PYRIMIDINE_TRACT_BINDING	GOMF_POLY_PYRIMIDINE_TRACT_BINDING		28	0.4019133	1.1703186	0.29243353	0.524279	1	7811	tags=36%, list=14%, signal=41%
GOMF_SOLUTE_ANION_ANTIPORTER_ACTIVITY	GOMF_SOLUTE_ANION_ANTIPORTER_ACTIVITY		34	0.3727443	1.1702521	0.24691358	0.5237694	1	11310	tags=35%, list=20%, signal=44%
GOCC_CYTOSOLIC_LARGE_RIBOSOMAL_SUBUNIT	GOCC_CYTOSOLIC_LARGE_RIBOSOMAL_SUBUNIT		58	0.525956	1.1693479	0.35613683	0.524861	1	13283	tags=47%, list=24%, signal=61%
GOMF_RECEPTOR_ANTAGONIST_ACTIVITY	GOMF_RECEPTOR_ANTAGONIST_ACTIVITY		32	0.40013912	1.1690083	0.27893737	0.5248859	1	6797	tags=34%, list=12%, signal=39%
GOBP_SPERM_CAPACITATION	GOBP_SPERM_CAPACITATION		30	0.3836462	1.1674279	0.25510204	0.5275163	1	8099	tags=30%, list=14%, signal=35%
GOCC_RNAI_EFFECTOR_COMPLEX	GOCC_RNAI_EFFECTOR_COMPLEX		27	0.37138212	1.1671915	0.26043737	0.52733034	1	20615	tags=44%, list=36%, signal=70%
GOMF_MOLECULAR_CARRIER_ACTIVITY	GOMF_MOLECULAR_CARRIER_ACTIVITY		72	0.3562629	1.165963	0.30528376	0.52915674	1	20864	tags=53%, list=37%, signal=84%
GOBP_NUCLEOSIDE_METABOLIC_PROCESS	GOBP_NUCLEOSIDE_METABOLIC_PROCESS		63	0.30896086	1.1647881	0.20916335	0.53093696	1	17389	tags=51%, list=31%, signal=73%
GOBP_POSITIVE_REGULATION_OF_MITOTIC_NUCLEAR_DIVISION	GOBP_POSITIVE_REGULATION_OF_MITOTIC_NUCLEAR_DIVISION		44	0.3198092	1.1645972	0.21787709	0.5306778	1	9219	tags=34%, list=16%, signal=41%
GOBP_SNRNA_METABOLIC_PROCESS	GOBP_SNRNA_METABOLIC_PROCESS		64	0.37695384	1.1645603	0.31835938	0.5300851	1	17558	tags=42%, list=31%, signal=61%
GOCC_EXTRINSIC_COMPONENT_OF_ORGANELLE_MEMBRANE	GOCC_EXTRINSIC_COMPONENT_OF_ORGANELLE_MEMBRANE		53	0.3193342	1.1636494	0.23284823	0.5312716	1	8567	tags=25%, list=15%, signal=29%
GOBP_G0_TO_G1_TRANSITION	GOBP_G0_TO_G1_TRANSITION		17	0.38578478	1.1626574	0.24899599	0.5326097	1	6470	tags=24%, list=11%, signal=27%
GOBP_POSITIVE_REGULATION_OF_DNA_RECOMBINATION	GOBP_POSITIVE_REGULATION_OF_DNA_RECOMBINATION		70	0.3510314	1.162643	0.2942387	0.5319714	1	17571	tags=47%, list=31%, signal=68%
GOCC_CYTOPLASMIC_DYNEIN_COMPLEX	GOCC_CYTOPLASMIC_DYNEIN_COMPLEX		17	0.41028333	1.1626034	0.2569721	0.5313652	1	1110	tags=18%, list=2%, signal=18%
GOBP_HISTONE_UBIQUITINATION	GOBP_HISTONE_UBIQUITINATION		48	0.3824057	1.161404	0.298	0.53314203	1	12260	tags=33%, list=22%, signal=43%
GOMF_METHYL_CPG_BINDING	GOMF_METHYL_CPG_BINDING		25	0.38014302	1.1599294	0.26931107	0.5354441	1	7374	tags=32%, list=13%, signal=37%
GOBP_REGULATION_OF_CILIUM_BEAT_FREQUENCY	GOBP_REGULATION_OF_CILIUM_BEAT_FREQUENCY		15	0.4624974	1.1595032	0.28483605	0.53564996	1	8451	tags=33%, list=15%, signal=39%
GOBP_OLIGOSACCHARIDE_LIPID_INTERMEDIATE_BIOSYNTHETIC_PROCESS	GOBP_OLIGOSACCHARIDE_LIPID_INTERMEDIATE_BIOSYNTHETIC_PROCESS		19	0.4823318	1.1592971	0.33939394	0.5354331	1	10359	tags=42%, list=18%, signal=52%
GOBP_POSITIVE_REGULATION_OF_PROTEIN_CONTAINING_COMPLEX_DISASSEMBLY	GOBP_POSITIVE_REGULATION_OF_PROTEIN_CONTAINING_COMPLEX_DISASSEMBLY		35	0.33845955	1.1575781	0.21774194	0.5382506	1	12349	tags=31%, list=22%, signal=40%
GOMF_O_METHYLTRANSFERASE_ACTIVITY	GOMF_O_METHYLTRANSFERASE_ACTIVITY		24	0.41531274	1.1573967	0.2808081	0.5379385	1	6655	tags=25%, list=12%, signal=28%
GOBP_MALE_MEIOSIS_I	GOBP_MALE_MEIOSIS_I		28	0.4171275	1.1570665	0.28343314	0.53795	1	15531	tags=54%, list=27%, signal=74%
GOBP_RIBONUCLEOSIDE_MONOPHOSPHATE_METABOLIC_PROCESS	GOBP_RIBONUCLEOSIDE_MONOPHOSPHATE_METABOLIC_PROCESS		60	0.3207045	1.1556586	0.24117647	0.5402672	1	15099	tags=43%, list=27%, signal=59%
GOBP_VESICLE_DOCKING_INVOLVED_IN_EXOCYTOSIS	GOBP_VESICLE_DOCKING_INVOLVED_IN_EXOCYTOSIS		36	0.34665287	1.1550375	0.24742268	0.5408796	1	14894	tags=42%, list=26%, signal=57%
GOMF_POLY_PURINE_TRACT_BINDING	GOMF_POLY_PURINE_TRACT_BINDING		29	0.39095065	1.1548109	0.28719008	0.5406666	1	7811	tags=38%, list=14%, signal=44%
GOBP_POSITIVE_REGULATION_OF_VIRAL_GENOME_REPLICATION	GOBP_POSITIVE_REGULATION_OF_VIRAL_GENOME_REPLICATION		32	0.37357733	1.1540473	0.27663934	0.54153425	1	13226	tags=31%, list=23%, signal=41%
GOBP_ANTEROGRADE_AXONAL_TRANSPORT	GOBP_ANTEROGRADE_AXONAL_TRANSPORT		49	0.34969702	1.1527191	0.2781186	0.54361516	1	8573	tags=31%, list=15%, signal=36%
GOCC_MRNA_CLEAVAGE_FACTOR_COMPLEX	GOCC_MRNA_CLEAVAGE_FACTOR_COMPLEX		19	0.46022496	1.1520205	0.33467743	0.5443857	1	16601	tags=53%, list=29%, signal=74%
GOBP_POSITIVE_REGULATION_OF_REACTIVE_OXYGEN_SPECIES_BIOSYNTHETIC_PROCESS	GOBP_POSITIVE_REGULATION_OF_REACTIVE_OXYGEN_SPECIES_BIOSYNTHETIC_PROCESS		20	0.39435458	1.1519566	0.24742268	0.5438376	1	12293	tags=40%, list=22%, signal=51%
GOBP_REGULATION_OF_CILIUM_MOVEMENT	GOBP_REGULATION_OF_CILIUM_MOVEMENT		38	0.36748475	1.151628	0.25833333	0.5438107	1	14276	tags=45%, list=25%, signal=60%
GOCC_MLL1_2_COMPLEX	GOCC_MLL1_2_COMPLEX		32	0.39790228	1.151377	0.28460038	0.54365104	1	11747	tags=34%, list=21%, signal=43%
GOBP_NEGATIVE_REGULATION_OF_MITOTIC_CELL_CYCLE	GOBP_NEGATIVE_REGULATION_OF_MITOTIC_CELL_CYCLE		223	0.29990745	1.1510922	0.27291667	0.5435881	1	10455	tags=28%, list=18%, signal=35%
GOBP_NEGATIVE_REGULATION_OF_MEIOTIC_CELL_CYCLE	GOBP_NEGATIVE_REGULATION_OF_MEIOTIC_CELL_CYCLE		16	0.4303904	1.150954	0.27165353	0.5432085	1	9470	tags=38%, list=17%, signal=45%
GOBP_NEGATIVE_REGULATION_OF_CELL_CYCLE	GOBP_NEGATIVE_REGULATION_OF_CELL_CYCLE		371	0.29110932	1.1497924	0.27572018	0.5449905	1	10007	tags=27%, list=18%, signal=32%
GOCC_INO80_TYPE_COMPLEX	GOCC_INO80_TYPE_COMPLEX		26	0.39651635	1.1495843	0.284	0.5447792	1	7579	tags=27%, list=13%, signal=31%
GOBP_REGULATION_OF_NUCLEAR_TRANSCRIBED_MRNA_CATABOLIC_PROCESS_DEADENYLATION_DEPENDENT_DECAY	GOBP_REGULATION_OF_NUCLEAR_TRANSCRIBED_MRNA_CATABOLIC_PROCESS_DEADENYLATION_DEPENDENT_DECAY		26	0.41250214	1.1487665	0.3069307	0.5457976	1	7811	tags=27%, list=14%, signal=31%
GOBP_ANIMAL_ORGAN_REGENERATION	GOBP_ANIMAL_ORGAN_REGENERATION		65	0.3238718	1.1480198	0.248497	0.54665595	1	7111	tags=25%, list=13%, signal=28%
GOBP_LIVER_REGENERATION	GOBP_LIVER_REGENERATION		29	0.36675307	1.1479383	0.2641129	0.54616123	1	6687	tags=24%, list=12%, signal=27%
GOCC_SNARE_COMPLEX	GOCC_SNARE_COMPLEX		48	0.33187845	1.1479132	0.24550898	0.5455423	1	5385	tags=19%, list=10%, signal=21%
GOBP_POSITIVE_REGULATION_OF_DNA_REPLICATION	GOBP_POSITIVE_REGULATION_OF_DNA_REPLICATION		40	0.37493885	1.1476413	0.27667984	0.54542273	1	7621	tags=30%, list=13%, signal=35%
GOBP_CELLULAR_NITROGEN_COMPOUND_CATABOLIC_PROCESS	GOBP_CELLULAR_NITROGEN_COMPOUND_CATABOLIC_PROCESS		457	0.27501786	1.1476007	0.23935091	0.54483426	1	15608	tags=35%, list=28%, signal=48%
GOBP_PYRIMIDINE_RIBONUCLEOSIDE_TRIPHOSPHATE_METABOLIC_PROCESS	GOBP_PYRIMIDINE_RIBONUCLEOSIDE_TRIPHOSPHATE_METABOLIC_PROCESS		18	0.42127863	1.1463513	0.3026052	0.5467787	1	11347	tags=28%, list=20%, signal=35%
GOBP_REGULATION_OF_DNA_RECOMBINATION	GOBP_REGULATION_OF_DNA_RECOMBINATION		131	0.3300799	1.1458439	0.30927834	0.54710525	1	9089	tags=28%, list=16%, signal=34%
GOMF_ACID_THIOL_LIGASE_ACTIVITY	GOMF_ACID_THIOL_LIGASE_ACTIVITY		31	0.3568133	1.1436708	0.28143713	0.55101466	1	6875	tags=26%, list=12%, signal=29%
GOBP_HISTONE_DEUBIQUITINATION	GOBP_HISTONE_DEUBIQUITINATION		40	0.37368155	1.1431944	0.29282868	0.551367	1	7434	tags=28%, list=13%, signal=32%
GOBP_PURINE_CONTAINING_COMPOUND_TRANSMEMBRANE_TRANSPORT	GOBP_PURINE_CONTAINING_COMPOUND_TRANSMEMBRANE_TRANSPORT		25	0.3595893	1.1424154	0.26938775	0.552308	1	11323	tags=36%, list=20%, signal=45%
GOBP_PROTEIN_EXIT_FROM_ENDOPLASMIC_RETICULUM	GOBP_PROTEIN_EXIT_FROM_ENDOPLASMIC_RETICULUM		50	0.3466661	1.1421041	0.25910932	0.5522646	1	5439	tags=22%, list=10%, signal=24%
GOBP_RESPONSE_TO_GAMMA_RADIATION	GOBP_RESPONSE_TO_GAMMA_RADIATION		55	0.33252385	1.141613	0.3006012	0.5526332	1	10995	tags=29%, list=19%, signal=36%
GOBP_C4_DICARBOXYLATE_TRANSPORT	GOBP_C4_DICARBOXYLATE_TRANSPORT		28	0.35336444	1.1415753	0.2638889	0.5520427	1	8262	tags=25%, list=15%, signal=29%
GOBP_CELL_AGING	GOBP_CELL_AGING		121	0.28888428	1.140473	0.28301886	0.5536403	1	5342	tags=17%, list=9%, signal=18%
GOBP_POLYOL_CATABOLIC_PROCESS	GOBP_POLYOL_CATABOLIC_PROCESS		26	0.3540177	1.14028	0.27216494	0.5533662	1	7146	tags=27%, list=13%, signal=31%
GOMF_ESTROGEN_RECEPTOR_BINDING	GOMF_ESTROGEN_RECEPTOR_BINDING		39	0.33425865	1.1398962	0.28915662	0.55354506	1	3465	tags=18%, list=6%, signal=19%
GOMF_3_5_DNA_HELICASE_ACTIVITY	GOMF_3_5_DNA_HELICASE_ACTIVITY		15	0.47669572	1.1396407	0.34728032	0.5533811	1	7621	tags=47%, list=13%, signal=54%
GOCC_OUTER_MEMBRANE	GOCC_OUTER_MEMBRANE		232	0.2657308	1.1386507	0.23917526	0.5547949	1	9284	tags=22%, list=16%, signal=26%
GOBP_REGULATION_OF_PROTEIN_EXPORT_FROM_NUCLEUS	GOBP_REGULATION_OF_PROTEIN_EXPORT_FROM_NUCLEUS		31	0.35223028	1.1382781	0.2952183	0.5549127	1	2026	tags=16%, list=4%, signal=17%
GOBP_ORGAN_OR_TISSUE_SPECIFIC_IMMUNE_RESPONSE	GOBP_ORGAN_OR_TISSUE_SPECIFIC_IMMUNE_RESPONSE		41	0.40475506	1.1375144	0.29182878	0.55587345	1	12004	tags=41%, list=21%, signal=53%
GOMF_OXIDOREDUCTASE_ACTIVITY_ACTING_ON_CH_OH_GROUP_OF_DONORS	GOMF_OXIDOREDUCTASE_ACTIVITY_ACTING_ON_CH_OH_GROUP_OF_DONORS		141	0.30995348	1.1374234	0.26930693	0.5553999	1	11700	tags=29%, list=21%, signal=37%
GOBP_PROTEIN_NEDDYLATION	GOBP_PROTEIN_NEDDYLATION		18	0.4022205	1.1372007	0.31868133	0.55520624	1	13510	tags=39%, list=24%, signal=51%
GOBP_RNA_DESTABILIZATION	GOBP_RNA_DESTABILIZATION		93	0.33498693	1.1355311	0.32251522	0.55807096	1	18512	tags=44%, list=33%, signal=65%
GOMF_RNA_CAP_BINDING	GOMF_RNA_CAP_BINDING		20	0.39161676	1.1350211	0.30879346	0.55843765	1	20308	tags=65%, list=36%, signal=101%
GOMF_INTRAMOLECULAR_OXIDOREDUCTASE_ACTIVITY	GOMF_INTRAMOLECULAR_OXIDOREDUCTASE_ACTIVITY		53	0.3301968	1.1346111	0.26693228	0.558649	1	8661	tags=26%, list=15%, signal=31%
GOBP_DOSAGE_COMPENSATION	GOBP_DOSAGE_COMPENSATION		21	0.41487622	1.133945	0.32	0.55941385	1	14855	tags=43%, list=26%, signal=58%
GOBP_PROTEIN_TETRAMERIZATION	GOBP_PROTEIN_TETRAMERIZATION		88	0.28775358	1.1319876	0.23575638	0.56286275	1	19331	tags=45%, list=34%, signal=69%
GOBP_MITOCHONDRIAL_CYTOCHROME_C_OXIDASE_ASSEMBLY	GOBP_MITOCHONDRIAL_CYTOCHROME_C_OXIDASE_ASSEMBLY		21	0.45907634	1.131907	0.35416666	0.5623544	1	19379	tags=52%, list=34%, signal=80%
GOBP_ALPHA_AMINO_ACID_METABOLIC_PROCESS	GOBP_ALPHA_AMINO_ACID_METABOLIC_PROCESS		202	0.30180755	1.1315392	0.26680243	0.562462	1	14589	tags=37%, list=26%, signal=50%
GOBP_HYPOTHALAMUS_DEVELOPMENT	GOBP_HYPOTHALAMUS_DEVELOPMENT		23	0.39307508	1.1296723	0.27833003	0.56568605	1	16054	tags=48%, list=28%, signal=67%
GOCC_H4_H2A_HISTONE_ACETYLTRANSFERASE_COMPLEX	GOCC_H4_H2A_HISTONE_ACETYLTRANSFERASE_COMPLEX		26	0.38167858	1.1296598	0.30538923	0.5650472	1	17197	tags=46%, list=30%, signal=66%
GOCC_DYNEIN_COMPLEX	GOCC_DYNEIN_COMPLEX		44	0.34428596	1.1294291	0.3149284	0.56487983	1	18053	tags=39%, list=32%, signal=57%
GOMF_LAMIN_BINDING	GOMF_LAMIN_BINDING		16	0.39595398	1.128215	0.2951807	0.5667409	1	4655	tags=25%, list=8%, signal=27%
GOBP_FATTY_ACYL_COA_BIOSYNTHETIC_PROCESS	GOBP_FATTY_ACYL_COA_BIOSYNTHETIC_PROCESS		25	0.3592984	1.1275643	0.30426356	0.56740475	1	6913	tags=24%, list=12%, signal=27%
GOBP_PURINE_NUCLEOSIDE_MONOPHOSPHATE_METABOLIC_PROCESS	GOBP_PURINE_NUCLEOSIDE_MONOPHOSPHATE_METABOLIC_PROCESS		45	0.32659206	1.1269646	0.2952756	0.5679864	1	15099	tags=40%, list=27%, signal=55%
GOBP_NUCLEOTIDE_TRANSMEMBRANE_TRANSPORT	GOBP_NUCLEOTIDE_TRANSMEMBRANE_TRANSPORT		21	0.3676762	1.1266556	0.29700854	0.56797737	1	15028	tags=48%, list=27%, signal=65%
GOBP_ORGANIC_ACID_TRANSMEMBRANE_TRANSPORT	GOBP_ORGANIC_ACID_TRANSMEMBRANE_TRANSPORT		153	0.28670967	1.1250217	0.2524272	0.5707221	1	18030	tags=42%, list=32%, signal=61%
GOMF_EXODEOXYRIBONUCLEASE_ACTIVITY	GOMF_EXODEOXYRIBONUCLEASE_ACTIVITY		24	0.40020952	1.1248839	0.32079208	0.5703117	1	11776	tags=42%, list=21%, signal=53%
GOBP_REGULATION_OF_TELOMERE_CAPPING	GOBP_REGULATION_OF_TELOMERE_CAPPING		26	0.37883	1.1247363	0.3190184	0.56992126	1	8282	tags=27%, list=15%, signal=32%
GOBP_ASPARTATE_FAMILY_AMINO_ACID_METABOLIC_PROCESS	GOBP_ASPARTATE_FAMILY_AMINO_ACID_METABOLIC_PROCESS		49	0.32200694	1.1245363	0.278826	0.56968325	1	18218	tags=51%, list=32%, signal=75%
GOMF_ACID_AMINO_ACID_LIGASE_ACTIVITY	GOMF_ACID_AMINO_ACID_LIGASE_ACTIVITY		23	0.3664342	1.1242468	0.2942346	0.5696041	1	12998	tags=35%, list=23%, signal=45%
GOBP_NEGATIVE_REGULATION_OF_PROTEIN_CATABOLIC_PROCESS	GOBP_NEGATIVE_REGULATION_OF_PROTEIN_CATABOLIC_PROCESS		123	0.27073672	1.1242124	0.24949698	0.56901145	1	8813	tags=22%, list=16%, signal=26%
GOBP_GLUTAMINE_FAMILY_AMINO_ACID_CATABOLIC_PROCESS	GOBP_GLUTAMINE_FAMILY_AMINO_ACID_CATABOLIC_PROCESS		25	0.39050874	1.123996	0.30161944	0.5688168	1	10047	tags=36%, list=18%, signal=44%
GOBP_SNRNA_PROCESSING	GOBP_SNRNA_PROCESSING		36	0.43870753	1.122484	0.34251967	0.5713006	1	13766	tags=33%, list=24%, signal=44%
GOBP_SINGLE_FERTILIZATION	GOBP_SINGLE_FERTILIZATION		155	0.2785992	1.1203969	0.24701196	0.5750834	1	11786	tags=27%, list=21%, signal=34%
GOCC_MICROTUBULE	GOCC_MICROTUBULE		433	0.26986876	1.1188273	0.29817444	0.57760495	1	16484	tags=36%, list=29%, signal=50%
GOBP_DNA_CATABOLIC_PROCESS	GOBP_DNA_CATABOLIC_PROCESS		31	0.33910576	1.1175996	0.28659794	0.5794901	1	18246	tags=45%, list=32%, signal=67%
GOBP_NUCLEOTIDE_SALVAGE	GOBP_NUCLEOTIDE_SALVAGE		18	0.38470483	1.117091	0.31717172	0.5798937	1	10286	tags=44%, list=18%, signal=54%
GOMF_CARBOXYLIC_ESTER_HYDROLASE_ACTIVITY	GOMF_CARBOXYLIC_ESTER_HYDROLASE_ACTIVITY		149	0.27077505	1.1163634	0.23809524	0.58077705	1	14824	tags=36%, list=26%, signal=48%
GOBP_POSITIVE_REGULATION_OF_OXIDATIVE_STRESS_INDUCED_CELL_DEATH	GOBP_POSITIVE_REGULATION_OF_OXIDATIVE_STRESS_INDUCED_CELL_DEATH		18	0.3825825	1.1162723	0.30526316	0.58028024	1	7239	tags=28%, list=13%, signal=32%
GOBP_REGULATION_OF_OXIDOREDUCTASE_ACTIVITY	GOBP_REGULATION_OF_OXIDOREDUCTASE_ACTIVITY		103	0.2669863	1.1155232	0.23921569	0.58117145	1	10893	tags=28%, list=19%, signal=35%
GOBP_NOREPINEPHRINE_TRANSPORT	GOBP_NOREPINEPHRINE_TRANSPORT		21	0.39382586	1.1153522	0.30058938	0.5808664	1	16664	tags=52%, list=29%, signal=74%
GOBP_RNA_STABILIZATION	GOBP_RNA_STABILIZATION		66	0.32805946	1.1146045	0.3340471	0.58176506	1	14439	tags=36%, list=26%, signal=49%
GOBP_REGULATION_OF_MEIOTIC_NUCLEAR_DIVISION	GOBP_REGULATION_OF_MEIOTIC_NUCLEAR_DIVISION		31	0.38491592	1.1145556	0.32046333	0.5812074	1	13634	tags=39%, list=24%, signal=51%
GOBP_AMINO_ACID_TRANSMEMBRANE_TRANSPORT	GOBP_AMINO_ACID_TRANSMEMBRANE_TRANSPORT		100	0.29699397	1.1143012	0.27701375	0.58108646	1	16626	tags=39%, list=29%, signal=55%
GOBP_REGULATION_OF_CELL_AGING	GOBP_REGULATION_OF_CELL_AGING		50	0.31870368	1.1142849	0.30590716	0.58044195	1	8282	tags=22%, list=15%, signal=26%
GOCC_PML_BODY	GOCC_PML_BODY		106	0.28627872	1.1130153	0.27557412	0.5825005	1	9563	tags=26%, list=17%, signal=32%
GOBP_CHROMATIN_DISASSEMBLY	GOBP_CHROMATIN_DISASSEMBLY		21	0.44492856	1.113006	0.35728952	0.58184975	1	20375	tags=57%, list=36%, signal=89%
GOBP_SPINAL_CORD_MOTOR_NEURON_DIFFERENTIATION	GOBP_SPINAL_CORD_MOTOR_NEURON_DIFFERENTIATION		30	0.3550421	1.1127002	0.30769232	0.5818632	1	7374	tags=30%, list=13%, signal=34%
GOBP_LIPID_DROPLET_ORGANIZATION	GOBP_LIPID_DROPLET_ORGANIZATION		25	0.34270278	1.1118888	0.3125	0.5828628	1	2098	tags=12%, list=4%, signal=12%
GOBP_REGULATION_OF_GENERATION_OF_PRECURSOR_METABOLITES_AND_ENERGY	GOBP_REGULATION_OF_GENERATION_OF_PRECURSOR_METABOLITES_AND_ENERGY		133	0.26192403	1.1117998	0.24554455	0.5823589	1	12085	tags=30%, list=21%, signal=38%
GOBP_POSITIVE_REGULATION_OF_NUCLEOCYTOPLASMIC_TRANSPORT	GOBP_POSITIVE_REGULATION_OF_NUCLEOCYTOPLASMIC_TRANSPORT		60	0.30818307	1.1113735	0.2889813	0.58257425	1	8758	tags=25%, list=15%, signal=30%
GOBP_REGULATION_OF_CYTOPLASMIC_TRANSLATION	GOBP_REGULATION_OF_CYTOPLASMIC_TRANSLATION		28	0.36654362	1.1110404	0.3135246	0.5825655	1	12297	tags=43%, list=22%, signal=55%
GOBP_HISTONE_H3_K9_METHYLATION	GOBP_HISTONE_H3_K9_METHYLATION		39	0.35180405	1.1099647	0.3238289	0.58418614	1	9089	tags=31%, list=16%, signal=37%
GOMF_OXIDOREDUCTASE_ACTIVITY_ACTING_ON_THE_ALDEHYDE_OR_OXO_GROUP_OF_DONORS_NAD_OR_NADP_AS_ACCEPTOR	GOMF_OXIDOREDUCTASE_ACTIVITY_ACTING_ON_THE_ALDEHYDE_OR_OXO_GROUP_OF_DONORS_NAD_OR_NADP_AS_ACCEPTOR		38	0.3531275	1.1099104	0.32738096	0.58363837	1	17636	tags=45%, list=31%, signal=65%
GOCC_PIGMENT_GRANULE	GOCC_PIGMENT_GRANULE		109	0.30174983	1.1095308	0.30769232	0.5838102	1	8262	tags=21%, list=15%, signal=25%
GOBP_REGULATION_OF_ARP2_3_COMPLEX_MEDIATED_ACTIN_NUCLEATION	GOBP_REGULATION_OF_ARP2_3_COMPLEX_MEDIATED_ACTIN_NUCLEATION		20	0.37052605	1.10918	0.28455284	0.58385736	1	15228	tags=35%, list=27%, signal=48%
GOBP_ANATOMICAL_STRUCTURE_REGRESSION	GOBP_ANATOMICAL_STRUCTURE_REGRESSION		16	0.41010383	1.1091677	0.3529412	0.5832179	1	17895	tags=44%, list=32%, signal=64%
GOBP_NEGATIVE_REGULATION_OF_PROTEIN_MODIFICATION_BY_SMALL_PROTEIN_CONJUGATION_OR_REMOVAL	GOBP_NEGATIVE_REGULATION_OF_PROTEIN_MODIFICATION_BY_SMALL_PROTEIN_CONJUGATION_OR_REMOVAL		96	0.29922342	1.109091	0.3185654	0.582714	1	11870	tags=27%, list=21%, signal=34%
GOBP_ESTABLISHMENT_OF_ORGANELLE_LOCALIZATION	GOBP_ESTABLISHMENT_OF_ORGANELLE_LOCALIZATION		406	0.26214194	1.1089119	0.2798354	0.58245486	1	10455	tags=24%, list=18%, signal=29%
GOBP_LIPOPROTEIN_CATABOLIC_PROCESS	GOBP_LIPOPROTEIN_CATABOLIC_PROCESS		16	0.40371034	1.1081542	0.32270917	0.58332694	1	3405	tags=19%, list=6%, signal=20%
GOCC_RIBONUCLEOPROTEIN_GRANULE	GOCC_RIBONUCLEOPROTEIN_GRANULE		260	0.28235203	1.107847	0.295858	0.58327824	1	15511	tags=37%, list=27%, signal=51%
GOBP_NEGATIVE_REGULATION_OF_PROTEIN_ACETYLATION	GOBP_NEGATIVE_REGULATION_OF_PROTEIN_ACETYLATION		23	0.37968567	1.107635	0.31683168	0.5830642	1	5343	tags=22%, list=9%, signal=24%
GOBP_MITOCHONDRIAL_GENOME_MAINTENANCE	GOBP_MITOCHONDRIAL_GENOME_MAINTENANCE		23	0.3834	1.1064489	0.34773663	0.5849226	1	15311	tags=48%, list=27%, signal=66%
GOBP_DIENCEPHALON_DEVELOPMENT	GOBP_DIENCEPHALON_DEVELOPMENT		75	0.3348398	1.1057771	0.30181086	0.58563524	1	14468	tags=41%, list=26%, signal=55%
GOBP_VESICLE_TARGETING_ROUGH_ER_TO_CIS_GOLGI	GOBP_VESICLE_TARGETING_ROUGH_ER_TO_CIS_GOLGI		16	0.439875	1.1045362	0.35817805	0.5876064	1	19091	tags=50%, list=34%, signal=75%
GOBP_COPII_COATED_VESICLE_BUDDING	GOBP_COPII_COATED_VESICLE_BUDDING		32	0.37715328	1.1043615	0.35845214	0.5873054	1	16918	tags=34%, list=30%, signal=49%
GOBP_INTRACELLULAR_LIPID_TRANSPORT	GOBP_INTRACELLULAR_LIPID_TRANSPORT		46	0.31512466	1.1039718	0.29069766	0.5874683	1	11231	tags=30%, list=20%, signal=38%
GOBP_ASPARTATE_FAMILY_AMINO_ACID_CATABOLIC_PROCESS	GOBP_ASPARTATE_FAMILY_AMINO_ACID_CATABOLIC_PROCESS		18	0.36804914	1.1030875	0.31827515	0.58871293	1	3171	tags=22%, list=6%, signal=24%
GOMF_RNA_POLYMERASE_BINDING	GOMF_RNA_POLYMERASE_BINDING		72	0.30819705	1.102412	0.32421875	0.58947164	1	10439	tags=31%, list=18%, signal=37%
GOBP_PYRIMIDINE_NUCLEOSIDE_MONOPHOSPHATE_BIOSYNTHETIC_PROCESS	GOBP_PYRIMIDINE_NUCLEOSIDE_MONOPHOSPHATE_BIOSYNTHETIC_PROCESS		15	0.4099885	1.101924	0.33199194	0.58984345	1	15075	tags=60%, list=27%, signal=82%
GOBP_NUCLEOLAR_LARGE_RRNA_TRANSCRIPTION_BY_RNA_POLYMERASE_I	GOBP_NUCLEOLAR_LARGE_RRNA_TRANSCRIPTION_BY_RNA_POLYMERASE_I		18	0.46473643	1.1016634	0.37951806	0.58975625	1	10007	tags=44%, list=18%, signal=54%
GOBP_PURINE_NUCLEOBASE_METABOLIC_PROCESS	GOBP_PURINE_NUCLEOBASE_METABOLIC_PROCESS		20	0.39867568	1.1012264	0.35412475	0.59006584	1	14590	tags=55%, list=26%, signal=74%
GOCC_FIBRILLAR_CENTER	GOCC_FIBRILLAR_CENTER		139	0.2886329	1.1011845	0.31288344	0.58948743	1	13315	tags=32%, list=24%, signal=42%
GOBP_NEGATIVE_REGULATION_OF_DNA_METABOLIC_PROCESS	GOBP_NEGATIVE_REGULATION_OF_DNA_METABOLIC_PROCESS		122	0.29711083	1.1010308	0.3280318	0.58916867	1	8798	tags=25%, list=16%, signal=30%
GOBP_SPINDLE_LOCALIZATION	GOBP_SPINDLE_LOCALIZATION		54	0.32607308	1.1002774	0.33072406	0.5901344	1	13939	tags=39%, list=25%, signal=52%
GOBP_CELLULAR_RESPONSE_TO_ARSENIC_CONTAINING_SUBSTANCE	GOBP_CELLULAR_RESPONSE_TO_ARSENIC_CONTAINING_SUBSTANCE		21	0.39188147	1.0982815	0.34851485	0.5936489	1	17599	tags=52%, list=31%, signal=76%
GOBP_PURINE_NUCLEOSIDE_METABOLIC_PROCESS	GOBP_PURINE_NUCLEOSIDE_METABOLIC_PROCESS		27	0.32222795	1.0970373	0.30136988	0.5955924	1	17389	tags=56%, list=31%, signal=80%
GOBP_REGULATION_OF_HISTONE_PHOSPHORYLATION	GOBP_REGULATION_OF_HISTONE_PHOSPHORYLATION		15	0.39135766	1.0960616	0.3597561	0.5969948	1	13887	tags=33%, list=25%, signal=44%
GOMF_BITTER_TASTE_RECEPTOR_ACTIVITY	GOMF_BITTER_TASTE_RECEPTOR_ACTIVITY		24	0.4270129	1.0957048	0.39419088	0.5971265	1	14891	tags=50%, list=26%, signal=68%
GOBP_REGULATION_OF_TRANSLATIONAL_INITIATION	GOBP_REGULATION_OF_TRANSLATIONAL_INITIATION		81	0.32397118	1.0954129	0.3340206	0.597068	1	1268	tags=14%, list=2%, signal=14%
GOBP_REGULATION_OF_ATP_BIOSYNTHETIC_PROCESS	GOBP_REGULATION_OF_ATP_BIOSYNTHETIC_PROCESS		21	0.34774095	1.095256	0.34086242	0.59674513	1	8657	tags=24%, list=15%, signal=28%
GOBP_REGULATION_OF_RETINOIC_ACID_RECEPTOR_SIGNALING_PATHWAY	GOBP_REGULATION_OF_RETINOIC_ACID_RECEPTOR_SIGNALING_PATHWAY		16	0.3896788	1.0949041	0.3	0.5968317	1	11851	tags=38%, list=21%, signal=47%
GOMF_HISTONE_BINDING	GOMF_HISTONE_BINDING		245	0.3045193	1.0946428	0.33744857	0.59673643	1	11977	tags=29%, list=21%, signal=36%
GOCC_PRESYNAPTIC_ACTIVE_ZONE_CYTOPLASMIC_COMPONENT	GOCC_PRESYNAPTIC_ACTIVE_ZONE_CYTOPLASMIC_COMPONENT		16	0.42912012	1.0930572	0.35685483	0.59946847	1	14878	tags=50%, list=26%, signal=68%
GOBP_REGULATION_OF_GENE_EXPRESSION_EPIGENETIC	GOBP_REGULATION_OF_GENE_EXPRESSION_EPIGENETIC		139	0.3141266	1.0927984	0.33536586	0.59938353	1	12652	tags=32%, list=22%, signal=42%
GOBP_PROXIMAL_DISTAL_PATTERN_FORMATION	GOBP_PROXIMAL_DISTAL_PATTERN_FORMATION		34	0.3497909	1.0927472	0.344294	0.59883153	1	7794	tags=29%, list=14%, signal=34%
GOBP_GLUTAMINE_METABOLIC_PROCESS	GOBP_GLUTAMINE_METABOLIC_PROCESS		24	0.39366144	1.0923889	0.36062378	0.59895587	1	15439	tags=54%, list=27%, signal=74%
GOBP_REGULATION_OF_SHORT_TERM_NEURONAL_SYNAPTIC_PLASTICITY	GOBP_REGULATION_OF_SHORT_TERM_NEURONAL_SYNAPTIC_PLASTICITY		15	0.47611263	1.0923278	0.37166324	0.5984283	1	10266	tags=47%, list=18%, signal=57%
GOBP_VESICLE_CARGO_LOADING	GOBP_VESICLE_CARGO_LOADING		27	0.37125307	1.0920111	0.3497053	0.59845626	1	2909	tags=15%, list=5%, signal=16%
GOMF_PEPTIDE_N_ACETYLTRANSFERASE_ACTIVITY	GOMF_PEPTIDE_N_ACETYLTRANSFERASE_ACTIVITY		48	0.33885187	1.0919951	0.3415133	0.59782815	1	9365	tags=25%, list=17%, signal=30%
GOBP_PURINE_CONTAINING_COMPOUND_METABOLIC_PROCESS	GOBP_PURINE_CONTAINING_COMPOUND_METABOLIC_PROCESS		411	0.2507562	1.0916716	0.29740518	0.59786713	1	16561	tags=35%, list=29%, signal=49%
GOBP_RESPONSE_TO_IONIZING_RADIATION	GOBP_RESPONSE_TO_IONIZING_RADIATION		142	0.29619887	1.0910494	0.33471075	0.5985248	1	11779	tags=31%, list=21%, signal=39%
GOCC_PARALLEL_FIBER_TO_PURKINJE_CELL_SYNAPSE	GOCC_PARALLEL_FIBER_TO_PURKINJE_CELL_SYNAPSE		15	0.429551	1.0899839	0.336	0.60015476	1	13731	tags=33%, list=24%, signal=44%
GOMF_DEACETYLASE_ACTIVITY	GOMF_DEACETYLASE_ACTIVITY		38	0.33112967	1.0893458	0.34215885	0.6008169	1	13701	tags=37%, list=24%, signal=49%
GOBP_DNA_DAMAGE_RESPONSE_SIGNAL_TRANSDUCTION_BY_P53_CLASS_MEDIATOR_RESULTING_IN_CELL_CYCLE_ARREST	GOBP_DNA_DAMAGE_RESPONSE_SIGNAL_TRANSDUCTION_BY_P53_CLASS_MEDIATOR_RESULTING_IN_CELL_CYCLE_ARREST		18	0.37537798	1.0882769	0.33606556	0.60244435	1	15070	tags=39%, list=27%, signal=53%
GOBP_NEGATIVE_REGULATION_OF_NUCLEOTIDE_METABOLIC_PROCESS	GOBP_NEGATIVE_REGULATION_OF_NUCLEOTIDE_METABOLIC_PROCESS		21	0.36237457	1.087761	0.32172132	0.60288745	1	12085	tags=38%, list=21%, signal=48%
GOBP_BLASTOCYST_DEVELOPMENT	GOBP_BLASTOCYST_DEVELOPMENT		113	0.27256134	1.0875717	0.29411766	0.60262936	1	13380	tags=30%, list=24%, signal=39%
GOBP_CELL_DIFFERENTIATION_IN_SPINAL_CORD	GOBP_CELL_DIFFERENTIATION_IN_SPINAL_CORD		51	0.33518615	1.0871005	0.34029227	0.60296607	1	7456	tags=29%, list=13%, signal=34%
GOBP_NEGATIVE_REGULATION_OF_OXIDATIVE_STRESS_INDUCED_NEURON_DEATH	GOBP_NEGATIVE_REGULATION_OF_OXIDATIVE_STRESS_INDUCED_NEURON_DEATH		20	0.36757863	1.0868205	0.34475806	0.6029088	1	5342	tags=20%, list=9%, signal=22%
GOBP_BRAIN_MORPHOGENESIS	GOBP_BRAIN_MORPHOGENESIS		36	0.35805145	1.0857157	0.32264957	0.60459834	1	11326	tags=36%, list=20%, signal=45%
GOBP_MITOCHONDRIAL_FUSION	GOBP_MITOCHONDRIAL_FUSION		30	0.3719974	1.0854913	0.36308315	0.604405	1	13759	tags=30%, list=24%, signal=40%
GOMF_ALKALI_METAL_ION_BINDING	GOMF_ALKALI_METAL_ION_BINDING		17	0.3756796	1.0830642	0.34004024	0.6088169	1	1275	tags=18%, list=2%, signal=18%
GOBP_REGULATION_OF_AMYLOID_FIBRIL_FORMATION	GOBP_REGULATION_OF_AMYLOID_FIBRIL_FORMATION		16	0.39924937	1.0829377	0.36920223	0.6084161	1	5700	tags=31%, list=10%, signal=35%
GOCC_TRANSPORTER_COMPLEX	GOCC_TRANSPORTER_COMPLEX		396	0.26250753	1.0824075	0.28429425	0.6089221	1	14397	tags=35%, list=25%, signal=46%
GOBP_REGULATION_OF_EXIT_FROM_MITOSIS	GOBP_REGULATION_OF_EXIT_FROM_MITOSIS		18	0.39895546	1.0817761	0.36382535	0.6095794	1	12237	tags=44%, list=22%, signal=57%
GOCC_PROTEIN_KINASE_COMPLEX	GOCC_PROTEIN_KINASE_COMPLEX		113	0.30418772	1.0816169	0.33814433	0.6092557	1	8394	tags=24%, list=15%, signal=28%
GOBP_CATECHOLAMINE_UPTAKE	GOBP_CATECHOLAMINE_UPTAKE		18	0.38418382	1.0812645	0.3562753	0.6093491	1	8876	tags=39%, list=16%, signal=46%
GOBP_ORGANIC_HYDROXY_COMPOUND_CATABOLIC_PROCESS	GOBP_ORGANIC_HYDROXY_COMPOUND_CATABOLIC_PROCESS		77	0.29651707	1.080403	0.29761904	0.6105031	1	17266	tags=45%, list=31%, signal=65%
GOBP_PROTEIN_IMPORT_INTO_MITOCHONDRIAL_MATRIX	GOBP_PROTEIN_IMPORT_INTO_MITOCHONDRIAL_MATRIX		20	0.42422882	1.0799454	0.36772984	0.6108796	1	11487	tags=25%, list=20%, signal=31%
GOBP_SIGNAL_TRANSDUCTION_INVOLVED_IN_REGULATION_OF_GENE_EXPRESSION	GOBP_SIGNAL_TRANSDUCTION_INVOLVED_IN_REGULATION_OF_GENE_EXPRESSION		22	0.3511943	1.0794008	0.32016632	0.6114209	1	17954	tags=59%, list=32%, signal=87%
GOMF_PROTEIN_DISULFIDE_ISOMERASE_ACTIVITY	GOMF_PROTEIN_DISULFIDE_ISOMERASE_ACTIVITY		20	0.41118968	1.0793252	0.37214136	0.61093867	1	5361	tags=30%, list=9%, signal=33%
GOBP_N_TERMINAL_PROTEIN_AMINO_ACID_ACETYLATION	GOBP_N_TERMINAL_PROTEIN_AMINO_ACID_ACETYLATION		17	0.3911463	1.079205	0.36550307	0.6105245	1	15318	tags=53%, list=27%, signal=73%
GOBP_CYTOKINESIS	GOBP_CYTOKINESIS		174	0.28726208	1.0788807	0.31474105	0.61055213	1	15311	tags=34%, list=27%, signal=47%
GOCC_MICROTUBULE_ASSOCIATED_COMPLEX	GOCC_MICROTUBULE_ASSOCIATED_COMPLEX		150	0.2825618	1.0788093	0.3599182	0.61006594	1	16484	tags=33%, list=29%, signal=47%
GOBP_REGULATION_OF_SKELETAL_MUSCLE_CELL_DIFFERENTIATION	GOBP_REGULATION_OF_SKELETAL_MUSCLE_CELL_DIFFERENTIATION		20	0.37632164	1.0787373	0.35699373	0.6095756	1	2968	tags=25%, list=5%, signal=26%
GOBP_POSITIVE_REGULATION_OF_CELLULAR_AMIDE_METABOLIC_PROCESS	GOBP_POSITIVE_REGULATION_OF_CELLULAR_AMIDE_METABOLIC_PROCESS		167	0.27969298	1.0785102	0.35902637	0.6093918	1	13162	tags=32%, list=23%, signal=41%
GOMF_ADRENERGIC_RECEPTOR_BINDING	GOMF_ADRENERGIC_RECEPTOR_BINDING		18	0.3596345	1.0780121	0.34888437	0.6097975	1	8549	tags=28%, list=15%, signal=33%
GOBP_DIOL_METABOLIC_PROCESS	GOBP_DIOL_METABOLIC_PROCESS		31	0.325291	1.077333	0.33918127	0.61061794	1	11326	tags=29%, list=20%, signal=36%
GOBP_REGULATION_OF_SPINDLE_ORGANIZATION	GOBP_REGULATION_OF_SPINDLE_ORGANIZATION		44	0.33556023	1.0766519	0.37728193	0.6115007	1	16800	tags=34%, list=30%, signal=48%
GOBP_REGULATION_OF_UBIQUITIN_PROTEIN_TRANSFERASE_ACTIVITY	GOBP_REGULATION_OF_UBIQUITIN_PROTEIN_TRANSFERASE_ACTIVITY		56	0.3239021	1.0762633	0.37651822	0.6117056	1	4948	tags=20%, list=9%, signal=22%
GOBP_SYNAPTIC_VESICLE_CYTOSKELETAL_TRANSPORT	GOBP_SYNAPTIC_VESICLE_CYTOSKELETAL_TRANSPORT		19	0.40594646	1.0758352	0.37424546	0.6119533	1	8573	tags=32%, list=15%, signal=37%
GOBP_HIPPOCAMPUS_DEVELOPMENT	GOBP_HIPPOCAMPUS_DEVELOPMENT		80	0.29586855	1.0755572	0.3312369	0.6119329	1	11759	tags=30%, list=21%, signal=38%
GOBP_CELLULAR_MODIFIED_AMINO_ACID_METABOLIC_PROCESS	GOBP_CELLULAR_MODIFIED_AMINO_ACID_METABOLIC_PROCESS		189	0.27288678	1.075398	0.31875	0.61160856	1	7709	tags=22%, list=14%, signal=25%
GOBP_FACULTATIVE_HETEROCHROMATIN_ASSEMBLY	GOBP_FACULTATIVE_HETEROCHROMATIN_ASSEMBLY		32	0.35672477	1.0753897	0.36969697	0.61097705	1	10007	tags=31%, list=18%, signal=38%
GOBP_NON_MEMBRANE_BOUNDED_ORGANELLE_ASSEMBLY	GOBP_NON_MEMBRANE_BOUNDED_ORGANELLE_ASSEMBLY		397	0.27147555	1.0751525	0.36024845	0.6108165	1	13211	tags=32%, list=23%, signal=41%
GOBP_PROTEIN_MODIFICATION_BY_SMALL_PROTEIN_REMOVAL	GOBP_PROTEIN_MODIFICATION_BY_SMALL_PROTEIN_REMOVAL		175	0.28642854	1.0740504	0.3529412	0.61255324	1	9120	tags=21%, list=16%, signal=24%
GOBP_NEGATIVE_REGULATION_OF_HISTONE_ACETYLATION	GOBP_NEGATIVE_REGULATION_OF_HISTONE_ACETYLATION		16	0.39256167	1.0735576	0.3668033	0.6130104	1	5343	tags=25%, list=9%, signal=28%
GOBP_SMALL_MOLECULE_CATABOLIC_PROCESS	GOBP_SMALL_MOLECULE_CATABOLIC_PROCESS		377	0.2618574	1.0722363	0.34545454	0.6152406	1	17549	tags=40%, list=31%, signal=57%
GOBP_ANTERIOR_POSTERIOR_AXIS_SPECIFICATION	GOBP_ANTERIOR_POSTERIOR_AXIS_SPECIFICATION		57	0.30237943	1.0720466	0.34393638	0.61498535	1	13534	tags=30%, list=24%, signal=39%
GOBP_LIMBIC_SYSTEM_DEVELOPMENT	GOBP_LIMBIC_SYSTEM_DEVELOPMENT		108	0.28820917	1.0707433	0.3372781	0.6170721	1	12147	tags=31%, list=21%, signal=40%
GOCC_MICROBODY_MEMBRANE	GOCC_MICROBODY_MEMBRANE		64	0.3125566	1.0703923	0.358	0.61719316	1	13097	tags=34%, list=23%, signal=45%
GOBP_INTRACELLULAR_PROTEIN_TRANSMEMBRANE_TRANSPORT	GOBP_INTRACELLULAR_PROTEIN_TRANSMEMBRANE_TRANSPORT		52	0.3407867	1.0698874	0.37186897	0.6176186	1	12748	tags=31%, list=23%, signal=40%
GOBP_PROTEIN_LOCALIZATION_TO_NUCLEUS	GOBP_PROTEIN_LOCALIZATION_TO_NUCLEUS		294	0.27270254	1.0677153	0.38541666	0.6215453	1	5529	tags=18%, list=10%, signal=20%
GOBP_G1_TO_G0_TRANSITION	GOBP_G1_TO_G0_TRANSITION		20	0.34185103	1.067556	0.35031846	0.62122583	1	6356	tags=30%, list=11%, signal=34%
GOMF_N_ACYLTRANSFERASE_ACTIVITY	GOMF_N_ACYLTRANSFERASE_ACTIVITY		93	0.28977236	1.0675076	0.35412475	0.62067735	1	9365	tags=25%, list=17%, signal=30%
GOMF_FLAVIN_ADENINE_DINUCLEOTIDE_BINDING	GOMF_FLAVIN_ADENINE_DINUCLEOTIDE_BINDING		85	0.2854224	1.0670729	0.33675563	0.6209629	1	13551	tags=36%, list=24%, signal=48%
GOBP_REGULATION_OF_TRANSLATION_IN_RESPONSE_TO_STRESS	GOBP_REGULATION_OF_TRANSLATION_IN_RESPONSE_TO_STRESS		20	0.39668876	1.0670524	0.39270386	0.6203667	1	16424	tags=50%, list=29%, signal=70%
GOMF_PROTEIN_N_TERMINUS_BINDING	GOMF_PROTEIN_N_TERMINUS_BINDING		105	0.2978116	1.0670353	0.38367346	0.6197537	1	17006	tags=39%, list=30%, signal=56%
GOBP_RESPONSE_TO_AMINE	GOBP_RESPONSE_TO_AMINE		43	0.3090562	1.06664	0.34349594	0.61993915	1	10821	tags=33%, list=19%, signal=40%
GOBP_RIBOSE_PHOSPHATE_METABOLIC_PROCESS	GOBP_RIBOSE_PHOSPHATE_METABOLIC_PROCESS		392	0.25187877	1.0647203	0.34907597	0.6234009	1	16561	tags=35%, list=29%, signal=49%
GOBP_ORGANELLE_TRANSPORT_ALONG_MICROTUBULE	GOBP_ORGANELLE_TRANSPORT_ALONG_MICROTUBULE		85	0.29465258	1.06413	0.33534136	0.6240957	1	10184	tags=27%, list=18%, signal=33%
GOCC_NEUROTRANSMITTER_RECEPTOR_COMPLEX	GOCC_NEUROTRANSMITTER_RECEPTOR_COMPLEX		45	0.38537163	1.0637038	0.3858586	0.6243437	1	10695	tags=40%, list=19%, signal=49%
GOBP_PYRIMIDINE_RIBONUCLEOTIDE_BIOSYNTHETIC_PROCESS	GOBP_PYRIMIDINE_RIBONUCLEOTIDE_BIOSYNTHETIC_PROCESS		23	0.35364148	1.0630425	0.39	0.62512547	1	14742	tags=39%, list=26%, signal=53%
GOMF_VITAMIN_B6_BINDING	GOMF_VITAMIN_B6_BINDING		55	0.31248087	1.0620893	0.35684648	0.6265026	1	10750	tags=25%, list=19%, signal=31%
GOBP_NEGATIVE_REGULATION_OF_TELOMERE_MAINTENANCE_VIA_TELOMERASE	GOBP_NEGATIVE_REGULATION_OF_TELOMERE_MAINTENANCE_VIA_TELOMERASE		20	0.38152903	1.0618622	0.397541	0.6263068	1	8798	tags=35%, list=16%, signal=41%
GOBP_GMP_METABOLIC_PROCESS	GOBP_GMP_METABOLIC_PROCESS		27	0.3563024	1.0607357	0.39059305	0.6280979	1	14590	tags=37%, list=26%, signal=50%
GOBP_PROTEIN_LOCALIZATION_TO_MICROTUBULE	GOBP_PROTEIN_LOCALIZATION_TO_MICROTUBULE		18	0.3647273	1.0607349	0.3887689	0.6274542	1	2655	tags=22%, list=5%, signal=23%
GOBP_PYRIMIDINE_DEOXYRIBONUCLEOTIDE_METABOLIC_PROCESS	GOBP_PYRIMIDINE_DEOXYRIBONUCLEOTIDE_METABOLIC_PROCESS		24	0.37015995	1.0602216	0.37717602	0.62788767	1	15075	tags=50%, list=27%, signal=68%
GOBP_DNA_METHYLATION_DEPENDENT_HETEROCHROMATIN_ASSEMBLY	GOBP_DNA_METHYLATION_DEPENDENT_HETEROCHROMATIN_ASSEMBLY		24	0.37620518	1.060149	0.38271606	0.62739706	1	9089	tags=29%, list=16%, signal=35%
GOMF_MITOGEN_ACTIVATED_PROTEIN_KINASE_BINDING	GOMF_MITOGEN_ACTIVATED_PROTEIN_KINASE_BINDING		28	0.32442912	1.0595586	0.35622317	0.62798667	1	7135	tags=18%, list=13%, signal=20%
GOBP_REGULATION_OF_RESPONSE_TO_REACTIVE_OXYGEN_SPECIES	GOBP_REGULATION_OF_RESPONSE_TO_REACTIVE_OXYGEN_SPECIES		33	0.3261416	1.0587552	0.37119675	0.6290531	1	5838	tags=24%, list=10%, signal=27%
GOCC_HISTONE_METHYLTRANSFERASE_COMPLEX	GOCC_HISTONE_METHYLTRANSFERASE_COMPLEX		62	0.34420967	1.058482	0.39337474	0.62898946	1	10314	tags=29%, list=18%, signal=35%
GOBP_VENTRAL_SPINAL_CORD_DEVELOPMENT	GOBP_VENTRAL_SPINAL_CORD_DEVELOPMENT		46	0.32609642	1.0584613	0.37945494	0.628387	1	13568	tags=39%, list=24%, signal=51%
GOBP_GPI_ANCHOR_METABOLIC_PROCESS	GOBP_GPI_ANCHOR_METABOLIC_PROCESS		32	0.36131582	1.0583284	0.38276553	0.6280016	1	16638	tags=41%, list=29%, signal=58%
GOBP_POSITIVE_REGULATION_OF_HISTONE_METHYLATION	GOBP_POSITIVE_REGULATION_OF_HISTONE_METHYLATION		50	0.33142325	1.0575938	0.37550202	0.6290246	1	9627	tags=30%, list=17%, signal=36%
GOBP_CALCIUM_ION_REGULATED_EXOCYTOSIS_OF_NEUROTRANSMITTER	GOBP_CALCIUM_ION_REGULATED_EXOCYTOSIS_OF_NEUROTRANSMITTER		17	0.44855583	1.0565959	0.42540324	0.6304939	1	19725	tags=65%, list=35%, signal=99%
GOBP_POSITIVE_REGULATION_OF_PROTEIN_LOCALIZATION_TO_NUCLEUS	GOBP_POSITIVE_REGULATION_OF_PROTEIN_LOCALIZATION_TO_NUCLEUS		84	0.29498404	1.0562202	0.3628866	0.63063896	1	4062	tags=18%, list=7%, signal=19%
GOBP_PEPTIDYL_LYSINE_METHYLATION	GOBP_PEPTIDYL_LYSINE_METHYLATION		143	0.3014352	1.0559852	0.38445807	0.6304774	1	10007	tags=24%, list=18%, signal=29%
GOBP_FOREBRAIN_REGIONALIZATION	GOBP_FOREBRAIN_REGIONALIZATION		23	0.35795084	1.0557196	0.33898306	0.63044393	1	13641	tags=52%, list=24%, signal=69%
GOBP_TELOMERE_CAPPING	GOBP_TELOMERE_CAPPING		40	0.33702734	1.0546551	0.39337474	0.6320384	1	3674	tags=20%, list=7%, signal=21%
GOBP_POSITIVE_REGULATION_OF_PROTEIN_POLYUBIQUITINATION	GOBP_POSITIVE_REGULATION_OF_PROTEIN_POLYUBIQUITINATION		17	0.35948074	1.0545086	0.39215687	0.6317204	1	2465	tags=18%, list=4%, signal=18%
GOBP_HISTONE_H4_ACETYLATION	GOBP_HISTONE_H4_ACETYLATION		72	0.3007715	1.0537082	0.37022132	0.6327512	1	9463	tags=26%, list=17%, signal=32%
GOMF_MANNOSYLTRANSFERASE_ACTIVITY	GOMF_MANNOSYLTRANSFERASE_ACTIVITY		24	0.38845563	1.0534202	0.4070981	0.63270694	1	10359	tags=33%, list=18%, signal=41%
GOBP_VESICLE_DOCKING	GOBP_VESICLE_DOCKING		57	0.2734016	1.0523472	0.38076153	0.63434637	1	13790	tags=35%, list=24%, signal=46%
GOBP_REGULATION_OF_FLAGELLATED_SPERM_MOTILITY	GOBP_REGULATION_OF_FLAGELLATED_SPERM_MOTILITY		20	0.36076492	1.0521514	0.38522953	0.63410455	1	12535	tags=45%, list=22%, signal=58%
GOBP_L_ALPHA_AMINO_ACID_TRANSMEMBRANE_TRANSPORT	GOBP_L_ALPHA_AMINO_ACID_TRANSMEMBRANE_TRANSPORT		67	0.2896053	1.0520552	0.38104448	0.6336703	1	16364	tags=37%, list=29%, signal=52%
GOBP_REGULATION_OF_AEROBIC_RESPIRATION	GOBP_REGULATION_OF_AEROBIC_RESPIRATION		33	0.32234284	1.050855	0.3747495	0.6355097	1	5686	tags=24%, list=10%, signal=27%
GOBP_REGULATION_OF_GENE_SILENCING_BY_RNA	GOBP_REGULATION_OF_GENE_SILENCING_BY_RNA		50	0.31356105	1.0505499	0.37916666	0.6355155	1	16137	tags=36%, list=29%, signal=50%
GOCC_PCG_PROTEIN_COMPLEX	GOCC_PCG_PROTEIN_COMPLEX		34	0.36937928	1.0503596	0.44067797	0.6352911	1	8202	tags=26%, list=15%, signal=31%
GOMF_UBIQUITIN_LIKE_PROTEIN_CONJUGATING_ENZYME_BINDING	GOMF_UBIQUITIN_LIKE_PROTEIN_CONJUGATING_ENZYME_BINDING		38	0.29811415	1.0502356	0.38476562	0.6349311	1	8818	tags=21%, list=16%, signal=25%
GOMF_VOLTAGE_GATED_ANION_CHANNEL_ACTIVITY	GOMF_VOLTAGE_GATED_ANION_CHANNEL_ACTIVITY		17	0.38596636	1.0498177	0.38076153	0.6351858	1	5916	tags=24%, list=10%, signal=26%
GOBP_DNA_DAMAGE_RESPONSE_SIGNAL_TRANSDUCTION_BY_P53_CLASS_MEDIATOR	GOBP_DNA_DAMAGE_RESPONSE_SIGNAL_TRANSDUCTION_BY_P53_CLASS_MEDIATOR		72	0.27508497	1.04975	0.3814433	0.63469553	1	9821	tags=25%, list=17%, signal=30%
GOMF_NUCLEOBASE_CONTAINING_COMPOUND_TRANSMEMBRANE_TRANSPORTER_ACTIVITY	GOMF_NUCLEOBASE_CONTAINING_COMPOUND_TRANSMEMBRANE_TRANSPORTER_ACTIVITY		50	0.30004528	1.0490882	0.38623327	0.63551384	1	13669	tags=34%, list=24%, signal=45%
GOBP_REGULATION_OF_HISTONE_H3_K9_METHYLATION	GOBP_REGULATION_OF_HISTONE_H3_K9_METHYLATION		25	0.35090983	1.0487007	0.3979798	0.6357093	1	15441	tags=48%, list=27%, signal=66%
GOBP_PROTEIN_METHYLATION	GOBP_PROTEIN_METHYLATION		197	0.29182094	1.0469509	0.39271256	0.6388187	1	12652	tags=28%, list=22%, signal=36%
GOMF_OXIDOREDUCTASE_ACTIVITY_ACTING_ON_THE_ALDEHYDE_OR_OXO_GROUP_OF_DONORS	GOMF_OXIDOREDUCTASE_ACTIVITY_ACTING_ON_THE_ALDEHYDE_OR_OXO_GROUP_OF_DONORS		46	0.32445368	1.0467273	0.36883628	0.63864654	1	17636	tags=46%, list=31%, signal=66%
GOBP_PYRIMIDINE_CONTAINING_COMPOUND_METABOLIC_PROCESS	GOBP_PYRIMIDINE_CONTAINING_COMPOUND_METABOLIC_PROCESS		86	0.2831162	1.0460813	0.36382115	0.6393734	1	15075	tags=37%, list=27%, signal=51%
GOMF_MRNA_3_UTR_AU_RICH_REGION_BINDING	GOMF_MRNA_3_UTR_AU_RICH_REGION_BINDING		26	0.33651686	1.045593	0.38663968	0.6397616	1	13750	tags=46%, list=24%, signal=61%
GOMF_NUCLEOSIDE_DIPHOSPHATASE_ACTIVITY	GOMF_NUCLEOSIDE_DIPHOSPHATASE_ACTIVITY		15	0.38541785	1.0449983	0.37238494	0.64038616	1	4641	tags=20%, list=8%, signal=22%
GOMF_PROTEIN_METHYLTRANSFERASE_ACTIVITY	GOMF_PROTEIN_METHYLTRANSFERASE_ACTIVITY		90	0.30647516	1.043935	0.3875502	0.64201665	1	5228	tags=17%, list=9%, signal=18%
GOBP_HISTONE_H3_K9_MODIFICATION	GOBP_HISTONE_H3_K9_MODIFICATION		53	0.30615094	1.0432342	0.3877551	0.6428916	1	9089	tags=28%, list=16%, signal=34%
GOBP_CELLULAR_AMINO_ACID_CATABOLIC_PROCESS	GOBP_CELLULAR_AMINO_ACID_CATABOLIC_PROCESS		110	0.2935016	1.0431527	0.38276553	0.6424088	1	10482	tags=27%, list=19%, signal=33%
GOBP_ALCOHOL_CATABOLIC_PROCESS	GOBP_ALCOHOL_CATABOLIC_PROCESS		54	0.29895106	1.0426376	0.35258964	0.6428871	1	17266	tags=44%, list=31%, signal=64%
GOBP_ORGANELLE_DISASSEMBLY	GOBP_ORGANELLE_DISASSEMBLY		120	0.2768007	1.0414479	0.36178863	0.6448193	1	6804	tags=17%, list=12%, signal=19%
GOBP_MRNA_TRANSCRIPTION	GOBP_MRNA_TRANSCRIPTION		41	0.30835766	1.0414424	0.4120083	0.6441905	1	5232	tags=20%, list=9%, signal=21%
GOMF_CARBONATE_DEHYDRATASE_ACTIVITY	GOMF_CARBONATE_DEHYDRATASE_ACTIVITY		15	0.3723783	1.040949	0.38932806	0.64458954	1	7558	tags=27%, list=13%, signal=31%
GOBP_CELLULAR_RESPONSE_TO_HYDROGEN_PEROXIDE	GOBP_CELLULAR_RESPONSE_TO_HYDROGEN_PEROXIDE		84	0.2691119	1.0387977	0.40811965	0.64856774	1	5921	tags=19%, list=10%, signal=21%
GOBP_PHOTORECEPTOR_CELL_DIFFERENTIATION	GOBP_PHOTORECEPTOR_CELL_DIFFERENTIATION		61	0.2969578	1.0386614	0.38574424	0.648222	1	15879	tags=38%, list=28%, signal=52%
GOBP_ESTABLISHMENT_OF_PROTEIN_LOCALIZATION_TO_ORGANELLE	GOBP_ESTABLISHMENT_OF_PROTEIN_LOCALIZATION_TO_ORGANELLE		426	0.2632054	1.0384003	0.39763778	0.6481529	1	9162	tags=21%, list=16%, signal=24%
GOBP_PROTON_TRANSPORTING_TWO_SECTOR_ATPASE_COMPLEX_ASSEMBLY	GOBP_PROTON_TRANSPORTING_TWO_SECTOR_ATPASE_COMPLEX_ASSEMBLY		16	0.40933332	1.0380405	0.4274354	0.64828765	1	10784	tags=38%, list=19%, signal=46%
GOBP_NEGATIVE_REGULATION_OF_REACTIVE_OXYGEN_SPECIES_METABOLIC_PROCESS	GOBP_NEGATIVE_REGULATION_OF_REACTIVE_OXYGEN_SPECIES_METABOLIC_PROCESS		45	0.29676265	1.0379972	0.37125748	0.6477466	1	8016	tags=20%, list=14%, signal=23%
GOBP_TETRAPYRROLE_METABOLIC_PROCESS	GOBP_TETRAPYRROLE_METABOLIC_PROCESS		66	0.31558418	1.0375845	0.40319362	0.64798456	1	10683	tags=27%, list=19%, signal=34%
GOMF_INTRAMOLECULAR_TRANSFERASE_ACTIVITY	GOMF_INTRAMOLECULAR_TRANSFERASE_ACTIVITY		28	0.3575447	1.0364095	0.407045	0.6499139	1	19456	tags=57%, list=34%, signal=87%
GOMF_RNA_POLYMERASE_II_GENERAL_TRANSCRIPTION_INITIATION_FACTOR_BINDING	GOMF_RNA_POLYMERASE_II_GENERAL_TRANSCRIPTION_INITIATION_FACTOR_BINDING		24	0.329079	1.0351061	0.38735178	0.6520553	1	7127	tags=29%, list=13%, signal=33%
GOBP_ENDOPLASMIC_RETICULUM_TO_GOLGI_VESICLE_MEDIATED_TRANSPORT	GOBP_ENDOPLASMIC_RETICULUM_TO_GOLGI_VESICLE_MEDIATED_TRANSPORT		135	0.288152	1.0347017	0.39053255	0.65226716	1	15624	tags=34%, list=28%, signal=47%
GOMF_DOUBLE_STRANDED_RNA_BINDING	GOMF_DOUBLE_STRANDED_RNA_BINDING		75	0.31714383	1.0346771	0.401222	0.65168136	1	10987	tags=28%, list=19%, signal=35%
GOBP_RESPONSE_TO_NITRIC_OXIDE	GOBP_RESPONSE_TO_NITRIC_OXIDE		21	0.341776	1.0346042	0.4057377	0.65120274	1	15542	tags=48%, list=28%, signal=66%
GOBP_EYE_PHOTORECEPTOR_CELL_DIFFERENTIATION	GOBP_EYE_PHOTORECEPTOR_CELL_DIFFERENTIATION		45	0.3030494	1.0344824	0.378882	0.65082973	1	15879	tags=36%, list=28%, signal=49%
GOBP_ENDOSOME_TRANSPORT_VIA_MULTIVESICULAR_BODY_SORTING_PATHWAY	GOBP_ENDOSOME_TRANSPORT_VIA_MULTIVESICULAR_BODY_SORTING_PATHWAY		32	0.34058982	1.0330149	0.4194831	0.6533233	1	5092	tags=19%, list=9%, signal=21%
GOBP_IMPORT_INTO_NUCLEUS	GOBP_IMPORT_INTO_NUCLEUS		163	0.27868113	1.0329653	0.4226804	0.6527879	1	10903	tags=27%, list=19%, signal=33%
GOBP_NEGATIVE_REGULATION_OF_DEPHOSPHORYLATION	GOBP_NEGATIVE_REGULATION_OF_DEPHOSPHORYLATION		47	0.2810602	1.0326496	0.37860084	0.65277547	1	7111	tags=23%, list=13%, signal=27%
GOMF_OXIDOREDUCTASE_ACTIVITY_ACTING_ON_A_SULFUR_GROUP_OF_DONORS	GOMF_OXIDOREDUCTASE_ACTIVITY_ACTING_ON_A_SULFUR_GROUP_OF_DONORS		57	0.29863635	1.0326295	0.4226804	0.65217793	1	4212	tags=18%, list=7%, signal=19%
GOBP_NEGATIVE_REGULATION_OF_CELL_AGING	GOBP_NEGATIVE_REGULATION_OF_CELL_AGING		26	0.33847964	1.0313889	0.40298507	0.6541226	1	5342	tags=23%, list=9%, signal=25%
GOBP_SULFUR_COMPOUND_BIOSYNTHETIC_PROCESS	GOBP_SULFUR_COMPOUND_BIOSYNTHETIC_PROCESS		147	0.265782	1.0311341	0.3935743	0.65401316	1	14676	tags=31%, list=26%, signal=42%
GOCC_TRANSCRIPTION_REGULATOR_COMPLEX	GOCC_TRANSCRIPTION_REGULATOR_COMPLEX		480	0.24046466	1.0304841	0.374502	0.6547723	1	10622	tags=24%, list=19%, signal=30%
GOBP_REGULATION_OF_RESPONSE_TO_OXIDATIVE_STRESS	GOBP_REGULATION_OF_RESPONSE_TO_OXIDATIVE_STRESS		92	0.27244586	1.0300474	0.3846154	0.655091	1	8659	tags=23%, list=15%, signal=27%
GOBP_ATP_TRANSPORT	GOBP_ATP_TRANSPORT		16	0.34012896	1.0292342	0.39748955	0.6561515	1	14900	tags=38%, list=26%, signal=51%
GOCC_AXON_INITIAL_SEGMENT	GOCC_AXON_INITIAL_SEGMENT		19	0.40341008	1.0274552	0.4393638	0.6593491	1	9834	tags=37%, list=17%, signal=45%
GOMF_ACYLGLYCEROL_LIPASE_ACTIVITY	GOMF_ACYLGLYCEROL_LIPASE_ACTIVITY		15	0.40441036	1.0272099	0.425	0.6592248	1	8530	tags=27%, list=15%, signal=31%
GOBP_RESPONSE_TO_REACTIVE_OXYGEN_SPECIES	GOBP_RESPONSE_TO_REACTIVE_OXYGEN_SPECIES		197	0.24583821	1.0257695	0.40447155	0.66171634	1	5921	tags=17%, list=10%, signal=19%
GOBP_NUCLEAR_ENVELOPE_ORGANIZATION	GOBP_NUCLEAR_ENVELOPE_ORGANIZATION		57	0.29535925	1.0243899	0.4092742	0.66398567	1	7111	tags=25%, list=13%, signal=28%
GOMF_RETINAL_BINDING	GOMF_RETINAL_BINDING		19	0.36273113	1.0242225	0.4238921	0.66371554	1	18322	tags=47%, list=32%, signal=70%
GOBP_ALANINE_TRANSPORT	GOBP_ALANINE_TRANSPORT		15	0.37691572	1.0239598	0.42913386	0.66364956	1	12572	tags=33%, list=22%, signal=43%
GOBP_MITOTIC_CYTOKINETIC_PROCESS	GOBP_MITOTIC_CYTOKINETIC_PROCESS		23	0.3661192	1.0230134	0.42465752	0.66505665	1	10352	tags=26%, list=18%, signal=32%
GOBP_NEUROTRANSMITTER_RECEPTOR_TRANSPORT	GOBP_NEUROTRANSMITTER_RECEPTOR_TRANSPORT		23	0.33797473	1.0224193	0.42626262	0.6656988	1	4541	tags=22%, list=8%, signal=24%
GOMF_HYDROLASE_ACTIVITY_ACTING_ON_CARBON_NITROGEN_BUT_NOT_PEPTIDE_BONDS	GOMF_HYDROLASE_ACTIVITY_ACTING_ON_CARBON_NITROGEN_BUT_NOT_PEPTIDE_BONDS		133	0.25940108	1.0224049	0.40384614	0.66508555	1	14742	tags=35%, list=26%, signal=48%
GOBP_POSITIVE_REGULATION_OF_RECEPTOR_INTERNALIZATION	GOBP_POSITIVE_REGULATION_OF_RECEPTOR_INTERNALIZATION		28	0.323992	1.0221179	0.40325865	0.66505325	1	13952	tags=39%, list=25%, signal=52%
GOBP_HISTONE_H3_K27_METHYLATION	GOBP_HISTONE_H3_K27_METHYLATION		19	0.37091857	1.0209948	0.4405458	0.6668428	1	11660	tags=42%, list=21%, signal=53%
GOBP_GLUCOSAMINE_CONTAINING_COMPOUND_METABOLIC_PROCESS	GOBP_GLUCOSAMINE_CONTAINING_COMPOUND_METABOLIC_PROCESS		25	0.3447337	1.0201577	0.432	0.6680317	1	5103	tags=20%, list=9%, signal=22%
GOMF_PROTEIN_TRANSMEMBRANE_TRANSPORTER_ACTIVITY	GOMF_PROTEIN_TRANSMEMBRANE_TRANSPORTER_ACTIVITY		22	0.36367854	1.0201238	0.42687747	0.6674643	1	12748	tags=36%, list=23%, signal=47%
GOBP_MEGAKARYOCYTE_DIFFERENTIATION	GOBP_MEGAKARYOCYTE_DIFFERENTIATION		57	0.27871668	1.0199186	0.42239687	0.66728354	1	4076	tags=18%, list=7%, signal=19%
GOBP_PHOSPHATE_ION_TRANSPORT	GOBP_PHOSPHATE_ION_TRANSPORT		26	0.3209813	1.0198023	0.41584158	0.66688085	1	11877	tags=31%, list=21%, signal=39%
GOMF_SIGNALING_RECEPTOR_INHIBITOR_ACTIVITY	GOMF_SIGNALING_RECEPTOR_INHIBITOR_ACTIVITY		42	0.32263425	1.0193332	0.42085662	0.6672773	1	8524	tags=33%, list=15%, signal=39%
GOMF_LIGASE_ACTIVITY_FORMING_CARBON_SULFUR_BONDS	GOMF_LIGASE_ACTIVITY_FORMING_CARBON_SULFUR_BONDS		41	0.31004322	1.0192183	0.4393638	0.6668839	1	6875	tags=22%, list=12%, signal=25%
GOBP_PROTEIN_K63_LINKED_DEUBIQUITINATION	GOBP_PROTEIN_K63_LINKED_DEUBIQUITINATION		35	0.3218528	1.0182714	0.42741936	0.6683172	1	9120	tags=29%, list=16%, signal=34%
GOCC_TERMINAL_BOUTON	GOCC_TERMINAL_BOUTON		48	0.35355583	1.0181469	0.44204322	0.6679644	1	14850	tags=44%, list=26%, signal=59%
GOBP_GLUTAMATE_METABOLIC_PROCESS	GOBP_GLUTAMATE_METABOLIC_PROCESS		34	0.36080196	1.0175791	0.4367347	0.66852987	1	9083	tags=26%, list=16%, signal=32%
GOCC_NUCLEAR_SPECK	GOCC_NUCLEAR_SPECK		409	0.254818	1.0171459	0.41955194	0.66884446	1	7200	tags=19%, list=13%, signal=22%
GOBP_MICROTUBULE_BASED_MOVEMENT	GOBP_MICROTUBULE_BASED_MOVEMENT		374	0.26105514	1.0157593	0.42714572	0.6712024	1	14778	tags=32%, list=26%, signal=44%
GOMF_UBIQUITIN_LIKE_PROTEIN_SPECIFIC_PROTEASE_ACTIVITY	GOMF_UBIQUITIN_LIKE_PROTEIN_SPECIFIC_PROTEASE_ACTIVITY		135	0.27492785	1.0155545	0.41317365	0.671046	1	9120	tags=20%, list=16%, signal=24%
GOMF_SIGNAL_SEQUENCE_BINDING	GOMF_SIGNAL_SEQUENCE_BINDING		50	0.3412725	1.014474	0.43927124	0.67271364	1	19955	tags=50%, list=35%, signal=77%
GOBP_NEGATIVE_REGULATION_OF_CELLULAR_SENESCENCE	GOBP_NEGATIVE_REGULATION_OF_CELLULAR_SENESCENCE		20	0.36746427	1.0141616	0.45643154	0.67274517	1	2466	tags=20%, list=4%, signal=21%
GOBP_PALLIUM_DEVELOPMENT	GOBP_PALLIUM_DEVELOPMENT		165	0.2603995	1.0138716	0.40966386	0.67276293	1	13505	tags=35%, list=24%, signal=46%
GOCC_MULTIVESICULAR_BODY_MEMBRANE	GOCC_MULTIVESICULAR_BODY_MEMBRANE		27	0.31391823	1.013581	0.41152263	0.67279536	1	10014	tags=26%, list=18%, signal=31%
GOBP_MITOTIC_CYTOKINESIS	GOBP_MITOTIC_CYTOKINESIS		71	0.32029992	1.0134102	0.42829075	0.67252195	1	16996	tags=44%, list=30%, signal=62%
GOCC_CARBOXY_TERMINAL_DOMAIN_PROTEIN_KINASE_COMPLEX	GOCC_CARBOXY_TERMINAL_DOMAIN_PROTEIN_KINASE_COMPLEX		18	0.4078649	1.0128796	0.4681275	0.67309445	1	24550	tags=61%, list=43%, signal=108%
GOBP_CELLULAR_METABOLIC_COMPOUND_SALVAGE	GOBP_CELLULAR_METABOLIC_COMPOUND_SALVAGE		29	0.30755258	1.0125738	0.43168318	0.67310166	1	18218	tags=55%, list=32%, signal=81%
GOMF_POLY_A_BINDING	GOMF_POLY_A_BINDING		23	0.36663425	1.0118701	0.42250532	0.673959	1	7811	tags=39%, list=14%, signal=45%
GOBP_REGULATION_OF_MICROTUBULE_BASED_PROCESS	GOBP_REGULATION_OF_MICROTUBULE_BASED_PROCESS		246	0.26244783	1.0116202	0.42677826	0.673845	1	8466	tags=21%, list=15%, signal=24%
GOMF_NADP_BINDING	GOMF_NADP_BINDING		53	0.30318928	1.0110837	0.42203742	0.6744255	1	13609	tags=36%, list=24%, signal=47%
GOBP_PROTEIN_IMPORT	GOBP_PROTEIN_IMPORT		210	0.2708898	1.0099331	0.4359504	0.6762616	1	10903	tags=26%, list=19%, signal=32%
GOBP_REGULATION_OF_MITOCHONDRIAL_MEMBRANE_PERMEABILITY	GOBP_REGULATION_OF_MITOCHONDRIAL_MEMBRANE_PERMEABILITY		56	0.27859336	1.0090257	0.43220338	0.6775443	1	8624	tags=21%, list=15%, signal=25%
GOMF_TRANSLATION_INITIATION_FACTOR_BINDING	GOMF_TRANSLATION_INITIATION_FACTOR_BINDING		32	0.33146334	1.0086994	0.43912175	0.67762625	1	19364	tags=59%, list=34%, signal=90%
GOBP_ASPARTATE_FAMILY_AMINO_ACID_BIOSYNTHETIC_PROCESS	GOBP_ASPARTATE_FAMILY_AMINO_ACID_BIOSYNTHETIC_PROCESS		21	0.35108635	1.008609	0.4375	0.6771858	1	18218	tags=67%, list=32%, signal=98%
GOCC_EUCHROMATIN	GOCC_EUCHROMATIN		62	0.2965594	1.0083969	0.42540324	0.67699283	1	13750	tags=39%, list=24%, signal=51%
GOMF_AMINO_ACID_BINDING	GOMF_AMINO_ACID_BINDING		57	0.30728796	1.0080678	0.42137095	0.6770628	1	10630	tags=30%, list=19%, signal=37%
GOBP_VESICLE_TARGETING	GOBP_VESICLE_TARGETING		42	0.32872188	1.0075732	0.45530146	0.6775081	1	21002	tags=45%, list=37%, signal=72%
GOBP_AXIS_SPECIFICATION	GOBP_AXIS_SPECIFICATION		94	0.27147934	1.0069432	0.4334764	0.67823195	1	14298	tags=32%, list=25%, signal=43%
GOBP_ACTIN_NUCLEATION	GOBP_ACTIN_NUCLEATION		51	0.26888058	1.0059519	0.47609147	0.6797228	1	7018	tags=20%, list=12%, signal=22%
GOMF_PROTEIN_KINASE_A_REGULATORY_SUBUNIT_BINDING	GOMF_PROTEIN_KINASE_A_REGULATORY_SUBUNIT_BINDING		25	0.32705134	1.0047818	0.4375	0.68162924	1	10726	tags=32%, list=19%, signal=39%
GOBP_VESICLE_TRANSPORT_ALONG_MICROTUBULE	GOBP_VESICLE_TRANSPORT_ALONG_MICROTUBULE		45	0.30185103	1.0044075	0.43434343	0.681824	1	5088	tags=22%, list=9%, signal=24%
GOBP_PROTEIN_K11_LINKED_UBIQUITINATION	GOBP_PROTEIN_K11_LINKED_UBIQUITINATION		30	0.34081817	1.0042083	0.444	0.68161017	1	10077	tags=30%, list=18%, signal=36%
GOMF_MAP_KINASE_KINASE_ACTIVITY	GOMF_MAP_KINASE_KINASE_ACTIVITY		18	0.35772568	1.003847	0.45510203	0.6817565	1	9158	tags=28%, list=16%, signal=33%
GOBP_CELLULAR_RESPONSE_TO_GAMMA_RADIATION	GOBP_CELLULAR_RESPONSE_TO_GAMMA_RADIATION		29	0.3279767	1.0035564	0.4692623	0.68176156	1	17800	tags=41%, list=31%, signal=60%
GOBP_REGULATION_OF_NUCLEOCYTOPLASMIC_TRANSPORT	GOBP_REGULATION_OF_NUCLEOCYTOPLASMIC_TRANSPORT		104	0.2762461	1.0029383	0.41563785	0.68248093	1	13097	tags=32%, list=23%, signal=41%
GOBP_PROTEIN_REFOLDING	GOBP_PROTEIN_REFOLDING		22	0.39954212	1.001962	0.49094567	0.683898	1	7158	tags=23%, list=13%, signal=26%
GOBP_ISOPRENOID_BIOSYNTHETIC_PROCESS	GOBP_ISOPRENOID_BIOSYNTHETIC_PROCESS		30	0.361772	1.0008385	0.47984645	0.68568397	1	11550	tags=27%, list=20%, signal=33%
GOBP_PURINE_RIBONUCLEOSIDE_METABOLIC_PROCESS	GOBP_PURINE_RIBONUCLEOSIDE_METABOLIC_PROCESS		22	0.30457526	1.000811	0.46289062	0.685103	1	17389	tags=55%, list=31%, signal=79%
GOBP_BUNDLE_OF_HIS_CELL_TO_PURKINJE_MYOCYTE_COMMUNICATION	GOBP_BUNDLE_OF_HIS_CELL_TO_PURKINJE_MYOCYTE_COMMUNICATION		15	0.36742893	1.0001609	0.47058824	0.68588126	1	13137	tags=47%, list=23%, signal=61%
GOBP_CHAPERONE_MEDIATED_PROTEIN_COMPLEX_ASSEMBLY	GOBP_CHAPERONE_MEDIATED_PROTEIN_COMPLEX_ASSEMBLY		23	0.3443593	0.9996859	0.4473684	0.6862933	1	12552	tags=43%, list=22%, signal=56%
GOCC_NUCLEAR_MEMBRANE	GOCC_NUCLEAR_MEMBRANE		299	0.24771306	0.9994478	0.4551148	0.6861873	1	8762	tags=21%, list=16%, signal=25%
GOCC_COPI_COATED_VESICLE_MEMBRANE	GOCC_COPI_COATED_VESICLE_MEMBRANE		18	0.42209005	0.99842113	0.47443762	0.68772966	1	18556	tags=56%, list=33%, signal=83%
GOBP_LATE_ENDOSOME_TO_VACUOLE_TRANSPORT_VIA_MULTIVESICULAR_BODY_SORTING_PATHWAY	GOBP_LATE_ENDOSOME_TO_VACUOLE_TRANSPORT_VIA_MULTIVESICULAR_BODY_SORTING_PATHWAY		18	0.37049592	0.9976705	0.45557657	0.68873155	1	5092	tags=22%, list=9%, signal=24%
GOBP_NUCLEOBASE_METABOLIC_PROCESS	GOBP_NUCLEOBASE_METABOLIC_PROCESS		39	0.32368076	0.99709785	0.44032922	0.6893558	1	15075	tags=49%, list=27%, signal=66%
GOBP_REGULATION_OF_PROTEIN_K63_LINKED_UBIQUITINATION	GOBP_REGULATION_OF_PROTEIN_K63_LINKED_UBIQUITINATION		16	0.3505688	0.9965376	0.47418737	0.68995225	1	10884	tags=38%, list=19%, signal=46%
GOMF_NUCLEAR_LOCALIZATION_SEQUENCE_BINDING	GOMF_NUCLEAR_LOCALIZATION_SEQUENCE_BINDING		27	0.3777257	0.99623394	0.45436105	0.6899527	1	4376	tags=22%, list=8%, signal=24%
GOBP_DE_NOVO_PROTEIN_FOLDING	GOBP_DE_NOVO_PROTEIN_FOLDING		43	0.32283545	0.99515283	0.5010225	0.6916995	1	6944	tags=26%, list=12%, signal=29%
GOBP_CELL_CELL_RECOGNITION	GOBP_CELL_CELL_RECOGNITION		70	0.2759776	0.9949018	0.4456067	0.69160646	1	5916	tags=20%, list=10%, signal=22%
GOBP_RESPONSE_TO_X_RAY	GOBP_RESPONSE_TO_X_RAY		32	0.32067424	0.9937446	0.45362905	0.6935414	1	11779	tags=38%, list=21%, signal=47%
GOCC_SPINDLE_MIDZONE	GOCC_SPINDLE_MIDZONE		36	0.33964005	0.9930956	0.45378152	0.69432735	1	17245	tags=47%, list=31%, signal=68%
GOBP_NEGATIVE_REGULATION_OF_TRANSCRIPTION_REGULATORY_REGION_DNA_BINDING	GOBP_NEGATIVE_REGULATION_OF_TRANSCRIPTION_REGULATORY_REGION_DNA_BINDING		20	0.3462423	0.9928779	0.45548654	0.69414765	1	20313	tags=55%, list=36%, signal=86%
GOMF_PHOSPHOTRANSFERASE_ACTIVITY_PHOSPHATE_GROUP_AS_ACCEPTOR	GOMF_PHOSPHOTRANSFERASE_ACTIVITY_PHOSPHATE_GROUP_AS_ACCEPTOR		39	0.29455215	0.99223185	0.45564517	0.6949127	1	14041	tags=31%, list=25%, signal=41%
GOMF_TBP_CLASS_PROTEIN_BINDING	GOMF_TBP_CLASS_PROTEIN_BINDING		25	0.33376268	0.99191266	0.44785276	0.6949507	1	16061	tags=48%, list=28%, signal=67%
GOCC_ROUGH_ENDOPLASMIC_RETICULUM	GOCC_ROUGH_ENDOPLASMIC_RETICULUM		80	0.26031876	0.99062043	0.458891	0.6972024	1	16855	tags=45%, list=30%, signal=64%
GOBP_REGULATION_OF_PROTEIN_EXIT_FROM_ENDOPLASMIC_RETICULUM	GOBP_REGULATION_OF_PROTEIN_EXIT_FROM_ENDOPLASMIC_RETICULUM		26	0.31053075	0.99061173	0.46442688	0.69658566	1	21838	tags=46%, list=39%, signal=75%
GOBP_INTESTINAL_ABSORPTION	GOBP_INTESTINAL_ABSORPTION		41	0.32995602	0.9901711	0.46168584	0.69691354	1	14175	tags=37%, list=25%, signal=49%
GOBP_SPINAL_CORD_DEVELOPMENT	GOBP_SPINAL_CORD_DEVELOPMENT		99	0.2836883	0.9884534	0.44008264	0.7000587	1	13968	tags=35%, list=25%, signal=47%
GOBP_PROTEIN_TRANSMEMBRANE_TRANSPORT	GOBP_PROTEIN_TRANSMEMBRANE_TRANSPORT		63	0.29631907	0.98838747	0.4834308	0.6995624	1	12748	tags=29%, list=23%, signal=37%
GOBP_AMINO_ACID_BETAINE_METABOLIC_PROCESS	GOBP_AMINO_ACID_BETAINE_METABOLIC_PROCESS		18	0.34201053	0.9883025	0.47890297	0.69911057	1	5173	tags=28%, list=9%, signal=31%
GOMF_INHIBITORY_EXTRACELLULAR_LIGAND_GATED_ION_CHANNEL_ACTIVITY	GOMF_INHIBITORY_EXTRACELLULAR_LIGAND_GATED_ION_CHANNEL_ACTIVITY		15	0.40915906	0.9876195	0.4769539	0.69999707	1	14397	tags=47%, list=25%, signal=63%
GOCC_INTERCELLULAR_BRIDGE	GOCC_INTERCELLULAR_BRIDGE		74	0.27536425	0.98731136	0.46934462	0.70001626	1	6784	tags=20%, list=12%, signal=23%
GOBP_POSITIVE_REGULATION_OF_SKELETAL_MUSCLE_TISSUE_DEVELOPMENT	GOBP_POSITIVE_REGULATION_OF_SKELETAL_MUSCLE_TISSUE_DEVELOPMENT		19	0.3221764	0.9872502	0.47916666	0.6995074	1	5234	tags=21%, list=9%, signal=23%
GOBP_REGULATION_OF_INTRINSIC_APOPTOTIC_SIGNALING_PATHWAY_BY_P53_CLASS_MEDIATOR	GOBP_REGULATION_OF_INTRINSIC_APOPTOTIC_SIGNALING_PATHWAY_BY_P53_CLASS_MEDIATOR		31	0.30176005	0.9860792	0.47316104	0.7014752	1	10505	tags=32%, list=19%, signal=40%
GOBP_IRE1_MEDIATED_UNFOLDED_PROTEIN_RESPONSE	GOBP_IRE1_MEDIATED_UNFOLDED_PROTEIN_RESPONSE		19	0.35714498	0.98606896	0.4488189	0.70086944	1	7572	tags=26%, list=13%, signal=30%
GOBP_SPERMATID_DIFFERENTIATION	GOBP_SPERMATID_DIFFERENTIATION		182	0.2713976	0.9858744	0.49186993	0.70064753	1	8914	tags=23%, list=16%, signal=27%
GOBP_CYTOSKELETON_DEPENDENT_CYTOKINESIS	GOBP_CYTOSKELETON_DEPENDENT_CYTOKINESIS		100	0.28509915	0.9857007	0.44313726	0.7003843	1	16996	tags=40%, list=30%, signal=57%
GOBP_ARGININE_METABOLIC_PROCESS	GOBP_ARGININE_METABOLIC_PROCESS		19	0.35637674	0.985203	0.46385542	0.7008391	1	10047	tags=42%, list=18%, signal=51%
GOBP_N_ACETYLGLUCOSAMINE_METABOLIC_PROCESS	GOBP_N_ACETYLGLUCOSAMINE_METABOLIC_PROCESS		18	0.3519916	0.9845836	0.46732673	0.70150495	1	5103	tags=22%, list=9%, signal=24%
GOBP_AMINE_BIOSYNTHETIC_PROCESS	GOBP_AMINE_BIOSYNTHETIC_PROCESS		41	0.28736687	0.98304754	0.4770459	0.7041998	1	14262	tags=41%, list=25%, signal=55%
GOBP_NEGATIVE_REGULATION_OF_TELOMERE_MAINTENANCE_VIA_TELOMERE_LENGTHENING	GOBP_NEGATIVE_REGULATION_OF_TELOMERE_MAINTENANCE_VIA_TELOMERE_LENGTHENING		27	0.33612284	0.9829288	0.47628865	0.703838	1	8798	tags=30%, list=16%, signal=35%
GOBP_L_AMINO_ACID_TRANSPORT	GOBP_L_AMINO_ACID_TRANSPORT		69	0.26996338	0.9828939	0.47047246	0.70329005	1	14529	tags=30%, list=26%, signal=41%
GOBP_KIDNEY_MESENCHYME_DEVELOPMENT	GOBP_KIDNEY_MESENCHYME_DEVELOPMENT		19	0.32782698	0.982746	0.46719682	0.7029955	1	9741	tags=26%, list=17%, signal=32%
GOBP_AMYLOID_FIBRIL_FORMATION	GOBP_AMYLOID_FIBRIL_FORMATION		34	0.30701405	0.9826666	0.48742747	0.70252085	1	6473	tags=24%, list=11%, signal=27%
GOBP_WALKING_BEHAVIOR	GOBP_WALKING_BEHAVIOR		31	0.32336533	0.98265314	0.46292585	0.7019172	1	9771	tags=26%, list=17%, signal=31%
GOBP_HISTONE_MRNA_CATABOLIC_PROCESS	GOBP_HISTONE_MRNA_CATABOLIC_PROCESS		15	0.3827699	0.9810579	0.49496982	0.7047172	1	4129	tags=20%, list=7%, signal=22%
GOBP_POSITIVE_REGULATION_OF_MEIOTIC_NUCLEAR_DIVISION	GOBP_POSITIVE_REGULATION_OF_MEIOTIC_NUCLEAR_DIVISION		15	0.37828648	0.9810094	0.50570345	0.70417917	1	15957	tags=47%, list=28%, signal=65%
GOBP_MODIFIED_AMINO_ACID_TRANSPORT	GOBP_MODIFIED_AMINO_ACID_TRANSPORT		34	0.31907728	0.979742	0.4686907	0.7062751	1	9184	tags=24%, list=16%, signal=28%
GOMF_CYSTEINE_TYPE_ENDOPEPTIDASE_ACTIVITY_INVOLVED_IN_APOPTOTIC_PROCESS	GOMF_CYSTEINE_TYPE_ENDOPEPTIDASE_ACTIVITY_INVOLVED_IN_APOPTOTIC_PROCESS		15	0.37540245	0.97948384	0.50097847	0.70624554	1	10569	tags=40%, list=19%, signal=49%
GOMF_NUCLEAR_IMPORT_SIGNAL_RECEPTOR_ACTIVITY	GOMF_NUCLEAR_IMPORT_SIGNAL_RECEPTOR_ACTIVITY		19	0.38797903	0.9788592	0.49159664	0.7069087	1	20864	tags=63%, list=37%, signal=100%
GOCC_PROTON_TRANSPORTING_V_TYPE_ATPASE_COMPLEX	GOCC_PROTON_TRANSPORTING_V_TYPE_ATPASE_COMPLEX		27	0.3159242	0.9787554	0.45548654	0.7065385	1	23263	tags=59%, list=41%, signal=101%
GOMF_LYSINE_N_METHYLTRANSFERASE_ACTIVITY	GOMF_LYSINE_N_METHYLTRANSFERASE_ACTIVITY		60	0.2978763	0.97869253	0.46861926	0.70605326	1	8381	tags=18%, list=15%, signal=22%
GOMF_THYROID_HORMONE_RECEPTOR_BINDING	GOMF_THYROID_HORMONE_RECEPTOR_BINDING		29	0.3005316	0.97805	0.4748491	0.7068197	1	6703	tags=24%, list=12%, signal=27%
GOCC_TRANSCRIPTION_REPRESSOR_COMPLEX	GOCC_TRANSCRIPTION_REPRESSOR_COMPLEX		76	0.26367846	0.9778983	0.4493927	0.7065112	1	10556	tags=24%, list=19%, signal=29%
GOBP_POLYAMINE_METABOLIC_PROCESS	GOBP_POLYAMINE_METABOLIC_PROCESS		19	0.33435676	0.97684646	0.46153846	0.7081718	1	14262	tags=37%, list=25%, signal=49%
GOBP_AXO_DENDRITIC_TRANSPORT	GOBP_AXO_DENDRITIC_TRANSPORT		77	0.27622026	0.97656417	0.46292585	0.708124	1	6576	tags=22%, list=12%, signal=25%
GOCC_PERICENTRIOLAR_MATERIAL	GOCC_PERICENTRIOLAR_MATERIAL		21	0.37291	0.9765473	0.4967742	0.70753473	1	12212	tags=33%, list=22%, signal=43%
GOBP_COPII_COATED_VESICLE_CARGO_LOADING	GOBP_COPII_COATED_VESICLE_CARGO_LOADING		15	0.3886442	0.9762247	0.46868688	0.70763284	1	2909	tags=13%, list=5%, signal=14%
GOBP_REGULATION_OF_MAMMARY_GLAND_EPITHELIAL_CELL_PROLIFERATION	GOBP_REGULATION_OF_MAMMARY_GLAND_EPITHELIAL_CELL_PROLIFERATION		15	0.34681442	0.9762155	0.5062241	0.70702714	1	5501	tags=20%, list=10%, signal=22%
GOBP_REGULATION_OF_PROTEIN_LOCALIZATION_TO_NUCLEUS	GOBP_REGULATION_OF_PROTEIN_LOCALIZATION_TO_NUCLEUS		132	0.2538864	0.97565943	0.47346938	0.70763457	1	4376	tags=16%, list=8%, signal=17%
GOBP_REGULATION_OF_DNA_BINDING	GOBP_REGULATION_OF_DNA_BINDING		121	0.23395325	0.975534	0.5277778	0.7072857	1	13068	tags=26%, list=23%, signal=34%
GOCC_INTRINSIC_COMPONENT_OF_ORGANELLE_MEMBRANE	GOCC_INTRINSIC_COMPONENT_OF_ORGANELLE_MEMBRANE		407	0.22994211	0.9751637	0.48785424	0.70742995	1	12572	tags=26%, list=22%, signal=33%
GOBP_FERTILIZATION	GOBP_FERTILIZATION		196	0.24530359	0.9750617	0.52112675	0.706991	1	14457	tags=31%, list=26%, signal=41%
GOBP_ESTABLISHMENT_OF_MITOTIC_SPINDLE_LOCALIZATION	GOBP_ESTABLISHMENT_OF_MITOTIC_SPINDLE_LOCALIZATION		35	0.31671268	0.97428507	0.4721689	0.708025	1	13939	tags=43%, list=25%, signal=57%
GOMF_CHLORIDE_CHANNEL_REGULATOR_ACTIVITY	GOMF_CHLORIDE_CHANNEL_REGULATOR_ACTIVITY		16	0.35570928	0.9733926	0.49625468	0.7093321	1	17614	tags=56%, list=31%, signal=82%
GOBP_LIPID_DIGESTION	GOBP_LIPID_DIGESTION		21	0.36567542	0.97332066	0.49019608	0.70884275	1	19510	tags=52%, list=35%, signal=80%
GOBP_NEGATIVE_REGULATION_OF_ORGANELLE_ORGANIZATION	GOBP_NEGATIVE_REGULATION_OF_ORGANELLE_ORGANIZATION		344	0.23463066	0.9730029	0.47667342	0.70894265	1	9716	tags=22%, list=17%, signal=27%
GOBP_EYE_PHOTORECEPTOR_CELL_DEVELOPMENT	GOBP_EYE_PHOTORECEPTOR_CELL_DEVELOPMENT		35	0.30468377	0.97258145	0.51578945	0.709281	1	17293	tags=43%, list=31%, signal=62%
GOCC_AXON_CYTOPLASM	GOCC_AXON_CYTOPLASM		62	0.27287287	0.97246486	0.46060607	0.7089218	1	12635	tags=31%, list=22%, signal=39%
GOCC_SEX_CHROMOSOME	GOCC_SEX_CHROMOSOME		31	0.34639245	0.9722914	0.47609562	0.70868367	1	10007	tags=29%, list=18%, signal=35%
GOCC_HISTONE_DEACETYLASE_COMPLEX	GOCC_HISTONE_DEACETYLASE_COMPLEX		72	0.29108936	0.9715246	0.4883721	0.7097771	1	8513	tags=25%, list=15%, signal=29%
GOBP_SYNAPSE_MATURATION	GOBP_SYNAPSE_MATURATION		25	0.31981325	0.9702367	0.5010571	0.7119316	1	10188	tags=36%, list=18%, signal=44%
GOMF_MACROMOLECULE_TRANSMEMBRANE_TRANSPORTER_ACTIVITY	GOMF_MACROMOLECULE_TRANSMEMBRANE_TRANSPORTER_ACTIVITY		27	0.31085244	0.9694999	0.49808428	0.7128941	1	12748	tags=33%, list=23%, signal=43%
GOBP_BRANCHED_CHAIN_AMINO_ACID_CATABOLIC_PROCESS	GOBP_BRANCHED_CHAIN_AMINO_ACID_CATABOLIC_PROCESS		21	0.37355056	0.9694932	0.4681275	0.7122874	1	9495	tags=29%, list=17%, signal=34%
GOMF_NUCLEOTIDE_DIPHOSPHATASE_ACTIVITY	GOMF_NUCLEOTIDE_DIPHOSPHATASE_ACTIVITY		22	0.32789782	0.96943986	0.4731405	0.71177685	1	5875	tags=23%, list=10%, signal=25%
GOMF_OMEGA_PEPTIDASE_ACTIVITY	GOMF_OMEGA_PEPTIDASE_ACTIVITY		129	0.26470575	0.9694073	0.50612247	0.7112245	1	9120	tags=19%, list=16%, signal=23%
GOBP_REGULATION_OF_MEMBRANE_PERMEABILITY	GOBP_REGULATION_OF_MEMBRANE_PERMEABILITY		69	0.2527686	0.9692327	0.49585062	0.7109521	1	10348	tags=23%, list=18%, signal=28%
GOBP_CYTOKINETIC_PROCESS	GOBP_CYTOKINETIC_PROCESS		39	0.31472963	0.96922725	0.47758284	0.71034646	1	10352	tags=28%, list=18%, signal=35%
GOBP_LIPID_OXIDATION	GOBP_LIPID_OXIDATION		112	0.25948587	0.96892977	0.4808853	0.7103673	1	11231	tags=28%, list=20%, signal=34%
GOMF_TRANSFERASE_ACTIVITY_TRANSFERRING_SULPHUR_CONTAINING_GROUPS	GOMF_TRANSFERASE_ACTIVITY_TRANSFERRING_SULPHUR_CONTAINING_GROUPS		69	0.27397504	0.9689154	0.49598393	0.70978403	1	16561	tags=36%, list=29%, signal=51%
GOBP_SKELETAL_MUSCLE_CELL_PROLIFERATION	GOBP_SKELETAL_MUSCLE_CELL_PROLIFERATION		15	0.37344775	0.9684943	0.4864865	0.7100658	1	14763	tags=33%, list=26%, signal=45%
GOBP_PANCREAS_DEVELOPMENT	GOBP_PANCREAS_DEVELOPMENT		81	0.26988187	0.9683422	0.49266246	0.70977616	1	10999	tags=28%, list=19%, signal=35%
GOBP_DNA_TEMPLATED_TRANSCRIPTION_ELONGATION	GOBP_DNA_TEMPLATED_TRANSCRIPTION_ELONGATION		78	0.2909709	0.96818507	0.5	0.7094799	1	10505	tags=28%, list=19%, signal=35%
GOMF_MYOSIN_V_BINDING	GOMF_MYOSIN_V_BINDING		16	0.36840737	0.96774936	0.48991936	0.7098394	1	8883	tags=31%, list=16%, signal=37%
GOBP_RESPONSE_TO_HYDROGEN_PEROXIDE	GOBP_RESPONSE_TO_HYDROGEN_PEROXIDE		122	0.24022752	0.96727794	0.5089463	0.7102333	1	5921	tags=17%, list=10%, signal=19%
GOBP_S_ADENOSYLMETHIONINE_METABOLIC_PROCESS	GOBP_S_ADENOSYLMETHIONINE_METABOLIC_PROCESS		16	0.35213625	0.96647567	0.47961167	0.7113093	1	7067	tags=31%, list=13%, signal=36%
GOMF_MICROTUBULE_BINDING	GOMF_MICROTUBULE_BINDING		269	0.24841104	0.9654729	0.49686846	0.712831	1	17500	tags=38%, list=31%, signal=55%
GOBP_REGULATION_OF_HEMATOPOIETIC_STEM_CELL_DIFFERENTIATION	GOBP_REGULATION_OF_HEMATOPOIETIC_STEM_CELL_DIFFERENTIATION		15	0.373109	0.9650686	0.5	0.7130414	1	17289	tags=67%, list=31%, signal=96%
GOBP_N_TERMINAL_PROTEIN_AMINO_ACID_MODIFICATION	GOBP_N_TERMINAL_PROTEIN_AMINO_ACID_MODIFICATION		29	0.32123476	0.9648769	0.49377593	0.7128346	1	10999	tags=31%, list=19%, signal=39%
GOBP_GLYCEROL_ETHER_METABOLIC_PROCESS	GOBP_GLYCEROL_ETHER_METABOLIC_PROCESS		21	0.31223127	0.9646826	0.49618322	0.71263045	1	16395	tags=38%, list=29%, signal=54%
GOBP_REGULATION_OF_OXIDATIVE_STRESS_INDUCED_CELL_DEATH	GOBP_REGULATION_OF_OXIDATIVE_STRESS_INDUCED_CELL_DEATH		68	0.26396114	0.96451277	0.49377593	0.7123945	1	8016	tags=21%, list=14%, signal=24%
GOBP_REGULATION_OF_DENDRITIC_SPINE_MORPHOGENESIS	GOBP_REGULATION_OF_DENDRITIC_SPINE_MORPHOGENESIS		44	0.28446874	0.9643007	0.5091278	0.7122649	1	12107	tags=30%, list=21%, signal=38%
GOBP_EXOCYTIC_PROCESS	GOBP_EXOCYTIC_PROCESS		75	0.2505963	0.96418625	0.50501	0.7118926	1	13790	tags=31%, list=24%, signal=41%
GOBP_NEURAL_RETINA_DEVELOPMENT	GOBP_NEURAL_RETINA_DEVELOPMENT		70	0.2805909	0.9636118	0.5244898	0.71250206	1	12111	tags=31%, list=21%, signal=40%
GOMF_CALCIUM_CHANNEL_REGULATOR_ACTIVITY	GOMF_CALCIUM_CHANNEL_REGULATOR_ACTIVITY		43	0.28580493	0.9633617	0.51272017	0.7124325	1	6413	tags=23%, list=11%, signal=26%
GOBP_CIRCADIAN_RHYTHM	GOBP_CIRCADIAN_RHYTHM		205	0.2375009	0.96229696	0.51950717	0.7140857	1	10365	tags=23%, list=18%, signal=29%
GOMF_MODIFIED_AMINO_ACID_TRANSMEMBRANE_TRANSPORTER_ACTIVITY	GOMF_MODIFIED_AMINO_ACID_TRANSMEMBRANE_TRANSPORTER_ACTIVITY		23	0.34410605	0.9605277	0.50392157	0.7172588	1	8866	tags=22%, list=16%, signal=26%
GOBP_NEGATIVE_REGULATION_OF_MRNA_CATABOLIC_PROCESS	GOBP_NEGATIVE_REGULATION_OF_MRNA_CATABOLIC_PROCESS		66	0.27823147	0.959869	0.4918033	0.71804225	1	14439	tags=33%, list=26%, signal=45%
GOCC_DENSE_CORE_GRANULE	GOCC_DENSE_CORE_GRANULE		27	0.3895653	0.95960885	0.5691383	0.717986	1	13790	tags=48%, list=24%, signal=64%
GOBP_PHENOL_CONTAINING_COMPOUND_BIOSYNTHETIC_PROCESS	GOBP_PHENOL_CONTAINING_COMPOUND_BIOSYNTHETIC_PROCESS		47	0.28892744	0.959519	0.5257937	0.717574	1	9807	tags=30%, list=17%, signal=36%
GOBP_ALPHA_AMINO_ACID_CATABOLIC_PROCESS	GOBP_ALPHA_AMINO_ACID_CATABOLIC_PROCESS		92	0.27481017	0.95905817	0.5119048	0.71795994	1	10482	tags=26%, list=19%, signal=32%
GOBP_POSITIVE_REGULATION_OF_DNA_BINDING	GOBP_POSITIVE_REGULATION_OF_DNA_BINDING		57	0.25660682	0.95807314	0.5365854	0.7194645	1	3325	tags=14%, list=6%, signal=15%
GOBP_CELLULAR_CARBOHYDRATE_CATABOLIC_PROCESS	GOBP_CELLULAR_CARBOHYDRATE_CATABOLIC_PROCESS		39	0.28114066	0.9580536	0.53099173	0.71889997	1	8016	tags=28%, list=14%, signal=33%
GOBP_PROTEIN_MONOUBIQUITINATION	GOBP_PROTEIN_MONOUBIQUITINATION		78	0.29292062	0.95800614	0.5031056	0.71841323	1	11741	tags=28%, list=21%, signal=36%
GOBP_POSITIVE_REGULATION_OF_BEHAVIOR	GOBP_POSITIVE_REGULATION_OF_BEHAVIOR		25	0.3379838	0.9577378	0.53816044	0.7183695	1	14181	tags=40%, list=25%, signal=53%
GOBP_REGULATION_OF_HYDROGEN_PEROXIDE_METABOLIC_PROCESS	GOBP_REGULATION_OF_HYDROGEN_PEROXIDE_METABOLIC_PROCESS		20	0.33078954	0.9574493	0.5237113	0.7183423	1	5141	tags=20%, list=9%, signal=22%
GOBP_TRANSCRIPTION_ELONGATION_FROM_RNA_POLYMERASE_II_PROMOTER	GOBP_TRANSCRIPTION_ELONGATION_FROM_RNA_POLYMERASE_II_PROMOTER		60	0.28674188	0.9574093	0.5108055	0.7178211	1	10505	tags=28%, list=19%, signal=35%
GOBP_EMBRYONIC_DIGIT_MORPHOGENESIS	GOBP_EMBRYONIC_DIGIT_MORPHOGENESIS		57	0.28565434	0.9571004	0.5041841	0.717876	1	7233	tags=23%, list=13%, signal=26%
GOCC_AMPA_GLUTAMATE_RECEPTOR_COMPLEX	GOCC_AMPA_GLUTAMATE_RECEPTOR_COMPLEX		26	0.39057457	0.95661336	0.55421686	0.71831214	1	5088	tags=31%, list=9%, signal=34%
GOMF_CARBOHYDRATE_DERIVATIVE_TRANSMEMBRANE_TRANSPORTER_ACTIVITY	GOMF_CARBOHYDRATE_DERIVATIVE_TRANSMEMBRANE_TRANSPORTER_ACTIVITY		54	0.28657168	0.95632535	0.515625	0.718289	1	11323	tags=28%, list=20%, signal=35%
GOMF_ANKYRIN_BINDING	GOMF_ANKYRIN_BINDING		19	0.3472069	0.9561456	0.515748	0.718086	1	11933	tags=47%, list=21%, signal=60%
GOBP_MEMBRANE_DOCKING	GOBP_MEMBRANE_DOCKING		84	0.2343799	0.95455074	0.53144014	0.7208624	1	13790	tags=31%, list=24%, signal=41%
GOMF_TRANSMITTER_GATED_CHANNEL_ACTIVITY	GOMF_TRANSMITTER_GATED_CHANNEL_ACTIVITY		60	0.31218663	0.9542023	0.5068493	0.7209787	1	11158	tags=32%, list=20%, signal=39%
GOBP_DNA_METHYLATION_INVOLVED_IN_GAMETE_GENERATION	GOBP_DNA_METHYLATION_INVOLVED_IN_GAMETE_GENERATION		20	0.4266436	0.954007	0.5688259	0.7207655	1	13634	tags=50%, list=24%, signal=66%
GOBP_INTRACELLULAR_STEROL_TRANSPORT	GOBP_INTRACELLULAR_STEROL_TRANSPORT		31	0.28301096	0.9535971	0.5376984	0.72105795	1	8320	tags=23%, list=15%, signal=26%
GOBP_NEGATIVE_REGULATION_OF_SIGNALING_RECEPTOR_ACTIVITY	GOBP_NEGATIVE_REGULATION_OF_SIGNALING_RECEPTOR_ACTIVITY		64	0.2666939	0.9535202	0.5086705	0.72061294	1	8524	tags=23%, list=15%, signal=28%
GOBP_PEROXISOMAL_TRANSPORT	GOBP_PEROXISOMAL_TRANSPORT		22	0.33244497	0.95260656	0.5113402	0.72198	1	11231	tags=32%, list=20%, signal=40%
GOBP_MANNOSYLATION	GOBP_MANNOSYLATION		35	0.31879443	0.9514977	0.506	0.72368246	1	13284	tags=37%, list=24%, signal=49%
GOBP_CYTOPLASMIC_SEQUESTERING_OF_PROTEIN	GOBP_CYTOPLASMIC_SEQUESTERING_OF_PROTEIN		22	0.31827775	0.95092165	0.49791667	0.72431225	1	3813	tags=18%, list=7%, signal=19%
GOMF_GLUCOSYLTRANSFERASE_ACTIVITY	GOMF_GLUCOSYLTRANSFERASE_ACTIVITY		20	0.3528842	0.9499707	0.50101835	0.72571725	1	15362	tags=35%, list=27%, signal=48%
GOBP_TONGUE_DEVELOPMENT	GOBP_TONGUE_DEVELOPMENT		20	0.35800302	0.9499218	0.5340206	0.7252122	1	2456	tags=20%, list=4%, signal=21%
GOBP_MICROTUBULE_NUCLEATION	GOBP_MICROTUBULE_NUCLEATION		35	0.29741025	0.94981	0.5070422	0.72486466	1	6187	tags=20%, list=11%, signal=22%
GOMF_ASPARTIC_TYPE_PEPTIDASE_ACTIVITY	GOMF_ASPARTIC_TYPE_PEPTIDASE_ACTIVITY		27	0.32687235	0.9497944	0.5420168	0.7242943	1	11917	tags=30%, list=21%, signal=38%
GOBP_RECEPTOR_LOCALIZATION_TO_SYNAPSE	GOBP_RECEPTOR_LOCALIZATION_TO_SYNAPSE		55	0.27856737	0.9491606	0.5337553	0.72509617	1	18975	tags=49%, list=34%, signal=74%
GOMF_CYTOSKELETAL_MOTOR_ACTIVITY	GOMF_CYTOSKELETAL_MOTOR_ACTIVITY		113	0.25849903	0.9488749	0.5261044	0.72511727	1	16343	tags=35%, list=29%, signal=48%
GOBP_POSITIVE_REGULATION_OF_BINDING	GOBP_POSITIVE_REGULATION_OF_BINDING		171	0.22989385	0.9486217	0.5409836	0.72505695	1	13019	tags=26%, list=23%, signal=33%
GOCC_RNA_POLYMERASE_II_TRANSCRIPTION_REGULATOR_COMPLEX	GOCC_RNA_POLYMERASE_II_TRANSCRIPTION_REGULATOR_COMPLEX		228	0.23352109	0.9484276	0.502	0.724854	1	9674	tags=21%, list=17%, signal=25%
GOBP_STABILIZATION_OF_MEMBRANE_POTENTIAL	GOBP_STABILIZATION_OF_MEMBRANE_POTENTIAL		17	0.35314474	0.94808835	0.51663405	0.7249919	1	14486	tags=35%, list=26%, signal=47%
GOMF_PROMOTER_SPECIFIC_CHROMATIN_BINDING	GOMF_PROMOTER_SPECIFIC_CHROMATIN_BINDING		62	0.2603283	0.9479128	0.5123967	0.7247192	1	11660	tags=29%, list=21%, signal=37%
GOMF_NUCLEOTIDE_TRANSMEMBRANE_TRANSPORTER_ACTIVITY	GOMF_NUCLEOTIDE_TRANSMEMBRANE_TRANSPORTER_ACTIVITY		27	0.29960492	0.94729173	0.5484536	0.72548395	1	15028	tags=41%, list=27%, signal=55%
GOBP_TAIL_ANCHORED_MEMBRANE_PROTEIN_INSERTION_INTO_ER_MEMBRANE	GOBP_TAIL_ANCHORED_MEMBRANE_PROTEIN_INSERTION_INTO_ER_MEMBRANE		17	0.3810369	0.946897	0.5163934	0.72571826	1	19081	tags=47%, list=34%, signal=71%
GOBP_RNA_DECAPPING	GOBP_RNA_DECAPPING		18	0.33722126	0.94677866	0.5168067	0.7253645	1	5875	tags=17%, list=10%, signal=19%
GOCC_BRUSH_BORDER	GOCC_BRUSH_BORDER		102	0.27258167	0.94669634	0.5206287	0.724935	1	12298	tags=25%, list=22%, signal=33%
GOBP_SEROTONIN_RECEPTOR_SIGNALING_PATHWAY	GOBP_SEROTONIN_RECEPTOR_SIGNALING_PATHWAY		40	0.28578645	0.9449277	0.526616	0.7280983	1	9508	tags=33%, list=17%, signal=39%
GOMF_NEUROTRANSMITTER_BINDING	GOMF_NEUROTRANSMITTER_BINDING		17	0.39048064	0.9446389	0.5863454	0.7281342	1	19352	tags=65%, list=34%, signal=98%
GOBP_CELL_DEATH_IN_RESPONSE_TO_OXIDATIVE_STRESS	GOBP_CELL_DEATH_IN_RESPONSE_TO_OXIDATIVE_STRESS		90	0.24573766	0.9438787	0.53	0.7290968	1	8016	tags=20%, list=14%, signal=23%
GOMF_ORGANOPHOSPHATE_ESTER_TRANSMEMBRANE_TRANSPORTER_ACTIVITY	GOMF_ORGANOPHOSPHATE_ESTER_TRANSMEMBRANE_TRANSPORTER_ACTIVITY		33	0.29596758	0.94275594	0.54184103	0.73084265	1	17688	tags=42%, list=31%, signal=62%
GOMF_RNA_POLYMERASE_CORE_ENZYME_BINDING	GOMF_RNA_POLYMERASE_CORE_ENZYME_BINDING		56	0.2683806	0.94212043	0.5145631	0.73160195	1	14044	tags=36%, list=25%, signal=47%
GOBP_TYROSINE_METABOLIC_PROCESS	GOBP_TYROSINE_METABOLIC_PROCESS		15	0.3460889	0.94186753	0.5233266	0.73154205	1	15536	tags=40%, list=27%, signal=55%
GOMF_ORGANIC_ANION_TRANSMEMBRANE_TRANSPORTER_ACTIVITY	GOMF_ORGANIC_ANION_TRANSMEMBRANE_TRANSPORTER_ACTIVITY		187	0.24174304	0.9418403	0.54990214	0.7309967	1	13055	tags=26%, list=23%, signal=34%
GOMF_STEROID_DEHYDROGENASE_ACTIVITY	GOMF_STEROID_DEHYDROGENASE_ACTIVITY		36	0.29356262	0.94183433	0.513834	0.7304111	1	19510	tags=42%, list=35%, signal=64%
GOBP_MAINTENANCE_OF_CELL_POLARITY	GOBP_MAINTENANCE_OF_CELL_POLARITY		19	0.30931437	0.9416593	0.55928856	0.7302014	1	9406	tags=21%, list=17%, signal=25%
GOBP_REGULATION_OF_FERTILIZATION	GOBP_REGULATION_OF_FERTILIZATION		17	0.3439772	0.9407501	0.53696495	0.73152775	1	12535	tags=29%, list=22%, signal=38%
GOBP_PEPTIDYL_ARGININE_MODIFICATION	GOBP_PEPTIDYL_ARGININE_MODIFICATION		28	0.33711028	0.9404557	0.5282258	0.7315485	1	11589	tags=39%, list=21%, signal=49%
GOBP_GOLGI_TO_VACUOLE_TRANSPORT	GOBP_GOLGI_TO_VACUOLE_TRANSPORT		20	0.32990047	0.9397422	0.5074627	0.7325209	1	9077	tags=20%, list=16%, signal=24%
GOBP_NEGATIVE_REGULATION_OF_REACTIVE_OXYGEN_SPECIES_BIOSYNTHETIC_PROCESS	GOBP_NEGATIVE_REGULATION_OF_REACTIVE_OXYGEN_SPECIES_BIOSYNTHETIC_PROCESS		18	0.3239179	0.9394905	0.5527344	0.73248553	1	11231	tags=28%, list=20%, signal=35%
GOBP_DNA_LIGATION	GOBP_DNA_LIGATION		16	0.35730368	0.9394784	0.524	0.7319062	1	17071	tags=38%, list=30%, signal=54%
GOMF_TRANSFERASE_ACTIVITY_TRANSFERRING_ALKYL_OR_ARYL_OTHER_THAN_METHYL_GROUPS	GOMF_TRANSFERASE_ACTIVITY_TRANSFERRING_ALKYL_OR_ARYL_OTHER_THAN_METHYL_GROUPS		60	0.27379158	0.93879634	0.5081967	0.73276216	1	14238	tags=30%, list=25%, signal=40%
GOBP_INTRINSIC_APOPTOTIC_SIGNALING_PATHWAY_IN_RESPONSE_TO_OXIDATIVE_STRESS	GOBP_INTRINSIC_APOPTOTIC_SIGNALING_PATHWAY_IN_RESPONSE_TO_OXIDATIVE_STRESS		45	0.26015568	0.9385128	0.5098425	0.7327302	1	8016	tags=22%, list=14%, signal=26%
GOBP_REACTIVE_OXYGEN_SPECIES_BIOSYNTHETIC_PROCESS	GOBP_REACTIVE_OXYGEN_SPECIES_BIOSYNTHETIC_PROCESS		58	0.24782677	0.93809277	0.5642023	0.7330577	1	11231	tags=26%, list=20%, signal=32%
GOBP_CIRCADIAN_SLEEP_WAKE_CYCLE	GOBP_CIRCADIAN_SLEEP_WAKE_CYCLE		23	0.35639757	0.9377684	0.5557895	0.73315793	1	10293	tags=35%, list=18%, signal=43%
GOMF_PROTEIN_C_TERMINUS_BINDING	GOMF_PROTEIN_C_TERMINUS_BINDING		179	0.23563032	0.9375697	0.56866956	0.73299086	1	12203	tags=26%, list=22%, signal=33%
GOBP_CAMERA_TYPE_EYE_PHOTORECEPTOR_CELL_DIFFERENTIATION	GOBP_CAMERA_TYPE_EYE_PHOTORECEPTOR_CELL_DIFFERENTIATION		25	0.29392105	0.9374323	0.5409836	0.7326994	1	15588	tags=32%, list=28%, signal=44%
GOMF_TRANSFERASE_ACTIVITY_TRANSFERRING_NITROGENOUS_GROUPS	GOMF_TRANSFERASE_ACTIVITY_TRANSFERRING_NITROGENOUS_GROUPS		24	0.3183749	0.93734795	0.5569106	0.7322739	1	4850	tags=21%, list=9%, signal=23%
GOCC_CYTOPLASMIC_MICROTUBULE	GOCC_CYTOPLASMIC_MICROTUBULE		75	0.24930896	0.9366157	0.5635246	0.73328286	1	5680	tags=15%, list=10%, signal=16%
GOCC_CYTOPLASMIC_STRESS_GRANULE	GOCC_CYTOPLASMIC_STRESS_GRANULE		79	0.2869512	0.9364387	0.50104386	0.73304987	1	14070	tags=37%, list=25%, signal=49%
GOBP_CELL_FATE_SPECIFICATION	GOBP_CELL_FATE_SPECIFICATION		96	0.27173552	0.9363332	0.5525773	0.7326925	1	7505	tags=26%, list=13%, signal=30%
GOMF_RNA_STEM_LOOP_BINDING	GOMF_RNA_STEM_LOOP_BINDING		15	0.37499693	0.93596995	0.5416667	0.7328818	1	17555	tags=53%, list=31%, signal=77%
GOBP_NEGATIVE_REGULATION_OF_PHOSPHOPROTEIN_PHOSPHATASE_ACTIVITY	GOBP_NEGATIVE_REGULATION_OF_PHOSPHOPROTEIN_PHOSPHATASE_ACTIVITY		26	0.2884679	0.9346011	0.55306125	0.73526114	1	6851	tags=23%, list=12%, signal=26%
GOBP_AXONAL_TRANSPORT	GOBP_AXONAL_TRANSPORT		65	0.26959518	0.9342974	0.534413	0.7353714	1	14647	tags=34%, list=26%, signal=46%
GOMF_TUBULIN_BINDING	GOMF_TUBULIN_BINDING		370	0.23606314	0.9342102	0.5463917	0.7349671	1	17500	tags=37%, list=31%, signal=53%
GOCC_CLUSTER_OF_ACTIN_BASED_CELL_PROJECTIONS	GOCC_CLUSTER_OF_ACTIN_BASED_CELL_PROJECTIONS		158	0.23739904	0.9340441	0.56130266	0.73474854	1	12298	tags=25%, list=22%, signal=31%
GOBP_V_D_J_RECOMBINATION	GOBP_V_D_J_RECOMBINATION		20	0.31155208	0.9327663	0.53846157	0.73684597	1	3674	tags=15%, list=7%, signal=16%
GOCC_MITOCHONDRIA_ASSOCIATED_ENDOPLASMIC_RETICULUM_MEMBRANE	GOCC_MITOCHONDRIA_ASSOCIATED_ENDOPLASMIC_RETICULUM_MEMBRANE		20	0.3195286	0.9318585	0.52871287	0.73816544	1	11365	tags=35%, list=20%, signal=44%
GOBP_HISTONE_H2A_UBIQUITINATION	GOBP_HISTONE_H2A_UBIQUITINATION		26	0.315135	0.93071157	0.5688259	0.7400051	1	11486	tags=23%, list=20%, signal=29%
GOBP_REGULATION_OF_OXIDATIVE_STRESS_INDUCED_INTRINSIC_APOPTOTIC_SIGNALING_PATHWAY	GOBP_REGULATION_OF_OXIDATIVE_STRESS_INDUCED_INTRINSIC_APOPTOTIC_SIGNALING_PATHWAY		29	0.2773574	0.9305062	0.5409182	0.73982435	1	8016	tags=24%, list=14%, signal=28%
GOBP_INTRINSIC_APOPTOTIC_SIGNALING_PATHWAY_BY_P53_CLASS_MEDIATOR	GOBP_INTRINSIC_APOPTOTIC_SIGNALING_PATHWAY_BY_P53_CLASS_MEDIATOR		78	0.24214973	0.9293632	0.59387755	0.741682	1	10569	tags=27%, list=19%, signal=33%
GOCC_NEURON_PROJECTION_CYTOPLASM	GOCC_NEURON_PROJECTION_CYTOPLASM		89	0.26441053	0.928975	0.53722334	0.7418998	1	14647	tags=37%, list=26%, signal=50%
GOBP_ACROSOME_ASSEMBLY	GOBP_ACROSOME_ASSEMBLY		18	0.32136402	0.92815596	0.52988046	0.7431035	1	12945	tags=39%, list=23%, signal=50%
GOBP_SULFUR_COMPOUND_METABOLIC_PROCESS	GOBP_SULFUR_COMPOUND_METABOLIC_PROCESS		334	0.22558555	0.9269716	0.55378485	0.74508923	1	15164	tags=31%, list=27%, signal=42%
GOBP_RETROGRADE_AXONAL_TRANSPORT	GOBP_RETROGRADE_AXONAL_TRANSPORT		21	0.32149467	0.9259077	0.55353534	0.7467565	1	6038	tags=24%, list=11%, signal=27%
GOMF_LIGAND_GATED_ANION_CHANNEL_ACTIVITY	GOMF_LIGAND_GATED_ANION_CHANNEL_ACTIVITY		18	0.36260197	0.9252598	0.555332	0.74755055	1	18265	tags=56%, list=32%, signal=82%
GOBP_NEGATIVE_REGULATION_OF_CILIUM_ASSEMBLY	GOBP_NEGATIVE_REGULATION_OF_CILIUM_ASSEMBLY		17	0.32867792	0.92472243	0.5386266	0.74808335	1	5045	tags=18%, list=9%, signal=19%
GOBP_POSITIVE_REGULATION_OF_GLIAL_CELL_PROLIFERATION	GOBP_POSITIVE_REGULATION_OF_GLIAL_CELL_PROLIFERATION		17	0.3233474	0.92421955	0.5646123	0.7485	1	3612	tags=18%, list=6%, signal=19%
GOBP_RESPONSE_TO_MISFOLDED_PROTEIN	GOBP_RESPONSE_TO_MISFOLDED_PROTEIN		24	0.3014926	0.92384607	0.562753	0.74872273	1	14049	tags=33%, list=25%, signal=44%
GOBP_INNER_EAR_AUDITORY_RECEPTOR_CELL_DIFFERENTIATION	GOBP_INNER_EAR_AUDITORY_RECEPTOR_CELL_DIFFERENTIATION		39	0.2707646	0.92376155	0.55785125	0.7483187	1	11825	tags=31%, list=21%, signal=39%
GOBP_POSITIVE_REGULATION_OF_HISTONE_ACETYLATION	GOBP_POSITIVE_REGULATION_OF_HISTONE_ACETYLATION		31	0.27152908	0.9232426	0.5805785	0.7488554	1	9463	tags=29%, list=17%, signal=35%
GOBP_CELLULAR_RESPONSE_TO_IONIZING_RADIATION	GOBP_CELLULAR_RESPONSE_TO_IONIZING_RADIATION		74	0.25884575	0.92302865	0.55010223	0.7486908	1	11779	tags=27%, list=21%, signal=34%
GOBP_PROTEIN_LOCALIZATION_TO_MICROTUBULE_ORGANIZING_CENTER	GOBP_PROTEIN_LOCALIZATION_TO_MICROTUBULE_ORGANIZING_CENTER		35	0.3138398	0.92275035	0.56329113	0.74866843	1	19389	tags=49%, list=34%, signal=74%
GOBP_REGULATION_OF_ACTIN_NUCLEATION	GOBP_REGULATION_OF_ACTIN_NUCLEATION		30	0.2837499	0.92212015	0.5803758	0.7494149	1	15228	tags=33%, list=27%, signal=46%
GOBP_PROTEIN_TARGETING_TO_PEROXISOME	GOBP_PROTEIN_TARGETING_TO_PEROXISOME		18	0.33654293	0.9218557	0.5473251	0.74938595	1	4667	tags=22%, list=8%, signal=24%
GOBP_NUCLEAR_TRANSCRIBED_MRNA_CATABOLIC_PROCESS_DEADENYLATION_DEPENDENT_DECAY	GOBP_NUCLEAR_TRANSCRIBED_MRNA_CATABOLIC_PROCESS_DEADENYLATION_DEPENDENT_DECAY		63	0.27790222	0.92132324	0.5350701	0.749952	1	18320	tags=38%, list=32%, signal=56%
GOBP_SERINE_PHOSPHORYLATION_OF_STAT_PROTEIN	GOBP_SERINE_PHOSPHORYLATION_OF_STAT_PROTEIN		27	0.3554725	0.9198665	0.57254905	0.75248945	1	14136	tags=33%, list=25%, signal=44%
GOMF_ALDO_KETO_REDUCTASE_NADP_ACTIVITY	GOMF_ALDO_KETO_REDUCTASE_NADP_ACTIVITY		30	0.3011838	0.9194044	0.5745098	0.7528451	1	17733	tags=47%, list=31%, signal=68%
GOBP_CELL_CYCLE_G1_S_PHASE_TRANSITION	GOBP_CELL_CYCLE_G1_S_PHASE_TRANSITION		245	0.22180626	0.9187779	0.5417515	0.75349456	1	15198	tags=32%, list=27%, signal=43%
GOBP_NEGATIVE_REGULATION_OF_DIGESTIVE_SYSTEM_PROCESS	GOBP_NEGATIVE_REGULATION_OF_DIGESTIVE_SYSTEM_PROCESS		17	0.31457895	0.9186516	0.597166	0.75318974	1	9038	tags=35%, list=16%, signal=42%
GOMF_LIPASE_ACTIVATOR_ACTIVITY	GOMF_LIPASE_ACTIVATOR_ACTIVITY		16	0.3495528	0.9184442	0.5549133	0.75303656	1	9254	tags=38%, list=16%, signal=45%
GOMF_UBIQUITIN_LIKE_PROTEIN_CONJUGATING_ENZYME_ACTIVITY	GOMF_UBIQUITIN_LIKE_PROTEIN_CONJUGATING_ENZYME_ACTIVITY		39	0.29618993	0.918427	0.56116503	0.7524803	1	12510	tags=33%, list=22%, signal=43%
GOBP_CELLULAR_RESPONSE_TO_RADIATION	GOBP_CELLULAR_RESPONSE_TO_RADIATION		187	0.23033898	0.91822785	0.55942625	0.75231755	1	5651	tags=16%, list=10%, signal=17%
GOBP_ENTEROENDOCRINE_CELL_DIFFERENTIATION	GOBP_ENTEROENDOCRINE_CELL_DIFFERENTIATION		31	0.2883414	0.9175002	0.5538793	0.75325376	1	10449	tags=35%, list=18%, signal=44%
GOBP_PROTEIN_ACETYLATION	GOBP_PROTEIN_ACETYLATION		215	0.23268737	0.91692114	0.58436215	0.7539169	1	9463	tags=22%, list=17%, signal=26%
GOMF_GENERAL_TRANSCRIPTION_INITIATION_FACTOR_BINDING	GOMF_GENERAL_TRANSCRIPTION_INITIATION_FACTOR_BINDING		52	0.26834157	0.9159686	0.5386179	0.75538737	1	16345	tags=42%, list=29%, signal=59%
GOMF_BASAL_TRANSCRIPTION_MACHINERY_BINDING	GOMF_BASAL_TRANSCRIPTION_MACHINERY_BINDING		73	0.25303236	0.915961	0.57699805	0.7548013	1	16345	tags=41%, list=29%, signal=58%
GOMF_N_METHYLTRANSFERASE_ACTIVITY	GOMF_N_METHYLTRANSFERASE_ACTIVITY		96	0.26108864	0.915931	0.5226824	0.7542662	1	12468	tags=26%, list=22%, signal=33%
GOBP_BARBED_END_ACTIN_FILAMENT_CAPPING	GOBP_BARBED_END_ACTIN_FILAMENT_CAPPING		26	0.29615977	0.91532236	0.5779626	0.75498533	1	1864	tags=15%, list=3%, signal=16%
GOMF_PROTEIN_SERINE_THREONINE_PHOSPHATASE_ACTIVITY	GOMF_PROTEIN_SERINE_THREONINE_PHOSPHATASE_ACTIVITY		99	0.23013295	0.91414124	0.61904764	0.75690126	1	10837	tags=24%, list=19%, signal=30%
GOBP_MEDIUM_CHAIN_FATTY_ACID_METABOLIC_PROCESS	GOBP_MEDIUM_CHAIN_FATTY_ACID_METABOLIC_PROCESS		15	0.35486302	0.91332227	0.5917969	0.75802404	1	9709	tags=33%, list=17%, signal=40%
GOMF_OLIGOSACCHARIDE_BINDING	GOMF_OLIGOSACCHARIDE_BINDING		15	0.36222833	0.91311914	0.5816327	0.75783247	1	19476	tags=67%, list=34%, signal=102%
GOMF_AMINO_ACID_SODIUM_SYMPORTER_ACTIVITY	GOMF_AMINO_ACID_SODIUM_SYMPORTER_ACTIVITY		16	0.34441242	0.9129692	0.5814394	0.7575527	1	7764	tags=25%, list=14%, signal=29%
GOBP_REGULATION_OF_PEPTIDYL_SERINE_PHOSPHORYLATION_OF_STAT_PROTEIN	GOBP_REGULATION_OF_PEPTIDYL_SERINE_PHOSPHORYLATION_OF_STAT_PROTEIN		23	0.3813724	0.9126561	0.5976789	0.7576233	1	14136	tags=35%, list=25%, signal=46%
GOBP_REGULATION_OF_PRODUCTION_OF_SMALL_RNA_INVOLVED_IN_GENE_SILENCING_BY_RNA	GOBP_REGULATION_OF_PRODUCTION_OF_SMALL_RNA_INVOLVED_IN_GENE_SILENCING_BY_RNA		23	0.31292287	0.91241306	0.5805085	0.75755894	1	18858	tags=43%, list=33%, signal=65%
GOBP_RESPONSE_TO_UV	GOBP_RESPONSE_TO_UV		147	0.24314226	0.9117535	0.5420168	0.75839	1	11982	tags=26%, list=21%, signal=33%
GOBP_CELLULAR_LIPID_CATABOLIC_PROCESS	GOBP_CELLULAR_LIPID_CATABOLIC_PROCESS		220	0.22899716	0.9116573	0.59615386	0.75799406	1	11786	tags=25%, list=21%, signal=32%
GOBP_CEREBRAL_CORTEX_NEURON_DIFFERENTIATION	GOBP_CEREBRAL_CORTEX_NEURON_DIFFERENTIATION		26	0.31979913	0.911031	0.5708245	0.75874496	1	11697	tags=38%, list=21%, signal=48%
GOMF_AMINOPEPTIDASE_ACTIVITY	GOMF_AMINOPEPTIDASE_ACTIVITY		39	0.2771742	0.9105743	0.56122446	0.75910795	1	11257	tags=28%, list=20%, signal=35%
GOBP_NEGATIVE_REGULATION_OF_HISTONE_MODIFICATION	GOBP_NEGATIVE_REGULATION_OF_HISTONE_MODIFICATION		50	0.27004153	0.9103931	0.54990214	0.7588832	1	15441	tags=40%, list=27%, signal=55%
GOBP_NUCLEOSIDE_DIPHOSPHATE_METABOLIC_PROCESS	GOBP_NUCLEOSIDE_DIPHOSPHATE_METABOLIC_PROCESS		130	0.23451838	0.9101447	0.5671937	0.75882435	1	15099	tags=26%, list=27%, signal=36%
GOBP_CELL_FATE_DETERMINATION	GOBP_CELL_FATE_DETERMINATION		43	0.28289762	0.90966946	0.5887265	0.75927067	1	11697	tags=35%, list=21%, signal=44%
GOBP_VESICLE_CYTOSKELETAL_TRAFFICKING	GOBP_VESICLE_CYTOSKELETAL_TRAFFICKING		71	0.24809846	0.9096569	0.59325397	0.7587022	1	12635	tags=28%, list=22%, signal=36%
GOBP_PROTEIN_HOMOTETRAMERIZATION	GOBP_PROTEIN_HOMOTETRAMERIZATION		57	0.2389647	0.90947074	0.6057692	0.7584993	1	14590	tags=32%, list=26%, signal=43%
GOCC_TRAPP_COMPLEX	GOCC_TRAPP_COMPLEX		16	0.3174143	0.90878487	0.5857988	0.7593343	1	15332	tags=44%, list=27%, signal=60%
GOMF_D_THREO_ALDOSE_1_DEHYDROGENASE_ACTIVITY	GOMF_D_THREO_ALDOSE_1_DEHYDROGENASE_ACTIVITY		18	0.33215785	0.90827286	0.5808967	0.75985277	1	23735	tags=72%, list=42%, signal=124%
GOMF_SOLUTE_PROTON_SYMPORTER_ACTIVITY	GOMF_SOLUTE_PROTON_SYMPORTER_ACTIVITY		25	0.28980505	0.90808606	0.63293654	0.7596472	1	5653	tags=20%, list=10%, signal=22%
GOBP_VITAMIN_BIOSYNTHETIC_PROCESS	GOBP_VITAMIN_BIOSYNTHETIC_PROCESS		20	0.31035215	0.9080254	0.57545274	0.75918657	1	17150	tags=40%, list=30%, signal=57%
GOBP_GOLGI_TO_PLASMA_MEMBRANE_PROTEIN_TRANSPORT	GOBP_GOLGI_TO_PLASMA_MEMBRANE_PROTEIN_TRANSPORT		41	0.2582548	0.90719086	0.58551306	0.76034033	1	9077	tags=17%, list=16%, signal=20%
GOBP_POSITIVE_REGULATION_OF_DOUBLE_STRAND_BREAK_REPAIR_VIA_NONHOMOLOGOUS_END_JOINING	GOBP_POSITIVE_REGULATION_OF_DOUBLE_STRAND_BREAK_REPAIR_VIA_NONHOMOLOGOUS_END_JOINING		16	0.3321503	0.90688485	0.6036217	0.76040554	1	17258	tags=44%, list=31%, signal=63%
GOBP_NEGATIVE_REGULATION_OF_DOUBLE_STRAND_BREAK_REPAIR_VIA_HOMOLOGOUS_RECOMBINATION	GOBP_NEGATIVE_REGULATION_OF_DOUBLE_STRAND_BREAK_REPAIR_VIA_HOMOLOGOUS_RECOMBINATION		19	0.3619008	0.90676045	0.5766129	0.7600947	1	17258	tags=47%, list=31%, signal=68%
GOBP_REGULATION_OF_PROTEIN_DEPHOSPHORYLATION	GOBP_REGULATION_OF_PROTEIN_DEPHOSPHORYLATION		91	0.23168765	0.9062146	0.6091476	0.7606582	1	6851	tags=18%, list=12%, signal=20%
GOBP_MATING_BEHAVIOR	GOBP_MATING_BEHAVIOR		19	0.2983199	0.9061623	0.61601645	0.7601944	1	7387	tags=26%, list=13%, signal=30%
GOBP_CELLULAR_SENESCENCE	GOBP_CELLULAR_SENESCENCE		85	0.23445152	0.9058272	0.6145833	0.760303	1	8932	tags=18%, list=16%, signal=21%
GOBP_REGULATION_OF_TRANSCRIPTION_OF_NUCLEOLAR_LARGE_RRNA_BY_RNA_POLYMERASE_I	GOBP_REGULATION_OF_TRANSCRIPTION_OF_NUCLEOLAR_LARGE_RRNA_BY_RNA_POLYMERASE_I		15	0.3818272	0.90571153	0.57367384	0.7599661	1	20010	tags=60%, list=35%, signal=93%
GOBP_IMP_METABOLIC_PROCESS	GOBP_IMP_METABOLIC_PROCESS		18	0.33975822	0.9051842	0.5645161	0.76050144	1	12238	tags=44%, list=22%, signal=57%
GOBP_FATTY_ACID_DERIVATIVE_BIOSYNTHETIC_PROCESS	GOBP_FATTY_ACID_DERIVATIVE_BIOSYNTHETIC_PROCESS		49	0.25788587	0.9043755	0.6084453	0.7615861	1	14851	tags=31%, list=26%, signal=41%
GOBP_POSITIVE_REGULATION_OF_LAMELLIPODIUM_ASSEMBLY	GOBP_POSITIVE_REGULATION_OF_LAMELLIPODIUM_ASSEMBLY		28	0.291158	0.90432256	0.6004141	0.76110655	1	6767	tags=18%, list=12%, signal=20%
GOBP_RESPONSE_TO_ANTIBIOTIC	GOBP_RESPONSE_TO_ANTIBIOTIC		46	0.25690982	0.90398884	0.58246344	0.7612215	1	11660	tags=28%, list=21%, signal=36%
GOBP_APOPTOTIC_MITOCHONDRIAL_CHANGES	GOBP_APOPTOTIC_MITOCHONDRIAL_CHANGES		101	0.2330362	0.9039187	0.601227	0.76078933	1	6566	tags=18%, list=12%, signal=20%
GOBP_NEGATIVE_REGULATION_OF_DNA_TEMPLATED_TRANSCRIPTION_ELONGATION	GOBP_NEGATIVE_REGULATION_OF_DNA_TEMPLATED_TRANSCRIPTION_ELONGATION		18	0.33839044	0.9036173	0.5764706	0.7608298	1	9368	tags=33%, list=17%, signal=40%
GOMF_INWARD_RECTIFIER_POTASSIUM_CHANNEL_ACTIVITY	GOMF_INWARD_RECTIFIER_POTASSIUM_CHANNEL_ACTIVITY		27	0.32535064	0.9024133	0.5983773	0.76278067	1	12980	tags=33%, list=23%, signal=43%
GOMF_VITAMIN_TRANSMEMBRANE_TRANSPORTER_ACTIVITY	GOMF_VITAMIN_TRANSMEMBRANE_TRANSPORTER_ACTIVITY		32	0.30850363	0.90240777	0.5912548	0.76220906	1	8866	tags=25%, list=16%, signal=30%
GOBP_NEGATIVE_REGULATION_OF_DNA_BIOSYNTHETIC_PROCESS	GOBP_NEGATIVE_REGULATION_OF_DNA_BIOSYNTHETIC_PROCESS		38	0.27678633	0.9015974	0.5864979	0.7633079	1	9589	tags=29%, list=17%, signal=35%
GOBP_DICARBOXYLIC_ACID_CATABOLIC_PROCESS	GOBP_DICARBOXYLIC_ACID_CATABOLIC_PROCESS		19	0.32141387	0.9008073	0.6	0.764372	1	4065	tags=21%, list=7%, signal=23%
GOMF_OXIDOREDUCTASE_ACTIVITY_ACTING_ON_NAD_P_H_OXYGEN_AS_ACCEPTOR	GOMF_OXIDOREDUCTASE_ACTIVITY_ACTING_ON_NAD_P_H_OXYGEN_AS_ACCEPTOR		15	0.34353134	0.9006057	0.58677685	0.76423436	1	11717	tags=40%, list=21%, signal=50%
GOMF_STRUCTURAL_CONSTITUENT_OF_SYNAPSE	GOMF_STRUCTURAL_CONSTITUENT_OF_SYNAPSE		19	0.34689608	0.9004265	0.589899	0.76402324	1	18982	tags=47%, list=34%, signal=71%
GOBP_CELLULAR_PROCESS_INVOLVED_IN_REPRODUCTION_IN_MULTICELLULAR_ORGANISM	GOBP_CELLULAR_PROCESS_INVOLVED_IN_REPRODUCTION_IN_MULTICELLULAR_ORGANISM		400	0.22961797	0.8996462	0.6396761	0.7650821	1	13949	tags=31%, list=25%, signal=41%
GOMF_PURINE_NUCLEOTIDE_TRANSMEMBRANE_TRANSPORTER_ACTIVITY	GOMF_PURINE_NUCLEOTIDE_TRANSMEMBRANE_TRANSPORTER_ACTIVITY		21	0.2945081	0.89936346	0.6212766	0.76508963	1	11323	tags=33%, list=20%, signal=42%
GOBP_REGULATION_OF_DENDRITIC_SPINE_DEVELOPMENT	GOBP_REGULATION_OF_DENDRITIC_SPINE_DEVELOPMENT		55	0.27742428	0.8985824	0.6032389	0.76618534	1	12245	tags=33%, list=22%, signal=42%
GOBP_PROTEIN_CONTAINING_COMPLEX_DISASSEMBLY	GOBP_PROTEIN_CONTAINING_COMPLEX_DISASSEMBLY		244	0.21643758	0.8982668	0.6090535	0.7662524	1	9181	tags=18%, list=16%, signal=21%
GOBP_CELLULAR_RESPONSE_TO_UV	GOBP_CELLULAR_RESPONSE_TO_UV		89	0.2540447	0.8981994	0.5780591	0.7658061	1	16248	tags=35%, list=29%, signal=49%
GOMF_ATPASE_COUPLED_CATION_TRANSMEMBRANE_TRANSPORTER_ACTIVITY	GOMF_ATPASE_COUPLED_CATION_TRANSMEMBRANE_TRANSPORTER_ACTIVITY		45	0.25233495	0.8979137	0.6440329	0.76584786	1	4411	tags=16%, list=8%, signal=17%
GOBP_REGULATION_OF_INTRINSIC_APOPTOTIC_SIGNALING_PATHWAY_IN_RESPONSE_TO_DNA_DAMAGE_BY_P53_CLASS_MEDIATOR	GOBP_REGULATION_OF_INTRINSIC_APOPTOTIC_SIGNALING_PATHWAY_IN_RESPONSE_TO_DNA_DAMAGE_BY_P53_CLASS_MEDIATOR		17	0.31899843	0.8962283	0.5529412	0.76880544	1	12899	tags=41%, list=23%, signal=53%
GOBP_MICROTUBULE_POLYMERIZATION	GOBP_MICROTUBULE_POLYMERIZATION		84	0.25030002	0.89604354	0.60587	0.7686186	1	1008	tags=10%, list=2%, signal=10%
GOMF_DELAYED_RECTIFIER_POTASSIUM_CHANNEL_ACTIVITY	GOMF_DELAYED_RECTIFIER_POTASSIUM_CHANNEL_ACTIVITY		33	0.30668077	0.8959657	0.60851926	0.7681917	1	14894	tags=36%, list=26%, signal=49%
GOBP_CELLULAR_RESPONSE_TO_CADMIUM_ION	GOBP_CELLULAR_RESPONSE_TO_CADMIUM_ION		37	0.31372553	0.89560956	0.58811474	0.76833355	1	17266	tags=38%, list=31%, signal=54%
GOBP_MAINTENANCE_OF_PROTEIN_LOCATION_IN_NUCLEUS	GOBP_MAINTENANCE_OF_PROTEIN_LOCATION_IN_NUCLEUS		23	0.2978809	0.89559263	0.63235295	0.7677786	1	4732	tags=17%, list=8%, signal=19%
GOBP_PH_REDUCTION	GOBP_PH_REDUCTION		47	0.25860697	0.89519835	0.63066953	0.7680293	1	10028	tags=26%, list=18%, signal=31%
GOMF_NEUROPEPTIDE_BINDING	GOMF_NEUROPEPTIDE_BINDING		25	0.33147863	0.8947299	0.57459676	0.7684292	1	7883	tags=28%, list=14%, signal=33%
GOBP_REGULATION_OF_CIRCADIAN_RHYTHM	GOBP_REGULATION_OF_CIRCADIAN_RHYTHM		117	0.23730367	0.894403	0.6588983	0.7685197	1	10293	tags=23%, list=18%, signal=28%
GOBP_NEURONAL_STEM_CELL_POPULATION_MAINTENANCE	GOBP_NEURONAL_STEM_CELL_POPULATION_MAINTENANCE		23	0.30372784	0.89387095	0.57768923	0.7690672	1	12463	tags=35%, list=22%, signal=45%
GOBP_FUCOSE_METABOLIC_PROCESS	GOBP_FUCOSE_METABOLIC_PROCESS		16	0.3331078	0.89320976	0.6039216	0.76986045	1	7302	tags=25%, list=13%, signal=29%
GOBP_POLYOL_BIOSYNTHETIC_PROCESS	GOBP_POLYOL_BIOSYNTHETIC_PROCESS		63	0.24479125	0.8914428	0.667319	0.7729478	1	12479	tags=29%, list=22%, signal=37%
GOBP_PHOTORECEPTOR_CELL_DEVELOPMENT	GOBP_PHOTORECEPTOR_CELL_DEVELOPMENT		48	0.2615765	0.8908711	0.6361746	0.7735834	1	17688	tags=42%, list=31%, signal=61%
GOCC_PRC1_COMPLEX	GOCC_PRC1_COMPLEX		15	0.3483236	0.8908396	0.6008493	0.7730659	1	11486	tags=27%, list=20%, signal=33%
GOBP_FATTY_ACID_DERIVATIVE_CATABOLIC_PROCESS	GOBP_FATTY_ACID_DERIVATIVE_CATABOLIC_PROCESS		17	0.34806052	0.89082134	0.56112224	0.7725253	1	19823	tags=41%, list=35%, signal=63%
GOMF_SUMO_TRANSFERASE_ACTIVITY	GOMF_SUMO_TRANSFERASE_ACTIVITY		23	0.29370958	0.890319	0.6432866	0.77298015	1	9350	tags=30%, list=17%, signal=36%
GOBP_POLYOL_METABOLIC_PROCESS	GOBP_POLYOL_METABOLIC_PROCESS		115	0.22688094	0.8896194	0.6765873	0.7739017	1	7146	tags=18%, list=13%, signal=21%
GOMF_ADP_BINDING	GOMF_ADP_BINDING		34	0.29252324	0.8884948	0.6012146	0.77569646	1	15343	tags=38%, list=27%, signal=52%
GOBP_HYDROGEN_PEROXIDE_CATABOLIC_PROCESS	GOBP_HYDROGEN_PEROXIDE_CATABOLIC_PROCESS		30	0.31432882	0.8884841	0.5888031	0.775131	1	4524	tags=20%, list=8%, signal=22%
GOBP_VACUOLAR_ACIDIFICATION	GOBP_VACUOLAR_ACIDIFICATION		24	0.29725286	0.8881738	0.6107527	0.77521294	1	10028	tags=29%, list=18%, signal=35%
GOBP_POSITIVE_REGULATION_OF_MEMBRANE_PERMEABILITY	GOBP_POSITIVE_REGULATION_OF_MEMBRANE_PERMEABILITY		44	0.2571026	0.8879859	0.63539445	0.7750268	1	10348	tags=25%, list=18%, signal=31%
GOBP_EMBRYONIC_AXIS_SPECIFICATION	GOBP_EMBRYONIC_AXIS_SPECIFICATION		43	0.2602223	0.88784677	0.6624738	0.7747357	1	18560	tags=40%, list=33%, signal=59%
GOBP_NEGATIVE_REGULATION_OF_TELOMERE_MAINTENANCE	GOBP_NEGATIVE_REGULATION_OF_TELOMERE_MAINTENANCE		35	0.29685053	0.8876563	0.5735294	0.7745617	1	8798	tags=26%, list=16%, signal=30%
GOBP_DNA_DEALKYLATION	GOBP_DNA_DEALKYLATION		31	0.27546406	0.8867349	0.61237115	0.7758808	1	16862	tags=32%, list=30%, signal=46%
GOBP_NEURONAL_ACTION_POTENTIAL	GOBP_NEURONAL_ACTION_POTENTIAL		35	0.30550006	0.8866619	0.6272545	0.77546376	1	11933	tags=34%, list=21%, signal=43%
GOBP_NUCLEAR_MEMBRANE_REASSEMBLY	GOBP_NUCLEAR_MEMBRANE_REASSEMBLY		23	0.31490374	0.88637143	0.58429116	0.77547985	1	9387	tags=26%, list=17%, signal=31%
GOBP_NEGATIVE_REGULATION_OF_PHAGOCYTOSIS	GOBP_NEGATIVE_REGULATION_OF_PHAGOCYTOSIS		22	0.30198893	0.8856683	0.6130952	0.776333	1	5321	tags=18%, list=9%, signal=20%
GOCC_MIDBODY	GOCC_MIDBODY		203	0.22687475	0.8855959	0.6004057	0.775908	1	12463	tags=27%, list=22%, signal=34%
GOBP_HISTONE_H3_K4_TRIMETHYLATION	GOBP_HISTONE_H3_K4_TRIMETHYLATION		23	0.31748196	0.8847507	0.5992063	0.77713084	1	13133	tags=35%, list=23%, signal=45%
GOBP_FATTY_ACID_HOMEOSTASIS	GOBP_FATTY_ACID_HOMEOSTASIS		17	0.34737417	0.8845963	0.64092666	0.7768854	1	18388	tags=47%, list=33%, signal=70%
GOBP_3_PHOSPHOADENOSINE_5_PHOSPHOSULFATE_METABOLIC_PROCESS	GOBP_3_PHOSPHOADENOSINE_5_PHOSPHOSULFATE_METABOLIC_PROCESS		21	0.30808628	0.8843023	0.60038984	0.77694815	1	16561	tags=43%, list=29%, signal=61%
GOMF_AMINO_ACID_CATION_SYMPORTER_ACTIVITY	GOMF_AMINO_ACID_CATION_SYMPORTER_ACTIVITY		22	0.32038936	0.8841393	0.62357414	0.7767257	1	7764	tags=23%, list=14%, signal=26%
GOBP_CARBOHYDRATE_PHOSPHORYLATION	GOBP_CARBOHYDRATE_PHOSPHORYLATION		25	0.2989223	0.88290906	0.61382115	0.77864975	1	9972	tags=28%, list=18%, signal=34%
GOMF_NUCLEOSIDE_DIPHOSPHATE_KINASE_ACTIVITY	GOMF_NUCLEOSIDE_DIPHOSPHATE_KINASE_ACTIVITY		18	0.33109483	0.882262	0.5861386	0.7794063	1	14041	tags=33%, list=25%, signal=44%
GOBP_RESPONSE_TO_IRON_ION	GOBP_RESPONSE_TO_IRON_ION		31	0.27459273	0.88157636	0.66170216	0.7802498	1	5945	tags=19%, list=11%, signal=22%
GOBP_MIDBODY_ABSCISSION	GOBP_MIDBODY_ABSCISSION		17	0.3387055	0.88147974	0.6156863	0.7798881	1	10352	tags=24%, list=18%, signal=29%
GOBP_SENSORY_PERCEPTION_OF_TASTE	GOBP_SENSORY_PERCEPTION_OF_TASTE		64	0.25804204	0.88107574	0.63779527	0.7801499	1	14900	tags=36%, list=26%, signal=49%
GOMF_ORGANIC_ACID_TRANSMEMBRANE_TRANSPORTER_ACTIVITY	GOMF_ORGANIC_ACID_TRANSMEMBRANE_TRANSPORTER_ACTIVITY		166	0.23811692	0.8807532	0.6531008	0.780227	1	14851	tags=30%, list=26%, signal=41%
GOBP_OVARIAN_FOLLICLE_DEVELOPMENT	GOBP_OVARIAN_FOLLICLE_DEVELOPMENT		57	0.23296316	0.880605	0.678	0.7799445	1	3952	tags=12%, list=7%, signal=13%
GOBP_HISTONE_MONOUBIQUITINATION	GOBP_HISTONE_MONOUBIQUITINATION		29	0.3176384	0.88025594	0.59137577	0.78010076	1	11741	tags=28%, list=21%, signal=35%
GOBP_POSITIVE_REGULATION_OF_DENDRITIC_SPINE_DEVELOPMENT	GOBP_POSITIVE_REGULATION_OF_DENDRITIC_SPINE_DEVELOPMENT		36	0.27097127	0.880117	0.63582677	0.7797959	1	13360	tags=33%, list=24%, signal=44%
GOBP_PIGMENT_METABOLIC_PROCESS	GOBP_PIGMENT_METABOLIC_PROCESS		89	0.24412397	0.8799542	0.64158416	0.77955174	1	10838	tags=24%, list=19%, signal=29%
GOBP_RESPONSE_TO_RADIATION	GOBP_RESPONSE_TO_RADIATION		437	0.2055153	0.87984324	0.66322315	0.7792071	1	11982	tags=24%, list=21%, signal=31%
GOBP_GLUTATHIONE_METABOLIC_PROCESS	GOBP_GLUTATHIONE_METABOLIC_PROCESS		64	0.25716853	0.87901956	0.5972495	0.7802678	1	7709	tags=22%, list=14%, signal=25%
GOBP_CATECHOL_CONTAINING_COMPOUND_BIOSYNTHETIC_PROCESS	GOBP_CATECHOL_CONTAINING_COMPOUND_BIOSYNTHETIC_PROCESS		22	0.30773816	0.8782695	0.6793587	0.78123343	1	11557	tags=41%, list=20%, signal=51%
GOBP_KILLING_OF_CELLS_OF_ANOTHER_ORGANISM	GOBP_KILLING_OF_CELLS_OF_ANOTHER_ORGANISM		46	0.28705063	0.8754464	0.62115383	0.78652686	1	10282	tags=30%, list=18%, signal=37%
GOBP_NEURON_DEATH_IN_RESPONSE_TO_OXIDATIVE_STRESS	GOBP_NEURON_DEATH_IN_RESPONSE_TO_OXIDATIVE_STRESS		33	0.27362195	0.87435114	0.61054766	0.7882393	1	7451	tags=21%, list=13%, signal=24%
GOBP_HYDROGEN_PEROXIDE_METABOLIC_PROCESS	GOBP_HYDROGEN_PEROXIDE_METABOLIC_PROCESS		55	0.26961416	0.8741759	0.6313646	0.78800243	1	5141	tags=18%, list=9%, signal=20%
GOBP_CELLULAR_RESPONSE_TO_XENOBIOTIC_STIMULUS	GOBP_CELLULAR_RESPONSE_TO_XENOBIOTIC_STIMULUS		168	0.21289407	0.87416154	0.71825397	0.7874608	1	13560	tags=31%, list=24%, signal=41%
GOBP_HISTONE_H4_K16_ACETYLATION	GOBP_HISTONE_H4_K16_ACETYLATION		27	0.30235338	0.8729306	0.6136364	0.78943163	1	7157	tags=22%, list=13%, signal=25%
GOBP_ZINC_ION_TRANSPORT	GOBP_ZINC_ION_TRANSPORT		28	0.30734745	0.87204844	0.61857706	0.7907164	1	15937	tags=39%, list=28%, signal=55%
GOMF_OXIDOREDUCTASE_ACTIVITY_ACTING_ON_SINGLE_DONORS_WITH_INCORPORATION_OF_MOLECULAR_OXYGEN	GOMF_OXIDOREDUCTASE_ACTIVITY_ACTING_ON_SINGLE_DONORS_WITH_INCORPORATION_OF_MOLECULAR_OXYGEN		25	0.30464336	0.8714449	0.6369048	0.79139024	1	5185	tags=24%, list=9%, signal=26%
GOBP_MAINTENANCE_OF_SYNAPSE_STRUCTURE	GOBP_MAINTENANCE_OF_SYNAPSE_STRUCTURE		21	0.30878377	0.87041485	0.6201232	0.792945	1	14878	tags=33%, list=26%, signal=45%
GOBP_PROTEIN_COMPLEX_OLIGOMERIZATION	GOBP_PROTEIN_COMPLEX_OLIGOMERIZATION		244	0.20583732	0.8696776	0.7597536	0.7938609	1	15205	tags=32%, list=27%, signal=44%
GOBP_HISTAMINE_TRANSPORT	GOBP_HISTAMINE_TRANSPORT		15	0.31775314	0.8694958	0.6526946	0.79366434	1	2666	tags=20%, list=5%, signal=21%
GOBP_CILIUM_OR_FLAGELLUM_DEPENDENT_CELL_MOTILITY	GOBP_CILIUM_OR_FLAGELLUM_DEPENDENT_CELL_MOTILITY		143	0.24236369	0.86821276	0.6421268	0.7957566	1	16343	tags=36%, list=29%, signal=50%
GOBP_MIRNA_METABOLIC_PROCESS	GOBP_MIRNA_METABOLIC_PROCESS		27	0.28908023	0.866855	0.58237547	0.7980043	1	17513	tags=41%, list=31%, signal=59%
GOBP_ENDOPLASMIC_RETICULUM_TO_CYTOSOL_TRANSPORT	GOBP_ENDOPLASMIC_RETICULUM_TO_CYTOSOL_TRANSPORT		28	0.29096705	0.8668092	0.62896824	0.79751724	1	5439	tags=25%, list=10%, signal=28%
GOBP_ESTABLISHMENT_OF_PROTEIN_LOCALIZATION_TO_MITOCHONDRIAL_MEMBRANE	GOBP_ESTABLISHMENT_OF_PROTEIN_LOCALIZATION_TO_MITOCHONDRIAL_MEMBRANE		30	0.32021412	0.8657784	0.5854127	0.7990701	1	13068	tags=30%, list=23%, signal=39%
GOBP_REGULATION_OF_POSTSYNAPTIC_NEUROTRANSMITTER_RECEPTOR_ACTIVITY	GOBP_REGULATION_OF_POSTSYNAPTIC_NEUROTRANSMITTER_RECEPTOR_ACTIVITY		17	0.35380596	0.8643525	0.6570248	0.8013944	1	21426	tags=53%, list=38%, signal=85%
GOMF_STEROID_DEHYDROGENASE_ACTIVITY_ACTING_ON_THE_CH_OH_GROUP_OF_DONORS_NAD_OR_NADP_AS_ACCEPTOR	GOMF_STEROID_DEHYDROGENASE_ACTIVITY_ACTING_ON_THE_CH_OH_GROUP_OF_DONORS_NAD_OR_NADP_AS_ACCEPTOR		30	0.28007653	0.86346376	0.62896824	0.8026263	1	19510	tags=37%, list=35%, signal=56%
GOBP_REGULATION_OF_HEMATOPOIETIC_PROGENITOR_CELL_DIFFERENTIATION	GOBP_REGULATION_OF_HEMATOPOIETIC_PROGENITOR_CELL_DIFFERENTIATION		34	0.27925506	0.8614209	0.6326964	0.8063334	1	15502	tags=38%, list=27%, signal=53%
GOBP_AMINO_SUGAR_METABOLIC_PROCESS	GOBP_AMINO_SUGAR_METABOLIC_PROCESS		41	0.26778492	0.8611451	0.65030676	0.8063205	1	5103	tags=17%, list=9%, signal=19%
GOMF_DYNEIN_INTERMEDIATE_CHAIN_BINDING	GOMF_DYNEIN_INTERMEDIATE_CHAIN_BINDING		31	0.27157968	0.8608016	0.6766467	0.80643964	1	17950	tags=35%, list=32%, signal=52%
GOBP_REGULATION_OF_CELLULAR_PH	GOBP_REGULATION_OF_CELLULAR_PH		82	0.21200977	0.86023223	0.7610063	0.80703545	1	11310	tags=24%, list=20%, signal=30%
GOBP_PROTEIN_MANNOSYLATION	GOBP_PROTEIN_MANNOSYLATION		22	0.29856735	0.8602266	0.6314741	0.8064588	1	13284	tags=41%, list=24%, signal=53%
GOBP_POSITIVE_REGULATION_OF_NECROTIC_CELL_DEATH	GOBP_POSITIVE_REGULATION_OF_NECROTIC_CELL_DEATH		17	0.31058168	0.8602166	0.6680244	0.8058875	1	5921	tags=24%, list=10%, signal=26%
GOBP_MITOCHONDRIAL_OUTER_MEMBRANE_PERMEABILIZATION_INVOLVED_IN_PROGRAMMED_CELL_DEATH	GOBP_MITOCHONDRIAL_OUTER_MEMBRANE_PERMEABILIZATION_INVOLVED_IN_PROGRAMMED_CELL_DEATH		37	0.2595487	0.8600613	0.6446281	0.8056037	1	10348	tags=24%, list=18%, signal=30%
GOBP_REGULATION_OF_TRANSCRIPTION_BY_RNA_POLYMERASE_III	GOBP_REGULATION_OF_TRANSCRIPTION_BY_RNA_POLYMERASE_III		29	0.29234633	0.8597654	0.6348548	0.80562603	1	8510	tags=28%, list=15%, signal=32%
GOMF_LYSOPHOSPHOLIPASE_ACTIVITY	GOMF_LYSOPHOSPHOLIPASE_ACTIVITY		26	0.2637494	0.85932636	0.714	0.8059215	1	11786	tags=31%, list=21%, signal=39%
GOBP_RESPONSE_TO_SALT	GOBP_RESPONSE_TO_SALT		20	0.28115094	0.8592425	0.68514854	0.80552584	1	16649	tags=50%, list=29%, signal=71%
GOBP_BRANCHED_CHAIN_AMINO_ACID_METABOLIC_PROCESS	GOBP_BRANCHED_CHAIN_AMINO_ACID_METABOLIC_PROCESS		25	0.31421262	0.8585635	0.59876543	0.80639297	1	9495	tags=24%, list=17%, signal=29%
GOMF_ACTIVE_ION_TRANSMEMBRANE_TRANSPORTER_ACTIVITY	GOMF_ACTIVE_ION_TRANSMEMBRANE_TRANSPORTER_ACTIVITY		266	0.20111181	0.8577529	0.80701756	0.80750567	1	10266	tags=21%, list=18%, signal=25%
GOBP_POLYAMINE_BIOSYNTHETIC_PROCESS	GOBP_POLYAMINE_BIOSYNTHETIC_PROCESS		15	0.31653982	0.85745937	0.6336032	0.8075647	1	14262	tags=40%, list=25%, signal=53%
GOBP_PEROXISOME_ORGANIZATION	GOBP_PEROXISOME_ORGANIZATION		36	0.29033336	0.8569147	0.6377119	0.8081122	1	14636	tags=33%, list=26%, signal=45%
GOBP_TOXIN_METABOLIC_PROCESS	GOBP_TOXIN_METABOLIC_PROCESS		17	0.2955407	0.8568946	0.7248996	0.80756134	1	11949	tags=41%, list=21%, signal=52%
GOBP_TRANSPORT_OF_VIRUS	GOBP_TRANSPORT_OF_VIRUS		20	0.30702993	0.8568389	0.63241106	0.807101	1	2902	tags=15%, list=5%, signal=16%
GOBP_AROMATIC_AMINO_ACID_FAMILY_METABOLIC_PROCESS	GOBP_AROMATIC_AMINO_ACID_FAMILY_METABOLIC_PROCESS		31	0.27520713	0.855598	0.6700611	0.80910385	1	9048	tags=26%, list=16%, signal=31%
GOBP_REGULATION_OF_NUCLEOBASE_CONTAINING_COMPOUND_TRANSPORT	GOBP_REGULATION_OF_NUCLEOBASE_CONTAINING_COMPOUND_TRANSPORT		15	0.3466922	0.855519	0.6166329	0.80868447	1	16601	tags=40%, list=29%, signal=57%
GOMF_MOLECULAR_FUNCTION_INHIBITOR_ACTIVITY	GOMF_MOLECULAR_FUNCTION_INHIBITOR_ACTIVITY		60	0.24066605	0.85417324	0.6949495	0.8108221	1	12016	tags=27%, list=21%, signal=34%
GOBP_GERM_CELL_DEVELOPMENT	GOBP_GERM_CELL_DEVELOPMENT		295	0.22151609	0.85400295	0.7022133	0.8105779	1	14720	tags=30%, list=26%, signal=41%
GOBP_RIBONUCLEOSIDE_DIPHOSPHATE_METABOLIC_PROCESS	GOBP_RIBONUCLEOSIDE_DIPHOSPHATE_METABOLIC_PROCESS		112	0.22727597	0.85344934	0.6424242	0.81110334	1	15099	tags=26%, list=27%, signal=35%
GOBP_PROTEIN_LOCALIZATION_TO_CYTOSKELETON	GOBP_PROTEIN_LOCALIZATION_TO_CYTOSKELETON		58	0.25619447	0.8532083	0.6268344	0.8110087	1	8735	tags=22%, list=15%, signal=26%
GOBP_RETINA_DEVELOPMENT_IN_CAMERA_TYPE_EYE	GOBP_RETINA_DEVELOPMENT_IN_CAMERA_TYPE_EYE		149	0.22741339	0.85320026	0.72349274	0.8104455	1	13115	tags=29%, list=23%, signal=37%
GOMF_SYNTAXIN_BINDING	GOMF_SYNTAXIN_BINDING		71	0.24612533	0.8531748	0.6959184	0.80991757	1	13790	tags=30%, list=24%, signal=39%
GOBP_L_GLUTAMATE_TRANSMEMBRANE_TRANSPORT	GOBP_L_GLUTAMATE_TRANSMEMBRANE_TRANSPORT		29	0.26136595	0.8528461	0.7387033	0.81000596	1	11877	tags=31%, list=21%, signal=39%
GOBP_SKELETAL_MUSCLE_ADAPTATION	GOBP_SKELETAL_MUSCLE_ADAPTATION		24	0.29722577	0.85268736	0.6544715	0.80976194	1	8214	tags=25%, list=15%, signal=29%
GOMF_IONOTROPIC_GLUTAMATE_RECEPTOR_ACTIVITY	GOMF_IONOTROPIC_GLUTAMATE_RECEPTOR_ACTIVITY		19	0.34151405	0.85239613	0.6606786	0.8098096	1	10695	tags=37%, list=19%, signal=45%
GOBP_REGULATION_OF_REACTIVE_OXYGEN_SPECIES_METABOLIC_PROCESS	GOBP_REGULATION_OF_REACTIVE_OXYGEN_SPECIES_METABOLIC_PROCESS		144	0.21971756	0.85167545	0.7247525	0.810707	1	8657	tags=19%, list=15%, signal=22%
GOBP_EATING_BEHAVIOR	GOBP_EATING_BEHAVIOR		39	0.27994484	0.8514598	0.6754564	0.8105887	1	16649	tags=41%, list=29%, signal=58%
GOBP_SENSORY_PERCEPTION_OF_MECHANICAL_STIMULUS	GOBP_SENSORY_PERCEPTION_OF_MECHANICAL_STIMULUS		177	0.20688356	0.8508938	0.78740156	0.8111655	1	11725	tags=25%, list=21%, signal=31%
GOBP_MITOCHONDRIAL_FISSION	GOBP_MITOCHONDRIAL_FISSION		40	0.2515996	0.85041285	0.6863905	0.8115854	1	8945	tags=23%, list=16%, signal=27%
GOBP_PROTEIN_TARGETING_TO_MITOCHONDRION	GOBP_PROTEIN_TARGETING_TO_MITOCHONDRION		101	0.24361284	0.8501012	0.64299804	0.8116272	1	13319	tags=25%, list=24%, signal=32%
GOBP_ESTABLISHMENT_OF_MITOCHONDRION_LOCALIZATION	GOBP_ESTABLISHMENT_OF_MITOCHONDRION_LOCALIZATION		29	0.26775008	0.8494129	0.6955645	0.8124392	1	12254	tags=24%, list=22%, signal=31%
GOBP_REGULATION_OF_NUCLEOTIDE_BIOSYNTHETIC_PROCESS	GOBP_REGULATION_OF_NUCLEOTIDE_BIOSYNTHETIC_PROCESS		40	0.23745887	0.8484137	0.7464213	0.8138671	1	19128	tags=38%, list=34%, signal=57%
GOMF_AMP_BINDING	GOMF_AMP_BINDING		15	0.31089222	0.8482952	0.6532258	0.81354743	1	20003	tags=47%, list=35%, signal=72%
GOBP_NEGATIVE_REGULATION_OF_NOTCH_SIGNALING_PATHWAY	GOBP_NEGATIVE_REGULATION_OF_NOTCH_SIGNALING_PATHWAY		38	0.25398856	0.8471513	0.68112797	0.81531936	1	15124	tags=37%, list=27%, signal=50%
GOMF_DYNEIN_COMPLEX_BINDING	GOMF_DYNEIN_COMPLEX_BINDING		22	0.31047106	0.84706205	0.6659751	0.8149468	1	14616	tags=32%, list=26%, signal=43%
GOBP_REGULATION_OF_DOUBLE_STRAND_BREAK_REPAIR_VIA_NONHOMOLOGOUS_END_JOINING	GOBP_REGULATION_OF_DOUBLE_STRAND_BREAK_REPAIR_VIA_NONHOMOLOGOUS_END_JOINING		31	0.26999596	0.8468507	0.6438632	0.814791	1	17571	tags=35%, list=31%, signal=51%
GOMF_ACYLTRANSFERASE_ACTIVITY	GOMF_ACYLTRANSFERASE_ACTIVITY		245	0.21314822	0.8468039	0.7151515	0.8143044	1	9425	tags=20%, list=17%, signal=24%
GOBP_METENCEPHALON_DEVELOPMENT	GOBP_METENCEPHALON_DEVELOPMENT		107	0.23452145	0.8454887	0.732	0.8163867	1	14135	tags=36%, list=25%, signal=47%
GOBP_CYTOSKELETON_DEPENDENT_INTRACELLULAR_TRANSPORT	GOBP_CYTOSKELETON_DEPENDENT_INTRACELLULAR_TRANSPORT		193	0.21406786	0.84539884	0.719917	0.81599414	1	10206	tags=22%, list=18%, signal=27%
GOBP_RIBOSOMAL_SMALL_SUBUNIT_ASSEMBLY	GOBP_RIBOSOMAL_SMALL_SUBUNIT_ASSEMBLY		18	0.39747667	0.8452493	0.6389452	0.8157233	1	18748	tags=50%, list=33%, signal=75%
GOBP_NUCLEAR_MEMBRANE_ORGANIZATION	GOBP_NUCLEAR_MEMBRANE_ORGANIZATION		42	0.25792122	0.8445333	0.6552419	0.816595	1	7111	tags=21%, list=13%, signal=24%
GOBP_REGULATION_OF_MICROTUBULE_POLYMERIZATION_OR_DEPOLYMERIZATION	GOBP_REGULATION_OF_MICROTUBULE_POLYMERIZATION_OR_DEPOLYMERIZATION		88	0.23379606	0.84409475	0.7201646	0.8169257	1	1008	tags=9%, list=2%, signal=9%
GOMF_TRANSITION_METAL_ION_TRANSMEMBRANE_TRANSPORTER_ACTIVITY	GOMF_TRANSITION_METAL_ION_TRANSMEMBRANE_TRANSPORTER_ACTIVITY		38	0.27702287	0.84394175	0.6626506	0.8166404	1	3065	tags=16%, list=5%, signal=17%
GOBP_AMINO_ACID_TRANSPORT	GOBP_AMINO_ACID_TRANSPORT		150	0.21786909	0.8437417	0.76352704	0.81644565	1	13055	tags=26%, list=23%, signal=34%
GOBP_STRESS_GRANULE_ASSEMBLY	GOBP_STRESS_GRANULE_ASSEMBLY		27	0.3102304	0.84308904	0.6446281	0.81718874	1	23575	tags=63%, list=42%, signal=108%
GOBP_GOLGI_VESICLE_TRANSPORT	GOBP_GOLGI_VESICLE_TRANSPORT		299	0.21268718	0.842834	0.6572581	0.8171323	1	10976	tags=21%, list=19%, signal=26%
GOMF_DYNEIN_LIGHT_INTERMEDIATE_CHAIN_BINDING	GOMF_DYNEIN_LIGHT_INTERMEDIATE_CHAIN_BINDING		27	0.2687444	0.84279686	0.7111111	0.8166455	1	18722	tags=41%, list=33%, signal=61%
GOCC_KERATIN_FILAMENT	GOCC_KERATIN_FILAMENT		99	0.2952388	0.84267974	0.62721896	0.81632847	1	13913	tags=34%, list=25%, signal=45%
GOBP_REGULATION_OF_CIRCADIAN_SLEEP_WAKE_CYCLE	GOBP_REGULATION_OF_CIRCADIAN_SLEEP_WAKE_CYCLE		19	0.33164787	0.8413877	0.6787879	0.8183777	1	10293	tags=32%, list=18%, signal=39%
GOBP_MICROTUBULE_POLYMERIZATION_OR_DEPOLYMERIZATION	GOBP_MICROTUBULE_POLYMERIZATION_OR_DEPOLYMERIZATION		124	0.22783326	0.8396161	0.6948454	0.82145303	1	1008	tags=9%, list=2%, signal=9%
GOBP_DORSAL_SPINAL_CORD_DEVELOPMENT	GOBP_DORSAL_SPINAL_CORD_DEVELOPMENT		20	0.32877162	0.8391018	0.68267226	0.8219154	1	12219	tags=50%, list=22%, signal=64%
GOBP_NEGATIVE_REGULATION_OF_CELLULAR_MACROMOLECULE_BIOSYNTHETIC_PROCESS	GOBP_NEGATIVE_REGULATION_OF_CELLULAR_MACROMOLECULE_BIOSYNTHETIC_PROCESS		324	0.19696634	0.83851725	0.7119675	0.8224996	1	14070	tags=26%, list=25%, signal=34%
GOBP_REGULATION_OF_PEPTIDYL_LYSINE_ACETYLATION	GOBP_REGULATION_OF_PEPTIDYL_LYSINE_ACETYLATION		71	0.22511731	0.8379711	0.69709545	0.8230452	1	10999	tags=25%, list=19%, signal=31%
GOBP_REGULATION_OF_UBIQUITIN_DEPENDENT_PROTEIN_CATABOLIC_PROCESS	GOBP_REGULATION_OF_UBIQUITIN_DEPENDENT_PROTEIN_CATABOLIC_PROCESS		166	0.20606257	0.8379422	0.72336066	0.8225314	1	5439	tags=13%, list=10%, signal=15%
GOBP_GLUCOSE_6_PHOSPHATE_METABOLIC_PROCESS	GOBP_GLUCOSE_6_PHOSPHATE_METABOLIC_PROCESS		23	0.29505068	0.8375695	0.66129035	0.82270294	1	14758	tags=35%, list=26%, signal=47%
GOBP_VIRAL_TRANSCRIPTION	GOBP_VIRAL_TRANSCRIPTION		51	0.237578	0.837338	0.6890244	0.82262576	1	7621	tags=18%, list=13%, signal=20%
GOBP_FATTY_ACID_DERIVATIVE_METABOLIC_PROCESS	GOBP_FATTY_ACID_DERIVATIVE_METABOLIC_PROCESS		73	0.23720872	0.8368853	0.7117647	0.8229243	1	15585	tags=30%, list=28%, signal=42%
GOMF_SULFOTRANSFERASE_ACTIVITY	GOMF_SULFOTRANSFERASE_ACTIVITY		52	0.2595766	0.8368303	0.6876268	0.8224613	1	3191	tags=13%, list=6%, signal=14%
GOMF_APOLIPOPROTEIN_BINDING	GOMF_APOLIPOPROTEIN_BINDING		18	0.32028523	0.83678925	0.66599596	0.82196116	1	11540	tags=39%, list=20%, signal=49%
GOBP_PROTEIN_LOCALIZATION_TO_MITOCHONDRION	GOBP_PROTEIN_LOCALIZATION_TO_MITOCHONDRION		125	0.23867965	0.8362931	0.67061144	0.8223808	1	13319	tags=24%, list=24%, signal=31%
GOBP_POSITIVE_REGULATION_OF_MITOCHONDRION_ORGANIZATION	GOBP_POSITIVE_REGULATION_OF_MITOCHONDRION_ORGANIZATION		71	0.22193068	0.83447266	0.7542373	0.8255459	1	4661	tags=14%, list=8%, signal=15%
GOCC_H4_HISTONE_ACETYLTRANSFERASE_COMPLEX	GOCC_H4_HISTONE_ACETYLTRANSFERASE_COMPLEX		40	0.26127312	0.8343616	0.66202784	0.8251755	1	17704	tags=38%, list=31%, signal=55%
GOMF_PHOSPHOLIPASE_BINDING	GOMF_PHOSPHOLIPASE_BINDING		23	0.2768601	0.83411324	0.68514854	0.8251195	1	11530	tags=26%, list=20%, signal=33%
GOBP_MITOCHONDRIAL_OUTER_MEMBRANE_PERMEABILIZATION	GOBP_MITOCHONDRIAL_OUTER_MEMBRANE_PERMEABILIZATION		32	0.26507768	0.83375627	0.6942149	0.82526684	1	10348	tags=25%, list=18%, signal=31%
GOBP_CILIUM_MOVEMENT	GOBP_CILIUM_MOVEMENT		172	0.23425397	0.833597	0.69135803	0.8250143	1	16343	tags=34%, list=29%, signal=47%
GOBP_PROTEIN_N_LINKED_GLYCOSYLATION	GOBP_PROTEIN_N_LINKED_GLYCOSYLATION		70	0.2574142	0.8333644	0.63708085	0.82490075	1	18310	tags=43%, list=32%, signal=63%
GOBP_NEGATIVE_REGULATION_OF_RELEASE_OF_CYTOCHROME_C_FROM_MITOCHONDRIA	GOBP_NEGATIVE_REGULATION_OF_RELEASE_OF_CYTOCHROME_C_FROM_MITOCHONDRIA		20	0.28748667	0.8330531	0.67460316	0.8249349	1	3018	tags=20%, list=5%, signal=21%
GOCC_INO80_COMPLEX	GOCC_INO80_COMPLEX		15	0.32024828	0.8325634	0.64327484	0.82537353	1	6304	tags=20%, list=11%, signal=23%
GOBP_VESICLE_TARGETING_TO_FROM_OR_WITHIN_GOLGI	GOBP_VESICLE_TARGETING_TO_FROM_OR_WITHIN_GOLGI		23	0.3042467	0.832241	0.67959183	0.8254889	1	16918	tags=30%, list=30%, signal=43%
GOBP_REGULATION_OF_PROTEIN_ACETYLATION	GOBP_REGULATION_OF_PROTEIN_ACETYLATION		82	0.22158267	0.83200353	0.7058824	0.82542014	1	10999	tags=24%, list=19%, signal=30%
GOBP_PENTOSE_PHOSPHATE_SHUNT	GOBP_PENTOSE_PHOSPHATE_SHUNT		15	0.338134	0.8318622	0.6293996	0.82513624	1	14758	tags=47%, list=26%, signal=63%
GOCC_CLATHRIN_COAT	GOCC_CLATHRIN_COAT		39	0.25518543	0.8318386	0.7045908	0.8246078	1	2932	tags=13%, list=5%, signal=14%
GOBP_REGULATION_OF_RAC_PROTEIN_SIGNAL_TRANSDUCTION	GOBP_REGULATION_OF_RAC_PROTEIN_SIGNAL_TRANSDUCTION		21	0.25485593	0.83164895	0.7211329	0.8244203	1	692	tags=10%, list=1%, signal=10%
GOBP_REGULATION_OF_MICROTUBULE_POLYMERIZATION	GOBP_REGULATION_OF_MICROTUBULE_POLYMERIZATION		55	0.24078804	0.83161676	0.7372709	0.8239109	1	1008	tags=9%, list=2%, signal=9%
GOBP_STEROID_CATABOLIC_PROCESS	GOBP_STEROID_CATABOLIC_PROCESS		27	0.2823977	0.831449	0.7269076	0.8236851	1	16054	tags=33%, list=28%, signal=47%
GOBP_PROSTAGLANDIN_TRANSPORT	GOBP_PROSTAGLANDIN_TRANSPORT		19	0.26563793	0.8310599	0.7298969	0.82391435	1	8813	tags=21%, list=16%, signal=25%
GOBP_SPERM_MOTILITY	GOBP_SPERM_MOTILITY		116	0.23485357	0.83066773	0.71165645	0.8241224	1	16343	tags=35%, list=29%, signal=50%
GOMF_P53_BINDING	GOMF_P53_BINDING		66	0.24388488	0.83040744	0.6991701	0.82405496	1	11741	tags=29%, list=21%, signal=36%
GOBP_EMBRYONIC_CAMERA_TYPE_EYE_MORPHOGENESIS	GOBP_EMBRYONIC_CAMERA_TYPE_EYE_MORPHOGENESIS		26	0.27749267	0.8302143	0.7060086	0.8238895	1	10449	tags=27%, list=18%, signal=33%
GOBP_3_UTR_MEDIATED_MRNA_DESTABILIZATION	GOBP_3_UTR_MEDIATED_MRNA_DESTABILIZATION		17	0.29099578	0.82997143	0.7171315	0.823822	1	12041	tags=29%, list=21%, signal=37%
GOCC_INTEGRATOR_COMPLEX	GOCC_INTEGRATOR_COMPLEX		27	0.3394487	0.8299127	0.6449704	0.8233661	1	13766	tags=22%, list=24%, signal=29%
GOCC_SET1C_COMPASS_COMPLEX	GOCC_SET1C_COMPASS_COMPLEX		15	0.3255211	0.8298936	0.6807611	0.82283527	1	6435	tags=20%, list=11%, signal=23%
GOMF_LONG_CHAIN_FATTY_ACID_TRANSPORTER_ACTIVITY	GOMF_LONG_CHAIN_FATTY_ACID_TRANSPORTER_ACTIVITY		17	0.29407004	0.829624	0.6942675	0.82281363	1	14851	tags=41%, list=26%, signal=56%
GOBP_REGULATION_OF_GLUCONEOGENESIS	GOBP_REGULATION_OF_GLUCONEOGENESIS		51	0.22517486	0.8295704	0.7871486	0.8223582	1	9607	tags=22%, list=17%, signal=26%
GOCC_POLE_PLASM	GOCC_POLE_PLASM		25	0.27738938	0.82935286	0.74747473	0.82221955	1	3508	tags=16%, list=6%, signal=17%
GOBP_LATE_ENDOSOME_TO_VACUOLE_TRANSPORT	GOBP_LATE_ENDOSOME_TO_VACUOLE_TRANSPORT		26	0.29019275	0.82879674	0.6536965	0.8227916	1	5092	tags=15%, list=9%, signal=17%
GOCC_VESICLE_TETHERING_COMPLEX	GOCC_VESICLE_TETHERING_COMPLEX		59	0.24210946	0.82831806	0.6559356	0.8231539	1	15332	tags=37%, list=27%, signal=51%
GOBP_NEURAL_TUBE_PATTERNING	GOBP_NEURAL_TUBE_PATTERNING		36	0.25353956	0.82823074	0.6882591	0.8227746	1	10705	tags=28%, list=19%, signal=34%
GOCC_PROTEIN_ACETYLTRANSFERASE_COMPLEX	GOCC_PROTEIN_ACETYLTRANSFERASE_COMPLEX		96	0.2431296	0.8275143	0.6754564	0.82361597	1	9365	tags=22%, list=17%, signal=26%
GOBP_PURINE_DEOXYRIBONUCLEOTIDE_METABOLIC_PROCESS	GOBP_PURINE_DEOXYRIBONUCLEOTIDE_METABOLIC_PROCESS		16	0.28378597	0.82729787	0.6957364	0.8235007	1	13275	tags=38%, list=23%, signal=49%
GOMF_PROTEIN_PHOSPHATASE_ACTIVATOR_ACTIVITY	GOMF_PROTEIN_PHOSPHATASE_ACTIVATOR_ACTIVITY		16	0.28071657	0.8272152	0.7022133	0.8230921	1	12016	tags=25%, list=21%, signal=32%
GOBP_INTRINSIC_APOPTOTIC_SIGNALING_PATHWAY_IN_RESPONSE_TO_DNA_DAMAGE_BY_P53_CLASS_MEDIATOR	GOBP_INTRINSIC_APOPTOTIC_SIGNALING_PATHWAY_IN_RESPONSE_TO_DNA_DAMAGE_BY_P53_CLASS_MEDIATOR		43	0.24864155	0.8268856	0.699793	0.8231985	1	11422	tags=28%, list=20%, signal=35%
GOBP_REGULATION_OF_SUPEROXIDE_METABOLIC_PROCESS	GOBP_REGULATION_OF_SUPEROXIDE_METABOLIC_PROCESS		32	0.2761339	0.82601017	0.6965649	0.8244144	1	6505	tags=22%, list=12%, signal=25%
GOBP_RETROGRADE_TRANSPORT_ENDOSOME_TO_GOLGI	GOBP_RETROGRADE_TRANSPORT_ENDOSOME_TO_GOLGI		95	0.2236592	0.82461643	0.70974576	0.82663035	1	5746	tags=14%, list=10%, signal=15%
GOBP_RELEASE_OF_CYTOCHROME_C_FROM_MITOCHONDRIA	GOBP_RELEASE_OF_CYTOCHROME_C_FROM_MITOCHONDRIA		56	0.22559433	0.8245286	0.74851483	0.8262344	1	3018	tags=14%, list=5%, signal=15%
GOBP_PEPTIDYL_LYSINE_MODIFICATION	GOBP_PEPTIDYL_LYSINE_MODIFICATION		394	0.20300342	0.82425094	0.7131474	0.8262254	1	13634	tags=26%, list=24%, signal=34%
GOBP_PYRIMIDINE_NUCLEOSIDE_MONOPHOSPHATE_METABOLIC_PROCESS	GOBP_PYRIMIDINE_NUCLEOSIDE_MONOPHOSPHATE_METABOLIC_PROCESS		21	0.28880373	0.8238375	0.6926148	0.8264549	1	15075	tags=52%, list=27%, signal=71%
GOMF_ANION_TRANSMEMBRANE_TRANSPORTER_ACTIVITY	GOMF_ANION_TRANSMEMBRANE_TRANSPORTER_ACTIVITY		317	0.19509387	0.82319224	0.8488372	0.82716936	1	11437	tags=22%, list=20%, signal=28%
GOBP_REGULATION_OF_PROTEIN_MODIFICATION_BY_SMALL_PROTEIN_CONJUGATION_OR_REMOVAL	GOBP_REGULATION_OF_PROTEIN_MODIFICATION_BY_SMALL_PROTEIN_CONJUGATION_OR_REMOVAL		245	0.20430537	0.8224805	0.73473686	0.82804304	1	12473	tags=25%, list=22%, signal=32%
GOBP_INTESTINAL_LIPID_ABSORPTION	GOBP_INTESTINAL_LIPID_ABSORPTION		21	0.30861387	0.8222569	0.7118644	0.8279284	1	14175	tags=38%, list=25%, signal=51%
GOBP_NLS_BEARING_PROTEIN_IMPORT_INTO_NUCLEUS	GOBP_NLS_BEARING_PROTEIN_IMPORT_INTO_NUCLEUS		20	0.31047955	0.82152474	0.68875504	0.8287666	1	16796	tags=40%, list=30%, signal=57%
GOBP_MITOCHONDRION_MORPHOGENESIS	GOBP_MITOCHONDRION_MORPHOGENESIS		20	0.28802317	0.8214599	0.68871593	0.8283401	1	15250	tags=35%, list=27%, signal=48%
GOMF_POTASSIUM_ION_LEAK_CHANNEL_ACTIVITY	GOMF_POTASSIUM_ION_LEAK_CHANNEL_ACTIVITY		16	0.31531847	0.8212896	0.6927593	0.8281096	1	14486	tags=31%, list=26%, signal=42%
GOCC_FICOLIN_1_RICH_GRANULE_LUMEN	GOCC_FICOLIN_1_RICH_GRANULE_LUMEN		124	0.22792505	0.82117414	0.70254403	0.82778144	1	12897	tags=26%, list=23%, signal=33%
GOBP_RETINA_MORPHOGENESIS_IN_CAMERA_TYPE_EYE	GOBP_RETINA_MORPHOGENESIS_IN_CAMERA_TYPE_EYE		57	0.22958711	0.8202657	0.7723577	0.8289983	1	13115	tags=25%, list=23%, signal=32%
GOBP_ESTABLISHMENT_OF_SPINDLE_ORIENTATION	GOBP_ESTABLISHMENT_OF_SPINDLE_ORIENTATION		36	0.26300716	0.81970984	0.67514676	0.82956475	1	13939	tags=39%, list=25%, signal=52%
GOBP_HISTONE_H3_K9_ACETYLATION	GOBP_HISTONE_H3_K9_ACETYLATION		16	0.29054764	0.8197063	0.7039338	0.82901615	1	8657	tags=31%, list=15%, signal=37%
GOBP_SOMITE_DEVELOPMENT	GOBP_SOMITE_DEVELOPMENT		84	0.22161426	0.8195991	0.7909836	0.8286632	1	13469	tags=31%, list=24%, signal=41%
GOBP_AMINO_ACID_IMPORT_ACROSS_PLASMA_MEMBRANE	GOBP_AMINO_ACID_IMPORT_ACROSS_PLASMA_MEMBRANE		45	0.2316418	0.81893003	0.7992278	0.8294016	1	17317	tags=40%, list=31%, signal=58%
GOBP_ANION_TRANSMEMBRANE_TRANSPORT	GOBP_ANION_TRANSMEMBRANE_TRANSPORT		249	0.19528106	0.81827885	0.8804781	0.8301334	1	11437	tags=22%, list=20%, signal=28%
GOMF_VITAMIN_BINDING	GOMF_VITAMIN_BINDING		148	0.2201872	0.8178618	0.75848305	0.83041483	1	16069	tags=30%, list=28%, signal=42%
GOBP_CELLULAR_RESPONSE_TO_LIGHT_STIMULUS	GOBP_CELLULAR_RESPONSE_TO_LIGHT_STIMULUS		122	0.21008857	0.8173509	0.7439516	0.8308631	1	11982	tags=23%, list=21%, signal=29%
GOBP_REGULATION_OF_DNA_TEMPLATED_TRANSCRIPTION_ELONGATION	GOBP_REGULATION_OF_DNA_TEMPLATED_TRANSCRIPTION_ELONGATION		56	0.25444728	0.81685674	0.6793587	0.8312848	1	10505	tags=27%, list=19%, signal=33%
GOMF_NEUROTRANSMITTER_RECEPTOR_ACTIVITY_INVOLVED_IN_REGULATION_OF_POSTSYNAPTIC_MEMBRANE_POTENTIAL	GOMF_NEUROTRANSMITTER_RECEPTOR_ACTIVITY_INVOLVED_IN_REGULATION_OF_POSTSYNAPTIC_MEMBRANE_POTENTIAL		49	0.27127543	0.81638277	0.72244096	0.83166873	1	11158	tags=31%, list=20%, signal=38%
GOBP_HISTONE_MODIFICATION	GOBP_HISTONE_MODIFICATION		497	0.2101068	0.8160223	0.70625	0.8318084	1	10317	tags=21%, list=18%, signal=26%
GOBP_PHOSPHATIDYLSERINE_METABOLIC_PROCESS	GOBP_PHOSPHATIDYLSERINE_METABOLIC_PROCESS		25	0.2724107	0.81539476	0.70788914	0.83244526	1	10835	tags=24%, list=19%, signal=30%
GOBP_NUCLEOSOME_MOBILIZATION	GOBP_NUCLEOSOME_MOBILIZATION		21	0.29346693	0.81516534	0.68774706	0.83234787	1	17560	tags=38%, list=31%, signal=55%
GOBP_NEGATIVE_REGULATION_OF_DNA_REPAIR	GOBP_NEGATIVE_REGULATION_OF_DNA_REPAIR		36	0.27076146	0.81470543	0.69076306	0.8326923	1	17258	tags=39%, list=31%, signal=56%
GOCC_INTRINSIC_COMPONENT_OF_SYNAPTIC_VESICLE_MEMBRANE	GOCC_INTRINSIC_COMPONENT_OF_SYNAPTIC_VESICLE_MEMBRANE		40	0.28742537	0.8145037	0.7211155	0.83251417	1	13790	tags=33%, list=24%, signal=43%
GOBP_REGULATION_OF_LAMELLIPODIUM_ORGANIZATION	GOBP_REGULATION_OF_LAMELLIPODIUM_ORGANIZATION		52	0.23432803	0.81432474	0.7334669	0.8323117	1	6767	tags=15%, list=12%, signal=17%
GOBP_NEUROTRANSMITTER_UPTAKE	GOBP_NEUROTRANSMITTER_UPTAKE		43	0.25683644	0.8141078	0.76	0.8321795	1	8876	tags=28%, list=16%, signal=33%
GOBP_RESPONSE_TO_TESTOSTERONE	GOBP_RESPONSE_TO_TESTOSTERONE		41	0.22743832	0.8137723	0.7794118	0.8322553	1	17389	tags=39%, list=31%, signal=56%
GOBP_ACTIVATION_OF_CYSTEINE_TYPE_ENDOPEPTIDASE_ACTIVITY	GOBP_ACTIVATION_OF_CYSTEINE_TYPE_ENDOPEPTIDASE_ACTIVITY		19	0.26846442	0.8131373	0.7326923	0.83291674	1	3565	tags=16%, list=6%, signal=17%
GOBP_PYRUVATE_METABOLIC_PROCESS	GOBP_PYRUVATE_METABOLIC_PROCESS		106	0.21414502	0.8122461	0.7721022	0.83406556	1	19190	tags=36%, list=34%, signal=54%
GOBP_REGULATION_OF_DENDRITE_DEVELOPMENT	GOBP_REGULATION_OF_DENDRITE_DEVELOPMENT		98	0.22274972	0.81172764	0.74285716	0.83449686	1	13839	tags=27%, list=24%, signal=35%
GOBP_REGULATION_OF_DEPHOSPHORYLATION	GOBP_REGULATION_OF_DEPHOSPHORYLATION		129	0.19693498	0.8101907	0.793456	0.8368765	1	7111	tags=16%, list=13%, signal=18%
GOBP_RETROGRADE_VESICLE_MEDIATED_TRANSPORT_GOLGI_TO_ENDOPLASMIC_RETICULUM	GOBP_RETROGRADE_VESICLE_MEDIATED_TRANSPORT_GOLGI_TO_ENDOPLASMIC_RETICULUM		52	0.25272205	0.809571	0.69017094	0.8374915	1	15335	tags=25%, list=27%, signal=34%
GOBP_MULTIVESICULAR_BODY_SORTING_PATHWAY	GOBP_MULTIVESICULAR_BODY_SORTING_PATHWAY		39	0.2489178	0.80952525	0.71597636	0.83701974	1	5092	tags=15%, list=9%, signal=17%
GOBP_POSITIVE_REGULATION_OF_MULTICELLULAR_ORGANISM_GROWTH	GOBP_POSITIVE_REGULATION_OF_MULTICELLULAR_ORGANISM_GROWTH		30	0.26866925	0.808943	0.7326531	0.8375658	1	13115	tags=33%, list=23%, signal=43%
GOMF_PROTEIN_PHOSPHATASE_REGULATOR_ACTIVITY	GOMF_PROTEIN_PHOSPHATASE_REGULATOR_ACTIVITY		90	0.19611908	0.8089344	0.84909457	0.83703053	1	6851	tags=16%, list=12%, signal=18%
GOBP_PHOTOTRANSDUCTION_VISIBLE_LIGHT	GOBP_PHOTOTRANSDUCTION_VISIBLE_LIGHT		19	0.28233492	0.8088714	0.74302787	0.83658063	1	2476	tags=11%, list=4%, signal=11%
GOMF_ANION_CHANNEL_ACTIVITY	GOMF_ANION_CHANNEL_ACTIVITY		87	0.21211451	0.80868864	0.8574144	0.83637977	1	14397	tags=30%, list=25%, signal=40%
GOBP_TRANSPORT_ALONG_MICROTUBULE	GOBP_TRANSPORT_ALONG_MICROTUBULE		153	0.21543786	0.8083459	0.7671518	0.83650833	1	13641	tags=29%, list=24%, signal=38%
GOBP_ORGANOPHOSPHATE_CATABOLIC_PROCESS	GOBP_ORGANOPHOSPHATE_CATABOLIC_PROCESS		156	0.19362167	0.80802816	0.8404908	0.8365654	1	15601	tags=32%, list=28%, signal=44%
GOMF_MODIFICATION_DEPENDENT_PROTEIN_BINDING	GOMF_MODIFICATION_DEPENDENT_PROTEIN_BINDING		165	0.22179106	0.8073738	0.7053942	0.8372465	1	18398	tags=36%, list=33%, signal=53%
GOBP_POSITIVE_REGULATION_OF_NEURON_MIGRATION	GOBP_POSITIVE_REGULATION_OF_NEURON_MIGRATION		16	0.30481347	0.8071809	0.7494692	0.83706886	1	14370	tags=38%, list=25%, signal=50%
GOBP_NUCLEOTIDE_TRANSPORT	GOBP_NUCLEOTIDE_TRANSPORT		38	0.23090641	0.8071318	0.77062374	0.83660126	1	15028	tags=37%, list=27%, signal=50%
GOMF_CYSTEINE_TYPE_PEPTIDASE_ACTIVITY	GOMF_CYSTEINE_TYPE_PEPTIDASE_ACTIVITY		200	0.19515093	0.80587083	0.7967807	0.8384786	1	9977	tags=18%, list=18%, signal=22%
GOBP_ETHANOL_METABOLIC_PROCESS	GOBP_ETHANOL_METABOLIC_PROCESS		21	0.3038064	0.8056979	0.7172557	0.838269	1	6875	tags=29%, list=12%, signal=33%
GOBP_VIRAL_GENE_EXPRESSION	GOBP_VIRAL_GENE_EXPRESSION		99	0.22423783	0.8050769	0.719917	0.83895296	1	7621	tags=17%, list=13%, signal=20%
GOMF_GLUTAMATE_RECEPTOR_ACTIVITY	GOMF_GLUTAMATE_RECEPTOR_ACTIVITY		27	0.30573437	0.80494344	0.7086777	0.8386728	1	10695	tags=33%, list=19%, signal=41%
GOBP_NEUROMUSCULAR_SYNAPTIC_TRANSMISSION	GOBP_NEUROMUSCULAR_SYNAPTIC_TRANSMISSION		28	0.29290673	0.8049172	0.69358176	0.83816653	1	22210	tags=50%, list=39%, signal=82%
GOBP_MICROTUBULE_ANCHORING	GOBP_MICROTUBULE_ANCHORING		25	0.2661852	0.80466354	0.7280335	0.83810025	1	6309	tags=16%, list=11%, signal=18%
GOBP_REGULATION_OF_NUCLEOTIDE_METABOLIC_PROCESS	GOBP_REGULATION_OF_NUCLEOTIDE_METABOLIC_PROCESS		85	0.19591735	0.80445623	0.8592437	0.8379369	1	10047	tags=20%, list=18%, signal=24%
GOCC_TRANSCRIPTION_ELONGATION_FACTOR_COMPLEX	GOCC_TRANSCRIPTION_ELONGATION_FACTOR_COMPLEX		47	0.24596821	0.8039817	0.6906615	0.83834296	1	10505	tags=26%, list=19%, signal=31%
GOBP_MULTIVESICULAR_BODY_ORGANIZATION	GOBP_MULTIVESICULAR_BODY_ORGANIZATION		31	0.2685275	0.803477	0.7267327	0.83874935	1	7517	tags=13%, list=13%, signal=15%
GOMF_UBIQUITIN_LIKE_PROTEIN_LIGASE_BINDING	GOMF_UBIQUITIN_LIKE_PROTEIN_LIGASE_BINDING		317	0.19305018	0.8033393	0.7802419	0.83845705	1	9088	tags=18%, list=16%, signal=22%
GOBP_POSITIVE_REGULATION_OF_EMBRYONIC_DEVELOPMENT	GOBP_POSITIVE_REGULATION_OF_EMBRYONIC_DEVELOPMENT		23	0.2576925	0.8026849	0.8028169	0.8391769	1	10486	tags=26%, list=19%, signal=32%
GOCC_UBIQUITIN_LIGASE_COMPLEX	GOCC_UBIQUITIN_LIGASE_COMPLEX		298	0.20221186	0.80265915	0.7587629	0.8386718	1	6758	tags=15%, list=12%, signal=17%
GOBP_ADULT_LOCOMOTORY_BEHAVIOR	GOBP_ADULT_LOCOMOTORY_BEHAVIOR		76	0.22668038	0.8025642	0.7647059	0.8383054	1	9771	tags=22%, list=17%, signal=27%
GOBP_PORPHYRIN_CONTAINING_COMPOUND_METABOLIC_PROCESS	GOBP_PORPHYRIN_CONTAINING_COMPOUND_METABOLIC_PROCESS		53	0.26043397	0.802256	0.742	0.8383534	1	10683	tags=25%, list=19%, signal=30%
GOBP_PEPTIDYL_LYSINE_ACETYLATION	GOBP_PEPTIDYL_LYSINE_ACETYLATION		186	0.20232455	0.8016483	0.7581301	0.8389568	1	9463	tags=20%, list=17%, signal=24%
GOBP_RESPONSE_TO_COPPER_ION	GOBP_RESPONSE_TO_COPPER_ION		41	0.26674506	0.80121976	0.6929461	0.83922887	1	10793	tags=29%, list=19%, signal=36%
GOBP_PRIMARY_ALCOHOL_CATABOLIC_PROCESS	GOBP_PRIMARY_ALCOHOL_CATABOLIC_PROCESS		15	0.31775594	0.80014676	0.7080868	0.840738	1	17266	tags=47%, list=31%, signal=67%
GOBP_SULFUR_COMPOUND_CATABOLIC_PROCESS	GOBP_SULFUR_COMPOUND_CATABOLIC_PROCESS		34	0.2666427	0.8000519	0.7711864	0.8403417	1	14676	tags=35%, list=26%, signal=48%
GOBP_FAT_SOLUBLE_VITAMIN_METABOLIC_PROCESS	GOBP_FAT_SOLUBLE_VITAMIN_METABOLIC_PROCESS		43	0.24936333	0.7999727	0.82514733	0.83994025	1	18605	tags=40%, list=33%, signal=59%
GOBP_REGULATION_OF_DENDRITE_EXTENSION	GOBP_REGULATION_OF_DENDRITE_EXTENSION		26	0.2832501	0.7995121	0.75555557	0.8402642	1	11344	tags=35%, list=20%, signal=43%
GOBP_PYRIMIDINE_RIBONUCLEOTIDE_METABOLIC_PROCESS	GOBP_PYRIMIDINE_RIBONUCLEOTIDE_METABOLIC_PROCESS		30	0.24803233	0.79930335	0.7642436	0.8400804	1	14742	tags=33%, list=26%, signal=45%
GOBP_LAMELLIPODIUM_MORPHOGENESIS	GOBP_LAMELLIPODIUM_MORPHOGENESIS		17	0.28707612	0.79861164	0.7341513	0.8408253	1	6576	tags=18%, list=12%, signal=20%
GOCC_CYTOPLASMIC_REGION	GOCC_CYTOPLASMIC_REGION		247	0.21314555	0.7983799	0.7214429	0.8406943	1	16542	tags=33%, list=29%, signal=47%
GOBP_SOMATIC_DIVERSIFICATION_OF_IMMUNE_RECEPTORS	GOBP_SOMATIC_DIVERSIFICATION_OF_IMMUNE_RECEPTORS		82	0.22877792	0.79811037	0.7105263	0.84064496	1	18302	tags=44%, list=32%, signal=65%
GOBP_NEGATIVE_REGULATION_OF_CYCLIN_DEPENDENT_PROTEIN_SERINE_THREONINE_KINASE_ACTIVITY	GOBP_NEGATIVE_REGULATION_OF_CYCLIN_DEPENDENT_PROTEIN_SERINE_THREONINE_KINASE_ACTIVITY		31	0.25387374	0.7979666	0.77045906	0.84035695	1	9589	tags=26%, list=17%, signal=31%
GOBP_PROTEIN_ACYLATION	GOBP_PROTEIN_ACYLATION		257	0.19718961	0.79757375	0.76386034	0.84056324	1	9463	tags=19%, list=17%, signal=23%
GOBP_NODAL_SIGNALING_PATHWAY	GOBP_NODAL_SIGNALING_PATHWAY		20	0.2863999	0.7964931	0.7955912	0.84201217	1	14997	tags=45%, list=27%, signal=61%
GOMF_RECEPTOR_SERINE_THREONINE_KINASE_BINDING	GOMF_RECEPTOR_SERINE_THREONINE_KINASE_BINDING		28	0.2743783	0.795912	0.7653061	0.8425372	1	7964	tags=21%, list=14%, signal=25%
GOCC_PRESYNAPTIC_ACTIVE_ZONE	GOCC_PRESYNAPTIC_ACTIVE_ZONE		75	0.23084201	0.79543287	0.766129	0.8428705	1	13731	tags=31%, list=24%, signal=40%
GOMF_LONG_CHAIN_FATTY_ACID_COA_LIGASE_ACTIVITY	GOMF_LONG_CHAIN_FATTY_ACID_COA_LIGASE_ACTIVITY		15	0.27358612	0.7946555	0.80237156	0.8437892	1	5046	tags=20%, list=9%, signal=22%
GOBP_NEGATIVE_REGULATION_OF_VASCULAR_ENDOTHELIAL_GROWTH_FACTOR_PRODUCTION	GOBP_NEGATIVE_REGULATION_OF_VASCULAR_ENDOTHELIAL_GROWTH_FACTOR_PRODUCTION		18	0.2804906	0.7945312	0.72386587	0.84346545	1	23732	tags=44%, list=42%, signal=77%
GOBP_CELLULAR_COMPONENT_DISASSEMBLY_INVOLVED_IN_EXECUTION_PHASE_OF_APOPTOSIS	GOBP_CELLULAR_COMPONENT_DISASSEMBLY_INVOLVED_IN_EXECUTION_PHASE_OF_APOPTOSIS		28	0.24925886	0.7939884	0.7738589	0.84388655	1	18246	tags=43%, list=32%, signal=63%
GOMF_OXIDOREDUCTASE_ACTIVITY_ACTING_ON_THE_CH_CH_GROUP_OF_DONORS	GOMF_OXIDOREDUCTASE_ACTIVITY_ACTING_ON_THE_CH_CH_GROUP_OF_DONORS		59	0.24635004	0.7939108	0.7110656	0.84348047	1	18035	tags=42%, list=32%, signal=62%
GOMF_GABA_RECEPTOR_ACTIVITY	GOMF_GABA_RECEPTOR_ACTIVITY		22	0.2899908	0.793685	0.82626265	0.8433667	1	18265	tags=55%, list=32%, signal=81%
GOMF_TYPE_I_INTERFERON_RECEPTOR_BINDING	GOMF_TYPE_I_INTERFERON_RECEPTOR_BINDING		17	0.38987008	0.79346794	0.7777778	0.8432094	1	14136	tags=35%, list=25%, signal=47%
GOCC_INCLUSION_BODY	GOCC_INCLUSION_BODY		74	0.22344021	0.79265547	0.7664671	0.84414846	1	6746	tags=16%, list=12%, signal=18%
GOBP_MONOSACCHARIDE_CATABOLIC_PROCESS	GOBP_MONOSACCHARIDE_CATABOLIC_PROCESS		41	0.23566765	0.7920499	0.7815631	0.8446766	1	23356	tags=54%, list=41%, signal=91%
GOMF_CHANNEL_INHIBITOR_ACTIVITY	GOMF_CHANNEL_INHIBITOR_ACTIVITY		34	0.25300363	0.7917909	0.791423	0.8446115	1	12016	tags=29%, list=21%, signal=37%
GOBP_AUTONOMIC_NERVOUS_SYSTEM_DEVELOPMENT	GOBP_AUTONOMIC_NERVOUS_SYSTEM_DEVELOPMENT		48	0.27046147	0.791498	0.74545455	0.8446028	1	12964	tags=33%, list=23%, signal=43%
GOCC_DENDRITE_CYTOPLASM	GOCC_DENDRITE_CYTOPLASM		30	0.28711924	0.79081374	0.72131145	0.84535825	1	7200	tags=30%, list=13%, signal=34%
GOMF_UBIQUITIN_LIKE_PROTEIN_BINDING	GOMF_UBIQUITIN_LIKE_PROTEIN_BINDING		118	0.22171052	0.7905109	0.76299375	0.8453763	1	10884	tags=25%, list=19%, signal=30%
GOBP_FLAVONOID_METABOLIC_PROCESS	GOBP_FLAVONOID_METABOLIC_PROCESS		16	0.33817124	0.78989005	0.6618557	0.8459737	1	17728	tags=50%, list=31%, signal=73%
GOCC_GOLGI_ASSOCIATED_VESICLE_MEMBRANE	GOCC_GOLGI_ASSOCIATED_VESICLE_MEMBRANE		52	0.23023099	0.789625	0.7651992	0.8458822	1	13411	tags=29%, list=24%, signal=38%
GOBP_OXIDATIVE_DEMETHYLATION	GOBP_OXIDATIVE_DEMETHYLATION		19	0.28470498	0.78805286	0.75298804	0.8482277	1	13133	tags=32%, list=23%, signal=41%
GOCC_CALYX_OF_HELD	GOCC_CALYX_OF_HELD		18	0.28655854	0.78801537	0.7401575	0.8477496	1	8409	tags=28%, list=15%, signal=33%
GOCC_SWI_SNF_COMPLEX	GOCC_SWI_SNF_COMPLEX		26	0.2680903	0.78728473	0.7556468	0.848547	1	20375	tags=50%, list=36%, signal=78%
GOBP_REGULATION_OF_HISTONE_METHYLATION	GOBP_REGULATION_OF_HISTONE_METHYLATION		80	0.23590755	0.7866425	0.7145749	0.8491845	1	12652	tags=29%, list=22%, signal=37%
GOBP_CYTOSOLIC_TRANSPORT	GOBP_CYTOSOLIC_TRANSPORT		172	0.20202145	0.7862069	0.75635594	0.8494462	1	7160	tags=15%, list=13%, signal=17%
GOBP_REGULATION_OF_SPINDLE_ASSEMBLY	GOBP_REGULATION_OF_SPINDLE_ASSEMBLY		30	0.2649386	0.7859014	0.73547095	0.8494628	1	8451	tags=17%, list=15%, signal=20%
GOBP_POST_TRANSLATIONAL_PROTEIN_MODIFICATION	GOBP_POST_TRANSLATIONAL_PROTEIN_MODIFICATION		40	0.23864739	0.7852792	0.7719298	0.8500114	1	10836	tags=23%, list=19%, signal=28%
GOMF_GAMMA_TUBULIN_BINDING	GOMF_GAMMA_TUBULIN_BINDING		33	0.24750827	0.7851364	0.7345133	0.84974927	1	7404	tags=21%, list=13%, signal=24%
GOCC_INTEGRAL_COMPONENT_OF_SYNAPTIC_VESICLE_MEMBRANE	GOCC_INTEGRAL_COMPONENT_OF_SYNAPTIC_VESICLE_MEMBRANE		28	0.2951488	0.7851362	0.7735471	0.8492052	1	13790	tags=36%, list=24%, signal=47%
GOBP_SYNAPTIC_VESICLE_PRIMING	GOBP_SYNAPTIC_VESICLE_PRIMING		19	0.30589506	0.7849578	0.7232323	0.8489839	1	6632	tags=21%, list=12%, signal=24%
GOCC_STEREOCILIUM_BUNDLE	GOCC_STEREOCILIUM_BUNDLE		62	0.22241703	0.7849187	0.84968686	0.84850883	1	11825	tags=26%, list=21%, signal=33%
GOMF_METHYLATED_HISTONE_BINDING	GOMF_METHYLATED_HISTONE_BINDING		78	0.2373239	0.7836568	0.73770493	0.8502596	1	8507	tags=17%, list=15%, signal=20%
GOBP_REGULATION_OF_RECEPTOR_LOCALIZATION_TO_SYNAPSE	GOBP_REGULATION_OF_RECEPTOR_LOCALIZATION_TO_SYNAPSE		17	0.27109143	0.78354156	0.8	0.8499231	1	18975	tags=47%, list=34%, signal=71%
GOBP_GANGLION_DEVELOPMENT	GOBP_GANGLION_DEVELOPMENT		17	0.33942786	0.783421	0.7617108	0.8496046	1	9726	tags=35%, list=17%, signal=43%
GOMF_NEUROPEPTIDE_HORMONE_ACTIVITY	GOMF_NEUROPEPTIDE_HORMONE_ACTIVITY		30	0.28860608	0.7830588	0.76	0.84975547	1	13825	tags=40%, list=24%, signal=53%
GOCC_FILOPODIUM_TIP	GOCC_FILOPODIUM_TIP		18	0.2800593	0.7828267	0.7700422	0.8496285	1	14850	tags=44%, list=26%, signal=60%
GOMF_POTASSIUM_CHANNEL_ACTIVITY	GOMF_POTASSIUM_CHANNEL_ACTIVITY		122	0.23537001	0.780479	0.748538	0.8533965	1	15643	tags=35%, list=28%, signal=49%
GOCC_POTASSIUM_CHANNEL_COMPLEX	GOCC_POTASSIUM_CHANNEL_COMPLEX		89	0.23135184	0.78036386	0.79083663	0.8530707	1	15643	tags=37%, list=28%, signal=51%
GOBP_MITOCHONDRION_LOCALIZATION	GOBP_MITOCHONDRION_LOCALIZATION		50	0.2201078	0.7797759	0.8187251	0.853564	1	12254	tags=24%, list=22%, signal=31%
GOBP_MEMBRANE_REPOLARIZATION_DURING_VENTRICULAR_CARDIAC_MUSCLE_CELL_ACTION_POTENTIAL	GOBP_MEMBRANE_REPOLARIZATION_DURING_VENTRICULAR_CARDIAC_MUSCLE_CELL_ACTION_POTENTIAL		15	0.3008777	0.7784028	0.75949365	0.85552317	1	2745	tags=13%, list=5%, signal=14%
GOBP_SULFUR_AMINO_ACID_METABOLIC_PROCESS	GOBP_SULFUR_AMINO_ACID_METABOLIC_PROCESS		33	0.24864817	0.7781028	0.7887324	0.8555325	1	18500	tags=45%, list=33%, signal=68%
GOBP_PEPTIDYL_GLUTAMIC_ACID_MODIFICATION	GOBP_PEPTIDYL_GLUTAMIC_ACID_MODIFICATION		31	0.25087404	0.7780362	0.7653277	0.8551183	1	18921	tags=45%, list=33%, signal=68%
GOBP_NEGATIVE_REGULATION_OF_OXIDATIVE_STRESS_INDUCED_CELL_DEATH	GOBP_NEGATIVE_REGULATION_OF_OXIDATIVE_STRESS_INDUCED_CELL_DEATH		46	0.21968237	0.7778465	0.8380567	0.854907	1	5838	tags=15%, list=10%, signal=17%
GOBP_LABYRINTHINE_LAYER_BLOOD_VESSEL_DEVELOPMENT	GOBP_LABYRINTHINE_LAYER_BLOOD_VESSEL_DEVELOPMENT		20	0.26827514	0.777151	0.7708333	0.855661	1	16266	tags=30%, list=29%, signal=42%
GOMF_EXTRACELLULAR_LIGAND_GATED_ION_CHANNEL_ACTIVITY	GOMF_EXTRACELLULAR_LIGAND_GATED_ION_CHANNEL_ACTIVITY		73	0.24453026	0.7769579	0.8012048	0.85543746	1	11158	tags=27%, list=20%, signal=34%
GOBP_HISTONE_METHYLATION	GOBP_HISTONE_METHYLATION		159	0.22173339	0.77577126	0.7408907	0.85702074	1	12652	tags=26%, list=22%, signal=33%
GOBP_CHAPERONE_COFACTOR_DEPENDENT_PROTEIN_REFOLDING	GOBP_CHAPERONE_COFACTOR_DEPENDENT_PROTEIN_REFOLDING		34	0.26581177	0.775053	0.7234469	0.8577277	1	6944	tags=21%, list=12%, signal=23%
GOBP_MAINTENANCE_OF_GASTROINTESTINAL_EPITHELIUM	GOBP_MAINTENANCE_OF_GASTROINTESTINAL_EPITHELIUM		22	0.26133206	0.7742243	0.80237156	0.85865533	1	9004	tags=23%, list=16%, signal=27%
GOBP_HEPATOCYTE_APOPTOTIC_PROCESS	GOBP_HEPATOCYTE_APOPTOTIC_PROCESS		17	0.27020496	0.77398235	0.78914404	0.85855377	1	10569	tags=29%, list=19%, signal=36%
GOBP_PHOTOTRANSDUCTION	GOBP_PHOTOTRANSDUCTION		48	0.22374678	0.7723569	0.86706346	0.8608459	1	11693	tags=23%, list=21%, signal=29%
GOBP_PITUITARY_GLAND_DEVELOPMENT	GOBP_PITUITARY_GLAND_DEVELOPMENT		41	0.26354548	0.7721281	0.7971311	0.86068213	1	16664	tags=41%, list=29%, signal=59%
GOCC_MOTILE_CILIUM	GOCC_MOTILE_CILIUM		218	0.19874321	0.7718852	0.8346774	0.8605649	1	9320	tags=18%, list=16%, signal=22%
GOCC_GABA_RECEPTOR_COMPLEX	GOCC_GABA_RECEPTOR_COMPLEX		21	0.28301504	0.77180344	0.85542166	0.8601694	1	10097	tags=33%, list=18%, signal=41%
GOMF_GDP_DISSOCIATION_INHIBITOR_ACTIVITY	GOMF_GDP_DISSOCIATION_INHIBITOR_ACTIVITY		16	0.26399603	0.7716882	0.78806585	0.8598303	1	18733	tags=38%, list=33%, signal=56%
GOBP_BICARBONATE_TRANSPORT	GOBP_BICARBONATE_TRANSPORT		29	0.24052899	0.77107996	0.846	0.8603117	1	11310	tags=28%, list=20%, signal=34%
GOBP_BASE_CONVERSION_OR_SUBSTITUTION_EDITING	GOBP_BASE_CONVERSION_OR_SUBSTITUTION_EDITING		20	0.25963384	0.77062327	0.7665996	0.86059844	1	16862	tags=40%, list=30%, signal=57%
GOBP_CELLULAR_COPPER_ION_HOMEOSTASIS	GOBP_CELLULAR_COPPER_ION_HOMEOSTASIS		15	0.2790741	0.7699723	0.77732795	0.8611478	1	7223	tags=20%, list=13%, signal=23%
GOBP_REGULATION_OF_NEURONAL_SYNAPTIC_PLASTICITY	GOBP_REGULATION_OF_NEURONAL_SYNAPTIC_PLASTICITY		50	0.26459438	0.76971954	0.727459	0.86107486	1	11676	tags=30%, list=21%, signal=38%
GOBP_NEGATIVE_REGULATION_OF_RESPONSE_TO_DNA_DAMAGE_STIMULUS	GOBP_NEGATIVE_REGULATION_OF_RESPONSE_TO_DNA_DAMAGE_STIMULUS		82	0.21632878	0.76755965	0.77710843	0.86428845	1	16517	tags=34%, list=29%, signal=48%
GOMF_CADHERIN_BINDING	GOMF_CADHERIN_BINDING		332	0.20484132	0.7661577	0.8011583	0.8662223	1	6640	tags=15%, list=12%, signal=17%
GOBP_NADPH_REGENERATION	GOBP_NADPH_REGENERATION		18	0.29562944	0.7660389	0.74458873	0.86588746	1	14758	tags=39%, list=26%, signal=53%
GOCC_COPI_COATED_VESICLE	GOCC_COPI_COATED_VESICLE		22	0.2951955	0.76595265	0.70711297	0.86550313	1	14833	tags=36%, list=26%, signal=49%
GOCC_ENDOPLASMIC_RETICULUM_GOLGI_INTERMEDIATE_COMPARTMENT	GOCC_ENDOPLASMIC_RETICULUM_GOLGI_INTERMEDIATE_COMPARTMENT		130	0.20601484	0.7644067	0.8183716	0.86767954	1	9104	tags=19%, list=16%, signal=23%
GOBP_NEGATIVE_REGULATION_OF_NEURON_DIFFERENTIATION	GOBP_NEGATIVE_REGULATION_OF_NEURON_DIFFERENTIATION		72	0.22218701	0.7641099	0.84177214	0.8676434	1	12919	tags=29%, list=23%, signal=38%
GOMF_O_ACYLTRANSFERASE_ACTIVITY	GOMF_O_ACYLTRANSFERASE_ACTIVITY		52	0.21651597	0.7636797	0.81338745	0.86783993	1	5249	tags=13%, list=9%, signal=15%
GOBP_REGULATION_OF_POSTSYNAPTIC_MEMBRANE_NEUROTRANSMITTER_RECEPTOR_LEVELS	GOBP_REGULATION_OF_POSTSYNAPTIC_MEMBRANE_NEUROTRANSMITTER_RECEPTOR_LEVELS		55	0.20770589	0.7633757	0.91078836	0.8678304	1	18975	tags=45%, list=34%, signal=68%
GOBP_ISOPRENOID_METABOLIC_PROCESS	GOBP_ISOPRENOID_METABOLIC_PROCESS		117	0.2148528	0.76309353	0.85471696	0.8677947	1	19510	tags=39%, list=35%, signal=60%
GOBP_REGULATION_OF_DNA_STRAND_ELONGATION	GOBP_REGULATION_OF_DNA_STRAND_ELONGATION		17	0.2868251	0.76255256	0.74545455	0.8681745	1	6304	tags=18%, list=11%, signal=20%
GOBP_MICROVILLUS_ASSEMBLY	GOBP_MICROVILLUS_ASSEMBLY		22	0.25623596	0.7622116	0.7879925	0.8681932	1	14108	tags=27%, list=25%, signal=36%
GOBP_GOLGI_TO_PLASMA_MEMBRANE_TRANSPORT	GOBP_GOLGI_TO_PLASMA_MEMBRANE_TRANSPORT		61	0.2108323	0.7616823	0.81459564	0.86853194	1	16802	tags=31%, list=30%, signal=44%
GOBP_REGULATION_OF_ACROSOME_REACTION	GOBP_REGULATION_OF_ACROSOME_REACTION		18	0.2622381	0.7612091	0.8372093	0.8688098	1	7564	tags=22%, list=13%, signal=26%
GOMF_RETINOL_BINDING	GOMF_RETINOL_BINDING		16	0.2964572	0.7601689	0.81609195	0.87005913	1	10262	tags=31%, list=18%, signal=38%
GOMF_DEAMINASE_ACTIVITY	GOMF_DEAMINASE_ACTIVITY		33	0.2368153	0.75882524	0.8103093	0.8717745	1	10987	tags=27%, list=19%, signal=34%
GOBP_DENTATE_GYRUS_DEVELOPMENT	GOBP_DENTATE_GYRUS_DEVELOPMENT		17	0.294005	0.75818557	0.76374745	0.8723192	1	11697	tags=41%, list=21%, signal=52%
GOBP_INTRACILIARY_TRANSPORT	GOBP_INTRACILIARY_TRANSPORT		36	0.2718286	0.7580115	0.75365347	0.87207764	1	19643	tags=53%, list=35%, signal=81%
GOMF_BASIC_AMINO_ACID_TRANSMEMBRANE_TRANSPORTER_ACTIVITY	GOMF_BASIC_AMINO_ACID_TRANSMEMBRANE_TRANSPORTER_ACTIVITY		17	0.26702416	0.75791466	0.78373015	0.87170255	1	14529	tags=29%, list=26%, signal=40%
GOCC_CELL_CORTEX_REGION	GOCC_CELL_CORTEX_REGION		39	0.23256873	0.75780374	0.84742266	0.87133956	1	15551	tags=38%, list=28%, signal=53%
GOMF_CARBOHYDRATE_KINASE_ACTIVITY	GOMF_CARBOHYDRATE_KINASE_ACTIVITY		21	0.27083355	0.7559329	0.790224	0.8739712	1	9972	tags=24%, list=18%, signal=29%
GOBP_REGULATION_OF_PROTEIN_POLYUBIQUITINATION	GOBP_REGULATION_OF_PROTEIN_POLYUBIQUITINATION		30	0.22480826	0.7554216	0.836	0.87428916	1	10884	tags=23%, list=19%, signal=29%
GOMF_LIGAND_GATED_CATION_CHANNEL_ACTIVITY	GOMF_LIGAND_GATED_CATION_CHANNEL_ACTIVITY		115	0.21558557	0.7550699	0.8502994	0.8743221	1	11158	tags=25%, list=20%, signal=31%
GOBP_POSITIVE_REGULATION_OF_DENDRITE_MORPHOGENESIS	GOBP_POSITIVE_REGULATION_OF_DENDRITE_MORPHOGENESIS		35	0.23201671	0.7548793	0.844	0.8741032	1	3657	tags=11%, list=6%, signal=12%
GOBP_OUTER_DYNEIN_ARM_ASSEMBLY	GOBP_OUTER_DYNEIN_ARM_ASSEMBLY		15	0.2944608	0.754702	0.7616162	0.87386274	1	18608	tags=33%, list=33%, signal=50%
GOCC_ACROSOMAL_VESICLE	GOCC_ACROSOMAL_VESICLE		123	0.19325729	0.7529501	0.91188526	0.8762289	1	10998	tags=20%, list=19%, signal=25%
GOBP_ENDOPLASMIC_RETICULUM_TUBULAR_NETWORK_ORGANIZATION	GOBP_ENDOPLASMIC_RETICULUM_TUBULAR_NETWORK_ORGANIZATION		18	0.2909121	0.752269	0.74038464	0.876868	1	17076	tags=44%, list=30%, signal=64%
GOMF_OXIDOREDUCTASE_ACTIVITY_ACTING_ON_THE_CH_CH_GROUP_OF_DONORS_NAD_OR_NADP_AS_ACCEPTOR	GOMF_OXIDOREDUCTASE_ACTIVITY_ACTING_ON_THE_CH_CH_GROUP_OF_DONORS_NAD_OR_NADP_AS_ACCEPTOR		29	0.25596228	0.7522433	0.8007968	0.8763737	1	6904	tags=17%, list=12%, signal=20%
GOCC_DENDRITE_MEMBRANE	GOCC_DENDRITE_MEMBRANE		41	0.26279384	0.7495497	0.8023952	0.8801819	1	17574	tags=46%, list=31%, signal=67%
GOBP_LACTATION	GOBP_LACTATION		44	0.20828962	0.74735737	0.9117043	0.88320255	1	17381	tags=36%, list=31%, signal=52%
GOCC_INTRINSIC_COMPONENT_OF_ENDOPLASMIC_RETICULUM_MEMBRANE	GOCC_INTRINSIC_COMPONENT_OF_ENDOPLASMIC_RETICULUM_MEMBRANE		168	0.19402057	0.7470068	0.8630137	0.88323647	1	12473	tags=23%, list=22%, signal=30%
GOBP_OXYGEN_TRANSPORT	GOBP_OXYGEN_TRANSPORT		15	0.31786907	0.74632716	0.79330707	0.8837954	1	18864	tags=47%, list=33%, signal=70%
GOBP_REGULATION_OF_PROTEIN_GLYCOSYLATION	GOBP_REGULATION_OF_PROTEIN_GLYCOSYLATION		15	0.27641603	0.74628246	0.8118609	0.8833215	1	16527	tags=40%, list=29%, signal=57%
GOBP_HAIR_CELL_DIFFERENTIATION	GOBP_HAIR_CELL_DIFFERENTIATION		47	0.21186697	0.7456235	0.8757764	0.88384366	1	11825	tags=26%, list=21%, signal=32%
GOMF_VOLTAGE_GATED_POTASSIUM_CHANNEL_ACTIVITY_INVOLVED_IN_CARDIAC_MUSCLE_CELL_ACTION_POTENTIAL_REPOLARIZATION	GOMF_VOLTAGE_GATED_POTASSIUM_CHANNEL_ACTIVITY_INVOLVED_IN_CARDIAC_MUSCLE_CELL_ACTION_POTENTIAL_REPOLARIZATION		15	0.2867819	0.7451011	0.775641	0.88418764	1	2745	tags=13%, list=5%, signal=14%
GOBP_FATTY_ACID_TRANSMEMBRANE_TRANSPORT	GOBP_FATTY_ACID_TRANSMEMBRANE_TRANSPORT		18	0.25775078	0.74331707	0.80923694	0.88651115	1	14851	tags=39%, list=26%, signal=53%
GOMF_MHC_CLASS_I_PROTEIN_BINDING	GOMF_MHC_CLASS_I_PROTEIN_BINDING		22	0.2877151	0.74213654	0.7344064	0.88794506	1	14029	tags=32%, list=25%, signal=42%
GOMF_INTRACELLULAR_CALCIUM_ACTIVATED_CHLORIDE_CHANNEL_ACTIVITY	GOMF_INTRACELLULAR_CALCIUM_ACTIVATED_CHLORIDE_CHANNEL_ACTIVITY		18	0.26272467	0.74184626	0.8223553	0.88784844	1	11098	tags=22%, list=20%, signal=28%
GOMF_PHOSPHATIDYLGLYCEROL_BINDING	GOMF_PHOSPHATIDYLGLYCEROL_BINDING		15	0.27336374	0.7417209	0.8238748	0.88750285	1	12677	tags=27%, list=22%, signal=34%
GOBP_ADULT_BEHAVIOR	GOBP_ADULT_BEHAVIOR		136	0.20553675	0.7412618	0.88023955	0.88769186	1	9807	tags=21%, list=17%, signal=26%
GOBP_CELLULAR_ALDEHYDE_METABOLIC_PROCESS	GOBP_CELLULAR_ALDEHYDE_METABOLIC_PROCESS		66	0.20636871	0.7410502	0.8997996	0.88750577	1	17266	tags=36%, list=31%, signal=52%
GOBP_NAD_METABOLIC_PROCESS	GOBP_NAD_METABOLIC_PROCESS		29	0.23309535	0.7394807	0.8455285	0.8894615	1	18801	tags=41%, list=33%, signal=62%
GOBP_REGULATION_OF_TRANSCRIPTION_INVOLVED_IN_G1_S_TRANSITION_OF_MITOTIC_CELL_CYCLE	GOBP_REGULATION_OF_TRANSCRIPTION_INVOLVED_IN_G1_S_TRANSITION_OF_MITOTIC_CELL_CYCLE		21	0.25492927	0.73907936	0.79466116	0.88956255	1	5091	tags=14%, list=9%, signal=16%
GOBP_SPERM_FLAGELLUM_ASSEMBLY	GOBP_SPERM_FLAGELLUM_ASSEMBLY		32	0.26315764	0.73813933	0.7689243	0.8904926	1	19485	tags=41%, list=34%, signal=62%
GOMF_CATION_CHLORIDE_SYMPORTER_ACTIVITY	GOMF_CATION_CHLORIDE_SYMPORTER_ACTIVITY		16	0.26257694	0.73757744	0.85258967	0.8908446	1	4349	tags=19%, list=8%, signal=20%
GOBP_POSITIVE_REGULATION_OF_BROWN_FAT_CELL_DIFFERENTIATION	GOBP_POSITIVE_REGULATION_OF_BROWN_FAT_CELL_DIFFERENTIATION		16	0.26756594	0.7374728	0.79310346	0.89046663	1	3129	tags=19%, list=6%, signal=20%
GOMF_ATPASE_ACTIVATOR_ACTIVITY	GOMF_ATPASE_ACTIVATOR_ACTIVITY		26	0.25542265	0.7365619	0.816	0.89135295	1	13247	tags=35%, list=23%, signal=45%
GOBP_GAS_TRANSPORT	GOBP_GAS_TRANSPORT		21	0.2755799	0.7362544	0.841785	0.89126813	1	9375	tags=24%, list=17%, signal=29%
GOBP_PYRIMIDINE_NUCLEOTIDE_CATABOLIC_PROCESS	GOBP_PYRIMIDINE_NUCLEOTIDE_CATABOLIC_PROCESS		20	0.25625297	0.73592234	0.7956349	0.89124835	1	13934	tags=40%, list=25%, signal=53%
GOCC_VOLTAGE_GATED_CALCIUM_CHANNEL_COMPLEX	GOCC_VOLTAGE_GATED_CALCIUM_CHANNEL_COMPLEX		44	0.24390589	0.7357049	0.82696176	0.8910438	1	14558	tags=34%, list=26%, signal=46%
GOBP_ASYMMETRIC_CELL_DIVISION	GOBP_ASYMMETRIC_CELL_DIVISION		18	0.25263345	0.73252463	0.8411405	0.8954249	1	2327	tags=11%, list=4%, signal=12%
GOBP_ERAD_PATHWAY	GOBP_ERAD_PATHWAY		108	0.20142631	0.732147	0.83367556	0.8954583	1	12994	tags=24%, list=23%, signal=31%
GOBP_3_UTR_MEDIATED_MRNA_STABILIZATION	GOBP_3_UTR_MEDIATED_MRNA_STABILIZATION		24	0.2549734	0.7320946	0.8251599	0.8949968	1	4021	tags=17%, list=7%, signal=18%
GOCC_SAGA_TYPE_COMPLEX	GOCC_SAGA_TYPE_COMPLEX		35	0.24531314	0.7315111	0.7765363	0.8953555	1	5270	tags=17%, list=9%, signal=19%
GOMF_VOLTAGE_GATED_POTASSIUM_CHANNEL_ACTIVITY	GOMF_VOLTAGE_GATED_POTASSIUM_CHANNEL_ACTIVITY		91	0.22971742	0.73106813	0.84691846	0.8955112	1	15643	tags=36%, list=28%, signal=50%
GOBP_LENS_MORPHOGENESIS_IN_CAMERA_TYPE_EYE	GOBP_LENS_MORPHOGENESIS_IN_CAMERA_TYPE_EYE		22	0.24180563	0.7284406	0.8795918	0.89903635	1	20313	tags=41%, list=36%, signal=64%
GOBP_PROTEASOMAL_PROTEIN_CATABOLIC_PROCESS	GOBP_PROTEASOMAL_PROTEIN_CATABOLIC_PROCESS		492	0.17647915	0.72837716	0.89591837	0.89858615	1	5759	tags=12%, list=10%, signal=13%
GOBP_NEUTROPHIL_ACTIVATION_INVOLVED_IN_IMMUNE_RESPONSE	GOBP_NEUTROPHIL_ACTIVATION_INVOLVED_IN_IMMUNE_RESPONSE		21	0.28206828	0.72758573	0.7515275	0.89925605	1	7098	tags=19%, list=13%, signal=22%
GOBP_PURINE_NUCLEOTIDE_TRANSPORT	GOBP_PURINE_NUCLEOTIDE_TRANSPORT		30	0.21939535	0.727124	0.87763715	0.8994386	1	12307	tags=30%, list=22%, signal=38%
GOBP_REGULATION_OF_PHOSPHOPROTEIN_PHOSPHATASE_ACTIVITY	GOBP_REGULATION_OF_PHOSPHOPROTEIN_PHOSPHATASE_ACTIVITY		59	0.18984139	0.72571325	0.9010101	0.9010315	1	6851	tags=15%, list=12%, signal=17%
GOMF_ZINC_ION_TRANSMEMBRANE_TRANSPORTER_ACTIVITY	GOMF_ZINC_ION_TRANSMEMBRANE_TRANSPORTER_ACTIVITY		21	0.27163258	0.7255181	0.8015267	0.9007793	1	15937	tags=43%, list=28%, signal=60%
GOBP_CIRCADIAN_SLEEP_WAKE_CYCLE_SLEEP	GOBP_CIRCADIAN_SLEEP_WAKE_CYCLE_SLEEP		17	0.29663447	0.72528446	0.8431772	0.9005951	1	8562	tags=29%, list=15%, signal=35%
GOBP_VENTRICULAR_SYSTEM_DEVELOPMENT	GOBP_VENTRICULAR_SYSTEM_DEVELOPMENT		29	0.23749761	0.7249464	0.8304721	0.9005392	1	13641	tags=34%, list=24%, signal=45%
GOMF_SYNTAXIN_1_BINDING	GOMF_SYNTAXIN_1_BINDING		20	0.27972496	0.7247595	0.8081633	0.9002623	1	13790	tags=40%, list=24%, signal=53%
GOBP_POSITIVE_REGULATION_OF_RELEASE_OF_CYTOCHROME_C_FROM_MITOCHONDRIA	GOBP_POSITIVE_REGULATION_OF_RELEASE_OF_CYTOCHROME_C_FROM_MITOCHONDRIA		26	0.221913	0.72468907	0.88565487	0.8998138	1	16560	tags=38%, list=29%, signal=54%
GOCC_SPERM_PRINCIPAL_PIECE	GOCC_SPERM_PRINCIPAL_PIECE		29	0.23421116	0.72426265	0.8644764	0.89987344	1	16207	tags=34%, list=29%, signal=48%
GOBP_GLYCOSYL_COMPOUND_CATABOLIC_PROCESS	GOBP_GLYCOSYL_COMPOUND_CATABOLIC_PROCESS		36	0.2194869	0.7234787	0.8602362	0.9005018	1	17389	tags=42%, list=31%, signal=60%
GOBP_REGULATION_OF_MITOCHONDRIAL_MEMBRANE_PERMEABILITY_INVOLVED_IN_APOPTOTIC_PROCESS	GOBP_REGULATION_OF_MITOCHONDRIAL_MEMBRANE_PERMEABILITY_INVOLVED_IN_APOPTOTIC_PROCESS		41	0.21074405	0.72333944	0.87474334	0.9001612	1	21058	tags=46%, list=37%, signal=74%
GOBP_DETECTION_OF_CHEMICAL_STIMULUS_INVOLVED_IN_SENSORY_PERCEPTION_OF_TASTE	GOBP_DETECTION_OF_CHEMICAL_STIMULUS_INVOLVED_IN_SENSORY_PERCEPTION_OF_TASTE		47	0.22297706	0.7233253	0.86247545	0.8996419	1	14891	tags=34%, list=26%, signal=46%
GOBP_NEUROTRANSMITTER_RECEPTOR_LOCALIZATION_TO_POSTSYNAPTIC_SPECIALIZATION_MEMBRANE	GOBP_NEUROTRANSMITTER_RECEPTOR_LOCALIZATION_TO_POSTSYNAPTIC_SPECIALIZATION_MEMBRANE		16	0.24790618	0.7228682	0.8842315	0.8997878	1	12680	tags=31%, list=22%, signal=40%
GOBP_ZINC_ION_HOMEOSTASIS	GOBP_ZINC_ION_HOMEOSTASIS		41	0.26591042	0.72198987	0.7826962	0.9005211	1	15937	tags=34%, list=28%, signal=48%
GOBP_XENOBIOTIC_METABOLIC_PROCESS	GOBP_XENOBIOTIC_METABOLIC_PROCESS		108	0.20264688	0.72084177	0.9136276	0.9016746	1	13407	tags=31%, list=24%, signal=40%
GOBP_COTRANSLATIONAL_PROTEIN_TARGETING_TO_MEMBRANE	GOBP_COTRANSLATIONAL_PROTEIN_TARGETING_TO_MEMBRANE		26	0.25971127	0.7201699	0.79924244	0.90214056	1	12302	tags=31%, list=22%, signal=39%
GOBP_POSITIVE_REGULATION_OF_TRANSLATIONAL_INITIATION	GOBP_POSITIVE_REGULATION_OF_TRANSLATIONAL_INITIATION		30	0.24106827	0.7180724	0.84024894	0.90467685	1	20308	tags=57%, list=36%, signal=88%
GOBP_NEGATIVE_REGULATION_OF_MITOCHONDRION_ORGANIZATION	GOBP_NEGATIVE_REGULATION_OF_MITOCHONDRION_ORGANIZATION		48	0.21549286	0.7179016	0.87909836	0.90439445	1	15311	tags=35%, list=27%, signal=49%
GOBP_TRANSMISSION_OF_NERVE_IMPULSE	GOBP_TRANSMISSION_OF_NERVE_IMPULSE		73	0.22033504	0.7161489	0.87326735	0.9064212	1	11933	tags=27%, list=21%, signal=35%
GOMF_VOLTAGE_GATED_CATION_CHANNEL_ACTIVITY	GOMF_VOLTAGE_GATED_CATION_CHANNEL_ACTIVITY		144	0.21499446	0.7143757	0.8636364	0.90845776	1	15643	tags=36%, list=28%, signal=50%
GOMF_PEPTIDE_LYSINE_N_ACETYLTRANSFERASE_ACTIVITY	GOMF_PEPTIDE_LYSINE_N_ACETYLTRANSFERASE_ACTIVITY		40	0.22348464	0.7143057	0.8278689	0.9080309	1	9365	tags=18%, list=17%, signal=21%
GOMF_CYTOSKELETAL_ANCHOR_ACTIVITY	GOMF_CYTOSKELETAL_ANCHOR_ACTIVITY		22	0.23697813	0.71407634	0.87318087	0.90779376	1	576	tags=9%, list=1%, signal=9%
GOBP_PIGMENT_GRANULE_LOCALIZATION	GOBP_PIGMENT_GRANULE_LOCALIZATION		26	0.2181903	0.7125898	0.89285713	0.9093774	1	10930	tags=23%, list=19%, signal=29%
GOMF_NARROW_PORE_CHANNEL_ACTIVITY	GOMF_NARROW_PORE_CHANNEL_ACTIVITY		19	0.25839284	0.7119733	0.8666667	0.90967363	1	14486	tags=26%, list=26%, signal=35%
GOMF_RACEMASE_AND_EPIMERASE_ACTIVITY	GOMF_RACEMASE_AND_EPIMERASE_ACTIVITY		17	0.23129109	0.71176887	0.87903225	0.9094102	1	19190	tags=47%, list=34%, signal=71%
GOBP_HEPATOCYTE_DIFFERENTIATION	GOBP_HEPATOCYTE_DIFFERENTIATION		15	0.26937604	0.7116424	0.83767533	0.909061	1	18844	tags=53%, list=33%, signal=80%
GOBP_SPINAL_CORD_PATTERNING	GOBP_SPINAL_CORD_PATTERNING		19	0.27270013	0.7108146	0.8447205	0.9096847	1	3566	tags=16%, list=6%, signal=17%
GOCC_ORGANELLE_MEMBRANE_CONTACT_SITE	GOCC_ORGANELLE_MEMBRANE_CONTACT_SITE		41	0.2142335	0.7096259	0.86213994	0.9107788	1	7350	tags=17%, list=13%, signal=20%
GOBP_NEUROTRANSMITTER_RECEPTOR_TRANSPORT_TO_PLASMA_MEMBRANE	GOBP_NEUROTRANSMITTER_RECEPTOR_TRANSPORT_TO_PLASMA_MEMBRANE		15	0.26370016	0.70952094	0.8637317	0.9103951	1	18301	tags=47%, list=32%, signal=69%
GOMF_C_ACYLTRANSFERASE_ACTIVITY	GOMF_C_ACYLTRANSFERASE_ACTIVITY		20	0.25739497	0.7088005	0.8551308	0.9108332	1	2832	tags=15%, list=5%, signal=16%
GOMF_NEUROTRANSMITTER_RECEPTOR_ACTIVITY	GOMF_NEUROTRANSMITTER_RECEPTOR_ACTIVITY		111	0.20826115	0.70852244	0.944	0.91070247	1	11158	tags=27%, list=20%, signal=34%
GOCC_CILIARY_BASAL_BODY	GOCC_CILIARY_BASAL_BODY		155	0.20250376	0.7083558	0.84210527	0.9103977	1	19492	tags=41%, list=34%, signal=62%
GOBP_VENTRICULAR_CARDIAC_MUSCLE_CELL_MEMBRANE_REPOLARIZATION	GOBP_VENTRICULAR_CARDIAC_MUSCLE_CELL_MEMBRANE_REPOLARIZATION		28	0.24477963	0.70746607	0.8577236	0.9111075	1	3823	tags=14%, list=7%, signal=15%
GOBP_PHOSPHOLIPID_CATABOLIC_PROCESS	GOBP_PHOSPHOLIPID_CATABOLIC_PROCESS		53	0.19557607	0.7072472	0.9332061	0.9108602	1	11786	tags=23%, list=21%, signal=29%
GOBP_VITAMIN_TRANSPORT	GOBP_VITAMIN_TRANSPORT		46	0.23979147	0.7066194	0.91115314	0.91117704	1	8866	tags=22%, list=16%, signal=26%
GOBP_LEFT_RIGHT_PATTERN_FORMATION	GOBP_LEFT_RIGHT_PATTERN_FORMATION		22	0.25209126	0.7055751	0.8466387	0.91203547	1	14386	tags=36%, list=25%, signal=49%
GOBP_QUATERNARY_AMMONIUM_GROUP_TRANSPORT	GOBP_QUATERNARY_AMMONIUM_GROUP_TRANSPORT		15	0.2672742	0.70396763	0.8467742	0.9137386	1	18093	tags=40%, list=32%, signal=59%
GOCC_HIPPOCAMPAL_MOSSY_FIBER_TO_CA3_SYNAPSE	GOCC_HIPPOCAMPAL_MOSSY_FIBER_TO_CA3_SYNAPSE		34	0.23048447	0.7034094	0.87344396	0.91396236	1	10732	tags=24%, list=19%, signal=29%
GOBP_HETEROCHROMATIN_ORGANIZATION	GOBP_HETEROCHROMATIN_ORGANIZATION		81	0.20398614	0.70163655	0.8488613	0.9158267	1	10007	tags=21%, list=18%, signal=25%
GOBP_POSITIVE_REGULATION_OF_TYPE_I_INTERFERON_PRODUCTION	GOBP_POSITIVE_REGULATION_OF_TYPE_I_INTERFERON_PRODUCTION		58	0.21873833	0.700754	0.84662575	0.9164812	1	14471	tags=33%, list=26%, signal=44%
GOBP_FEEDING_BEHAVIOR	GOBP_FEEDING_BEHAVIOR		107	0.20382988	0.7001913	0.94736844	0.9166754	1	11880	tags=27%, list=21%, signal=34%
GOBP_DETECTION_OF_LIGHT_STIMULUS	GOBP_DETECTION_OF_LIGHT_STIMULUS		66	0.19889846	0.69748527	0.9653061	0.9197277	1	13077	tags=23%, list=23%, signal=30%
GOBP_DIGESTIVE_SYSTEM_PROCESS	GOBP_DIGESTIVE_SYSTEM_PROCESS		104	0.18199125	0.6973585	0.97834647	0.9193481	1	12293	tags=24%, list=22%, signal=31%
GOCC_CUL4_RING_E3_UBIQUITIN_LIGASE_COMPLEX	GOCC_CUL4_RING_E3_UBIQUITIN_LIGASE_COMPLEX		34	0.23301712	0.6972937	0.85858583	0.918892	1	12482	tags=26%, list=22%, signal=34%
GOCC_SCHAFFER_COLLATERAL_CA1_SYNAPSE	GOCC_SCHAFFER_COLLATERAL_CA1_SYNAPSE		71	0.21012409	0.69720256	0.91071427	0.9184651	1	11540	tags=25%, list=20%, signal=32%
GOBP_POST_GOLGI_VESICLE_MEDIATED_TRANSPORT	GOBP_POST_GOLGI_VESICLE_MEDIATED_TRANSPORT		105	0.18355325	0.69699234	0.91217566	0.918192	1	10694	tags=18%, list=19%, signal=22%
GOMF_PROTEIN_TRANSPORTER_ACTIVITY	GOMF_PROTEIN_TRANSPORTER_ACTIVITY		31	0.23393308	0.6969367	0.875969	0.9177165	1	12748	tags=29%, list=23%, signal=37%
GOBP_REGULATION_OF_DENDRITE_MORPHOGENESIS	GOBP_REGULATION_OF_DENDRITE_MORPHOGENESIS		64	0.19279465	0.6968543	0.92371136	0.91727954	1	13719	tags=23%, list=24%, signal=31%
GOBP_MICROTUBULE_BUNDLE_FORMATION	GOBP_MICROTUBULE_BUNDLE_FORMATION		107	0.1986902	0.6967135	0.87860084	0.9169147	1	18608	tags=35%, list=33%, signal=51%
GOMF_ALCOHOL_DEHYDROGENASE_NADPPLUS_ACTIVITY	GOMF_ALCOHOL_DEHYDROGENASE_NADPPLUS_ACTIVITY		23	0.25025797	0.69628674	0.8778626	0.91693336	1	19510	tags=48%, list=35%, signal=73%
GOMF_CYCLASE_REGULATOR_ACTIVITY	GOMF_CYCLASE_REGULATOR_ACTIVITY		15	0.25431362	0.69510275	0.87666035	0.9179069	1	18846	tags=40%, list=33%, signal=60%
GOBP_CELLULAR_RESPONSE_TO_FATTY_ACID	GOBP_CELLULAR_RESPONSE_TO_FATTY_ACID		34	0.22025466	0.6947796	0.9055877	0.91776305	1	20855	tags=53%, list=37%, signal=84%
GOBP_PIRNA_METABOLIC_PROCESS	GOBP_PIRNA_METABOLIC_PROCESS		24	0.26787683	0.69336116	0.8794466	0.91904587	1	16368	tags=38%, list=29%, signal=53%
GOBP_ANTIGEN_PROCESSING_AND_PRESENTATION_OF_PEPTIDE_ANTIGEN_VIA_MHC_CLASS_I	GOBP_ANTIGEN_PROCESSING_AND_PRESENTATION_OF_PEPTIDE_ANTIGEN_VIA_MHC_CLASS_I		29	0.2646554	0.69152707	0.77657264	0.9209051	1	11851	tags=21%, list=21%, signal=26%
GOBP_POSITIVE_REGULATION_OF_NUCLEOTIDE_BIOSYNTHETIC_PROCESS	GOBP_POSITIVE_REGULATION_OF_NUCLEOTIDE_BIOSYNTHETIC_PROCESS		23	0.22397715	0.69113874	0.9203187	0.9208562	1	10047	tags=22%, list=18%, signal=26%
GOMF_POSTSYNAPTIC_NEUROTRANSMITTER_RECEPTOR_ACTIVITY	GOMF_POSTSYNAPTIC_NEUROTRANSMITTER_RECEPTOR_ACTIVITY		64	0.22883926	0.6901164	0.90204084	0.92161703	1	11158	tags=28%, list=20%, signal=35%
GOMF_ADENYLYLTRANSFERASE_ACTIVITY	GOMF_ADENYLYLTRANSFERASE_ACTIVITY		31	0.21212551	0.6899408	0.89375	0.92129016	1	14264	tags=26%, list=25%, signal=35%
GOBP_CALCIUM_ION_REGULATED_EXOCYTOSIS	GOBP_CALCIUM_ION_REGULATED_EXOCYTOSIS		65	0.21127537	0.6896672	0.9010309	0.92110115	1	13859	tags=31%, list=25%, signal=41%
GOMF_PHOSPHATIDYLINOSITOL_MONOPHOSPHATE_PHOSPHATASE_ACTIVITY	GOMF_PHOSPHATIDYLINOSITOL_MONOPHOSPHATE_PHOSPHATASE_ACTIVITY		19	0.250128	0.6894809	0.82965934	0.92080444	1	17462	tags=37%, list=31%, signal=53%
GOBP_RESPONSE_TO_EPIDERMAL_GROWTH_FACTOR	GOBP_RESPONSE_TO_EPIDERMAL_GROWTH_FACTOR		47	0.20876037	0.6894103	0.92116183	0.9203448	1	13389	tags=26%, list=24%, signal=33%
GOBP_REGULATION_OF_RECEPTOR_INTERNALIZATION	GOBP_REGULATION_OF_RECEPTOR_INTERNALIZATION		59	0.19805393	0.6885775	0.92948717	0.9208901	1	17892	tags=37%, list=32%, signal=55%
GOBP_NEGATIVE_REGULATION_OF_GENE_EXPRESSION_EPIGENETIC	GOBP_NEGATIVE_REGULATION_OF_GENE_EXPRESSION_EPIGENETIC		81	0.2013283	0.6885535	0.8623482	0.9203817	1	10007	tags=22%, list=18%, signal=27%
GOCC_SPERM_HEAD	GOCC_SPERM_HEAD		16	0.23100567	0.68787813	0.9089184	0.92066866	1	10088	tags=25%, list=18%, signal=30%
GOBP_VIRAL_RNA_GENOME_REPLICATION	GOBP_VIRAL_RNA_GENOME_REPLICATION		36	0.21318108	0.68701255	0.9048583	0.92118716	1	21380	tags=50%, list=38%, signal=80%
GOMF_S_ADENOSYL_L_METHIONINE_BINDING	GOMF_S_ADENOSYL_L_METHIONINE_BINDING		19	0.25259465	0.6860075	0.8557114	0.92188805	1	5248	tags=16%, list=9%, signal=17%
GOBP_NEGATIVE_REGULATION_OF_VOLTAGE_GATED_POTASSIUM_CHANNEL_ACTIVITY	GOBP_NEGATIVE_REGULATION_OF_VOLTAGE_GATED_POTASSIUM_CHANNEL_ACTIVITY		18	0.2369404	0.68551725	0.9116466	0.92196304	1	5556	tags=11%, list=10%, signal=12%
GOBP_LIGAND_GATED_ION_CHANNEL_SIGNALING_PATHWAY	GOBP_LIGAND_GATED_ION_CHANNEL_SIGNALING_PATHWAY		22	0.2610511	0.6847021	0.91497976	0.9224252	1	12065	tags=36%, list=21%, signal=46%
GOBP_AXONAL_TRANSPORT_OF_MITOCHONDRION	GOBP_AXONAL_TRANSPORT_OF_MITOCHONDRION		18	0.24323016	0.6846631	0.87848604	0.92194396	1	22310	tags=50%, list=39%, signal=83%
GOBP_GOLGI_TO_ENDOSOME_TRANSPORT	GOBP_GOLGI_TO_ENDOSOME_TRANSPORT		17	0.23994818	0.6823843	0.85539716	0.9242195	1	16436	tags=35%, list=29%, signal=50%
GOBP_MICROTUBULE_BASED_TRANSPORT	GOBP_MICROTUBULE_BASED_TRANSPORT		191	0.18303476	0.679625	0.93237704	0.92700833	1	14009	tags=26%, list=25%, signal=35%
GOBP_DETECTION_OF_VISIBLE_LIGHT	GOBP_DETECTION_OF_VISIBLE_LIGHT		51	0.19925061	0.6782786	0.9364754	0.92801154	1	13077	tags=20%, list=23%, signal=25%
GOBP_POSITIVE_REGULATION_OF_VIRAL_PROCESS	GOBP_POSITIVE_REGULATION_OF_VIRAL_PROCESS		61	0.19272386	0.6738504	0.9238477	0.9326615	1	13226	tags=23%, list=23%, signal=30%
GOBP_TROPHOBLAST_GIANT_CELL_DIFFERENTIATION	GOBP_TROPHOBLAST_GIANT_CELL_DIFFERENTIATION		15	0.2675021	0.6738319	0.890873	0.9321486	1	1614	tags=13%, list=3%, signal=14%
GOBP_HISTONE_H2A_MONOUBIQUITINATION	GOBP_HISTONE_H2A_MONOUBIQUITINATION		17	0.25773737	0.673757	0.84232366	0.93168205	1	84	tags=6%, list=0%, signal=6%
GOBP_REGULATION_OF_DNA_METHYLATION_DEPENDENT_HETEROCHROMATIN_ASSEMBLY	GOBP_REGULATION_OF_DNA_METHYLATION_DEPENDENT_HETEROCHROMATIN_ASSEMBLY		18	0.24718414	0.67191446	0.86290324	0.9332421	1	20211	tags=50%, list=36%, signal=78%
GOBP_VESICLE_BUDDING_FROM_MEMBRANE	GOBP_VESICLE_BUDDING_FROM_MEMBRANE		64	0.19613214	0.67061293	0.88667995	0.9341433	1	5092	tags=11%, list=9%, signal=12%
GOBP_DETECTION_OF_MECHANICAL_STIMULUS_INVOLVED_IN_SENSORY_PERCEPTION_OF_SOUND	GOBP_DETECTION_OF_MECHANICAL_STIMULUS_INVOLVED_IN_SENSORY_PERCEPTION_OF_SOUND		15	0.25122657	0.66701496	0.92	0.93767536	1	24806	tags=60%, list=44%, signal=107%
GOBP_ENDODERMAL_CELL_FATE_COMMITMENT	GOBP_ENDODERMAL_CELL_FATE_COMMITMENT		15	0.23668492	0.6655286	0.9140625	0.9387409	1	9983	tags=27%, list=18%, signal=32%
GOBP_AXONEME_ASSEMBLY	GOBP_AXONEME_ASSEMBLY		75	0.20861943	0.6654452	0.8542094	0.93827724	1	17825	tags=32%, list=32%, signal=47%
GOBP_NON_MOTILE_CILIUM_ASSEMBLY	GOBP_NON_MOTILE_CILIUM_ASSEMBLY		63	0.21362673	0.66459274	0.8616352	0.9386448	1	14512	tags=29%, list=26%, signal=38%
GOCC_INTRINSIC_COMPONENT_OF_MITOCHONDRIAL_OUTER_MEMBRANE	GOCC_INTRINSIC_COMPONENT_OF_MITOCHONDRIAL_OUTER_MEMBRANE		25	0.21098025	0.66414213	0.9207921	0.93857914	1	14828	tags=28%, list=26%, signal=38%
GOMF_INORGANIC_ANION_EXCHANGER_ACTIVITY	GOMF_INORGANIC_ANION_EXCHANGER_ACTIVITY		15	0.2408121	0.6631618	0.9018405	0.9390633	1	17552	tags=40%, list=31%, signal=58%
GOBP_PEPTIDYL_LYSINE_DIMETHYLATION	GOBP_PEPTIDYL_LYSINE_DIMETHYLATION		26	0.235388	0.6627674	0.8510204	0.9389278	1	13467	tags=27%, list=24%, signal=35%
GOBP_MEMBRANE_LIPID_CATABOLIC_PROCESS	GOBP_MEMBRANE_LIPID_CATABOLIC_PROCESS		37	0.20537448	0.6625997	0.9370229	0.9385546	1	5752	tags=14%, list=10%, signal=15%
GOBP_REGULATION_OF_PHOSPHOLIPID_TRANSPORT	GOBP_REGULATION_OF_PHOSPHOLIPID_TRANSPORT		15	0.24008337	0.66163725	0.93445694	0.9390291	1	12899	tags=27%, list=23%, signal=35%
GOMF_TRANSCRIPTION_REGULATOR_INHIBITOR_ACTIVITY	GOMF_TRANSCRIPTION_REGULATOR_INHIBITOR_ACTIVITY		21	0.2240006	0.6610714	0.9353535	0.93906003	1	4732	tags=14%, list=8%, signal=16%
GOMF_DISORDERED_DOMAIN_SPECIFIC_BINDING	GOMF_DISORDERED_DOMAIN_SPECIFIC_BINDING		34	0.20213908	0.6607122	0.9222689	0.93887436	1	18260	tags=29%, list=32%, signal=43%
GOCC_RNA_POLYMERASE_II_CORE_COMPLEX	GOCC_RNA_POLYMERASE_II_CORE_COMPLEX		15	0.26770794	0.65990096	0.82822084	0.939197	1	16416	tags=27%, list=29%, signal=38%
GOBP_LACTATE_METABOLIC_PROCESS	GOBP_LACTATE_METABOLIC_PROCESS		16	0.22600386	0.6583012	0.9229249	0.940336	1	12871	tags=25%, list=23%, signal=32%
GOBP_NEGATIVE_REGULATION_OF_VOLTAGE_GATED_CALCIUM_CHANNEL_ACTIVITY	GOBP_NEGATIVE_REGULATION_OF_VOLTAGE_GATED_CALCIUM_CHANNEL_ACTIVITY		19	0.2200798	0.65750253	0.92515594	0.94060564	1	13198	tags=26%, list=23%, signal=34%
GOMF_SNAP_RECEPTOR_ACTIVITY	GOMF_SNAP_RECEPTOR_ACTIVITY		36	0.1983306	0.6569753	0.92402464	0.94061095	1	5385	tags=11%, list=10%, signal=12%
GOMF_BICARBONATE_TRANSMEMBRANE_TRANSPORTER_ACTIVITY	GOMF_BICARBONATE_TRANSMEMBRANE_TRANSPORTER_ACTIVITY		22	0.22049879	0.654936	0.9301397	0.9421217	1	19131	tags=45%, list=34%, signal=69%
GOBP_REGULATION_OF_HIPPO_SIGNALING	GOBP_REGULATION_OF_HIPPO_SIGNALING		20	0.22190386	0.65391076	0.8969072	0.9425794	1	9464	tags=20%, list=17%, signal=24%
GOMF_BETA_1_3_GALACTOSYLTRANSFERASE_ACTIVITY	GOMF_BETA_1_3_GALACTOSYLTRANSFERASE_ACTIVITY		17	0.23681204	0.6513059	0.9046693	0.94465095	1	15052	tags=35%, list=27%, signal=48%
GOBP_PEPTIDYL_LYSINE_TRIMETHYLATION	GOBP_PEPTIDYL_LYSINE_TRIMETHYLATION		57	0.20066892	0.6502262	0.9136546	0.9451348	1	16511	tags=30%, list=29%, signal=42%
GOMF_PHOSPHATASE_ACTIVATOR_ACTIVITY	GOMF_PHOSPHATASE_ACTIVATOR_ACTIVITY		23	0.20225519	0.64884955	0.944	0.9459007	1	4792	tags=13%, list=8%, signal=14%
GOMF_SPECTRIN_BINDING	GOMF_SPECTRIN_BINDING		26	0.20789465	0.64878535	0.94368935	0.94543135	1	10150	tags=23%, list=18%, signal=28%
GOBP_POSITIVE_REGULATION_OF_POSTTRANSCRIPTIONAL_GENE_SILENCING	GOBP_POSITIVE_REGULATION_OF_POSTTRANSCRIPTIONAL_GENE_SILENCING		31	0.20892662	0.6459072	0.9504132	0.94762105	1	19507	tags=45%, list=35%, signal=69%
GOMF_OXYGEN_BINDING	GOMF_OXYGEN_BINDING		39	0.21483232	0.6455299	0.9610895	0.947408	1	18864	tags=44%, list=33%, signal=65%
GOMF_ORGANIC_CATION_TRANSMEMBRANE_TRANSPORTER_ACTIVITY	GOMF_ORGANIC_CATION_TRANSMEMBRANE_TRANSPORTER_ACTIVITY		29	0.20326163	0.6455258	0.9497992	0.9468716	1	17184	tags=34%, list=30%, signal=50%
GOBP_ONE_CARBON_COMPOUND_TRANSPORT	GOBP_ONE_CARBON_COMPOUND_TRANSPORT		15	0.2390639	0.6448895	0.9792453	0.9469375	1	7558	tags=20%, list=13%, signal=23%
GOBP_MOTILE_CILIUM_ASSEMBLY	GOBP_MOTILE_CILIUM_ASSEMBLY		55	0.20713057	0.64392763	0.8917836	0.94727254	1	19485	tags=36%, list=34%, signal=55%
GOBP_RESPONSE_TO_POTASSIUM_ION	GOBP_RESPONSE_TO_POTASSIUM_ION		16	0.2292186	0.64242846	0.914	0.9481434	1	3952	tags=13%, list=7%, signal=13%
GOBP_PHOTORECEPTOR_CELL_MAINTENANCE	GOBP_PHOTORECEPTOR_CELL_MAINTENANCE		43	0.20783088	0.6385446	0.9541833	0.95107913	1	9813	tags=23%, list=17%, signal=28%
GOCC_PHOTORECEPTOR_DISC_MEMBRANE	GOCC_PHOTORECEPTOR_DISC_MEMBRANE		23	0.22762306	0.63751566	0.9425051	0.95143676	1	18041	tags=35%, list=32%, signal=51%
GOCC_P_BODY	GOCC_P_BODY		92	0.17393808	0.6346706	0.95866144	0.9533512	1	19639	tags=39%, list=35%, signal=60%
GOBP_NEGATIVE_REGULATION_OF_TYROSINE_PHOSPHORYLATION_OF_STAT_PROTEIN	GOBP_NEGATIVE_REGULATION_OF_TYROSINE_PHOSPHORYLATION_OF_STAT_PROTEIN		15	0.24463145	0.634417	0.9235294	0.9530294	1	11797	tags=27%, list=21%, signal=34%
GOBP_SLEEP	GOBP_SLEEP		28	0.22767329	0.6340303	0.9580838	0.95282996	1	8562	tags=25%, list=15%, signal=29%
GOBP_CILIUM_ORGANIZATION	GOBP_CILIUM_ORGANIZATION		390	0.16834907	0.63342196	0.9322382	0.95281535	1	19528	tags=37%, list=35%, signal=56%
GOMF_GTP_DEPENDENT_PROTEIN_BINDING	GOMF_GTP_DEPENDENT_PROTEIN_BINDING		22	0.20571297	0.6316675	0.9308943	0.9538055	1	20626	tags=45%, list=36%, signal=72%
GOBP_PEPTIDYL_ASPARAGINE_MODIFICATION	GOBP_PEPTIDYL_ASPARAGINE_MODIFICATION		24	0.2327572	0.63149583	0.8929293	0.9533987	1	18229	tags=42%, list=32%, signal=61%
GOMF_DEATH_RECEPTOR_BINDING	GOMF_DEATH_RECEPTOR_BINDING		21	0.2097302	0.6312324	0.94057375	0.9530633	1	9254	tags=19%, list=16%, signal=23%
GOCC_AGGRESOME	GOCC_AGGRESOME		35	0.19456847	0.630393	0.9544513	0.9532378	1	3981	tags=9%, list=7%, signal=9%
GOCC_CILIARY_TRANSITION_ZONE	GOCC_CILIARY_TRANSITION_ZONE		68	0.19891168	0.62924856	0.9018036	0.95364666	1	8702	tags=21%, list=15%, signal=24%
GOCC_9PLUS2_MOTILE_CILIUM	GOCC_9PLUS2_MOTILE_CILIUM		145	0.16234078	0.62811327	0.99602383	0.95402175	1	9320	tags=14%, list=16%, signal=17%
GOBP_HISTONE_H3_K36_METHYLATION	GOBP_HISTONE_H3_K36_METHYLATION		15	0.2538336	0.6281093	0.8809035	0.9534828	1	17571	tags=33%, list=31%, signal=48%
GOBP_MONOSACCHARIDE_BIOSYNTHETIC_PROCESS	GOBP_MONOSACCHARIDE_BIOSYNTHETIC_PROCESS		85	0.16481395	0.62689185	0.98778003	0.953893	1	11437	tags=19%, list=20%, signal=24%
GOBP_GAMMA_AMINOBUTYRIC_ACID_SIGNALING_PATHWAY	GOBP_GAMMA_AMINOBUTYRIC_ACID_SIGNALING_PATHWAY		27	0.21375345	0.62509394	0.9720559	0.95481145	1	18265	tags=44%, list=32%, signal=66%
GOBP_REGULATION_OF_CATECHOLAMINE_METABOLIC_PROCESS	GOBP_REGULATION_OF_CATECHOLAMINE_METABOLIC_PROCESS		20	0.21058661	0.6249319	0.9496982	0.95439875	1	19352	tags=45%, list=34%, signal=68%
GOMF_ACYLGLYCEROL_O_ACYLTRANSFERASE_ACTIVITY	GOMF_ACYLGLYCEROL_O_ACYLTRANSFERASE_ACTIVITY		29	0.2092347	0.6246167	0.9414141	0.9541061	1	9425	tags=21%, list=17%, signal=25%
GOBP_POSITIVE_REGULATION_OF_CYCLIN_DEPENDENT_PROTEIN_KINASE_ACTIVITY	GOBP_POSITIVE_REGULATION_OF_CYCLIN_DEPENDENT_PROTEIN_KINASE_ACTIVITY		35	0.19425309	0.62405133	0.98128897	0.9540125	1	17285	tags=37%, list=31%, signal=53%
GOBP_ADP_METABOLIC_PROCESS	GOBP_ADP_METABOLIC_PROCESS		90	0.16845013	0.62402827	0.997992	0.95349	1	18801	tags=31%, list=33%, signal=47%
GOBP_RETINAL_METABOLIC_PROCESS	GOBP_RETINAL_METABOLIC_PROCESS		19	0.21808226	0.62368304	0.934	0.95324475	1	19510	tags=47%, list=35%, signal=72%
GOCC_CILIARY_PLASM	GOCC_CILIARY_PLASM		120	0.18722555	0.6228746	0.94285715	0.95328	1	10872	tags=19%, list=19%, signal=24%
GOBP_INOSITOL_PHOSPHATE_CATABOLIC_PROCESS	GOBP_INOSITOL_PHOSPHATE_CATABOLIC_PROCESS		18	0.20388998	0.6212953	0.9498956	0.95399016	1	15601	tags=33%, list=28%, signal=46%
GOBP_VIRAL_BUDDING	GOBP_VIRAL_BUDDING		27	0.20800713	0.61686	0.938247	0.9567545	1	5092	tags=7%, list=9%, signal=8%
GOBP_POSITIVE_REGULATION_OF_DIGESTIVE_SYSTEM_PROCESS	GOBP_POSITIVE_REGULATION_OF_DIGESTIVE_SYSTEM_PROCESS		15	0.22807233	0.61630195	0.9367347	0.9566554	1	17628	tags=40%, list=31%, signal=58%
GOBP_PROTEIN_INSERTION_INTO_ER_MEMBRANE	GOBP_PROTEIN_INSERTION_INTO_ER_MEMBRANE		23	0.22304201	0.6111634	0.8976834	0.9597946	1	19081	tags=39%, list=34%, signal=59%
GOCC_BRUSH_BORDER_MEMBRANE	GOCC_BRUSH_BORDER_MEMBRANE		55	0.19179597	0.6098616	0.964497	0.96014696	1	12298	tags=22%, list=22%, signal=28%
GOBP_RESPONSE_TO_INCREASED_OXYGEN_LEVELS	GOBP_RESPONSE_TO_INCREASED_OXYGEN_LEVELS		26	0.19781046	0.6071083	0.9530612	0.9615119	1	15152	tags=31%, list=27%, signal=42%
GOBP_VIRION_ASSEMBLY	GOBP_VIRION_ASSEMBLY		36	0.19486623	0.60562044	0.96259844	0.96199954	1	5092	tags=8%, list=9%, signal=9%
GOBP_GLUCOSE_CATABOLIC_PROCESS	GOBP_GLUCOSE_CATABOLIC_PROCESS		20	0.21321878	0.60282683	0.9517103	0.96336186	1	6646	tags=15%, list=12%, signal=17%
GOBP_REGULATION_OF_ERAD_PATHWAY	GOBP_REGULATION_OF_ERAD_PATHWAY		20	0.20653987	0.5968092	0.95780593	0.96664715	1	19838	tags=45%, list=35%, signal=69%
GOBP_CELLULAR_RESPONSE_TO_ZINC_ION	GOBP_CELLULAR_RESPONSE_TO_ZINC_ION		24	0.23805246	0.58945805	0.9085366	0.97047514	1	15542	tags=29%, list=28%, signal=40%
GOBP_REGULATION_OF_CHROMATIN_ORGANIZATION	GOBP_REGULATION_OF_CHROMATIN_ORGANIZATION		45	0.19207092	0.58615124	0.94409937	0.9718322	1	14036	tags=24%, list=25%, signal=32%
GOBP_PROGESTERONE_METABOLIC_PROCESS	GOBP_PROGESTERONE_METABOLIC_PROCESS		16	0.22009146	0.5808419	0.9663366	0.974203	1	19510	tags=44%, list=35%, signal=67%
GOBP_POSITIVE_REGULATION_OF_CHROMATIN_ORGANIZATION	GOBP_POSITIVE_REGULATION_OF_CHROMATIN_ORGANIZATION		16	0.22561154	0.5790554	0.9354839	0.9745456	1	7470	tags=19%, list=13%, signal=22%
GOMF_ACETYLGLUCOSAMINYLTRANSFERASE_ACTIVITY	GOMF_ACETYLGLUCOSAMINYLTRANSFERASE_ACTIVITY		45	0.17489967	0.5764574	0.9838384	0.97533345	1	16064	tags=31%, list=28%, signal=43%
GOBP_BILE_ACID_BIOSYNTHETIC_PROCESS	GOBP_BILE_ACID_BIOSYNTHETIC_PROCESS		36	0.1823433	0.5748216	0.9881423	0.9756011	1	17636	tags=36%, list=31%, signal=52%
GOMF_CYCLIN_DEPENDENT_PROTEIN_KINASE_ACTIVITY	GOMF_CYCLIN_DEPENDENT_PROTEIN_KINASE_ACTIVITY		29	0.1784235	0.56953144	0.9769392	0.9776101	1	4997	tags=10%, list=9%, signal=11%
GOMF_ARACHIDONIC_ACID_EPOXYGENASE_ACTIVITY	GOMF_ARACHIDONIC_ACID_EPOXYGENASE_ACTIVITY		17	0.23849209	0.56714636	0.9460501	0.97815424	1	20432	tags=53%, list=36%, signal=83%
GOCC_AXONEMAL_DYNEIN_COMPLEX	GOCC_AXONEMAL_DYNEIN_COMPLEX		19	0.21357082	0.56578207	0.96463656	0.9782523	1	17817	tags=26%, list=32%, signal=38%
GOBP_RETINA_LAYER_FORMATION	GOBP_RETINA_LAYER_FORMATION		25	0.20430803	0.5654281	0.9839357	0.97784543	1	12111	tags=20%, list=21%, signal=25%
GOCC_PHOTORECEPTOR_CONNECTING_CILIUM	GOCC_PHOTORECEPTOR_CONNECTING_CILIUM		41	0.18200488	0.558584	0.96586347	0.98027515	1	20642	tags=46%, list=37%, signal=73%
GOBP_CELLULAR_RESPONSE_TO_HEAT	GOBP_CELLULAR_RESPONSE_TO_HEAT		66	0.16433807	0.5562476	0.98977506	0.9806532	1	14947	tags=26%, list=26%, signal=35%
GOBP_BILE_ACID_METABOLIC_PROCESS	GOBP_BILE_ACID_METABOLIC_PROCESS		49	0.16454215	0.5545979	0.9980469	0.98079836	1	20078	tags=37%, list=36%, signal=57%
GOCC_INTRACILIARY_TRANSPORT_PARTICLE	GOCC_INTRACILIARY_TRANSPORT_PARTICLE		25	0.20759474	0.5538547	0.9437751	0.98055595	1	21233	tags=48%, list=38%, signal=77%
GOMF_ARACHIDONIC_ACID_MONOOXYGENASE_ACTIVITY	GOMF_ARACHIDONIC_ACID_MONOOXYGENASE_ACTIVITY		21	0.22485639	0.5537759	0.9696395	0.980045	1	20432	tags=48%, list=36%, signal=75%
GOBP_CELLULAR_RESPONSE_TO_COPPER_ION	GOBP_CELLULAR_RESPONSE_TO_COPPER_ION		27	0.21432206	0.55314445	0.94274026	0.9797565	1	15542	tags=30%, list=28%, signal=41%
GOBP_REGULATION_OF_LONG_TERM_NEURONAL_SYNAPTIC_PLASTICITY	GOBP_REGULATION_OF_LONG_TERM_NEURONAL_SYNAPTIC_PLASTICITY		23	0.20855889	0.5458601	0.98571426	0.9819985	1	10995	tags=22%, list=19%, signal=27%
GOBP_AXONEMAL_DYNEIN_COMPLEX_ASSEMBLY	GOBP_AXONEMAL_DYNEIN_COMPLEX_ASSEMBLY		28	0.19569464	0.5440689	0.973029	0.98209697	1	18608	tags=32%, list=33%, signal=48%
GOBP_REGULATION_OF_CHROMATIN_ASSEMBLY	GOBP_REGULATION_OF_CHROMATIN_ASSEMBLY		31	0.1811875	0.5324445	0.971134	0.98529863	1	20211	tags=39%, list=36%, signal=60%
GOBP_PROTEIN_INSERTION_INTO_MEMBRANE	GOBP_PROTEIN_INSERTION_INTO_MEMBRANE		60	0.16586027	0.5309116	0.9831144	0.9852264	1	19693	tags=37%, list=35%, signal=56%
GOBP_NEGATIVE_REGULATION_OF_RECEPTOR_INTERNALIZATION	GOBP_NEGATIVE_REGULATION_OF_RECEPTOR_INTERNALIZATION		17	0.1818675	0.5221628	0.98526317	0.9871412	1	22638	tags=53%, list=40%, signal=88%
GOBP_GLYCOLIPID_CATABOLIC_PROCESS	GOBP_GLYCOLIPID_CATABOLIC_PROCESS		16	0.18779735	0.4959367	0.98458576	0.99258316	1	24419	tags=56%, list=43%, signal=99%
GOBP_P_BODY_ASSEMBLY	GOBP_P_BODY_ASSEMBLY		21	0.17034294	0.49061388	0.9898374	0.99303305	1	28766	tags=62%, list=51%, signal=126%
GOMF_MAP_KINASE_ACTIVITY	GOMF_MAP_KINASE_ACTIVITY		15	0.1782425	0.4864551	0.9900596	0.99317366	1	24246	tags=60%, list=43%, signal=105%
GOBP_TERPENOID_BIOSYNTHETIC_PROCESS	GOBP_TERPENOID_BIOSYNTHETIC_PROCESS		17	0.18892933	0.4830203	0.9961014	0.99315053	1	19444	tags=41%, list=34%, signal=63%
GOBP_METHYLGUANOSINE_CAP_DECAPPING	GOBP_METHYLGUANOSINE_CAP_DECAPPING		15	0.17504318	0.4723609	0.985447	0.9941539	1	25704	tags=53%, list=45%, signal=98%
GOBP_REGULATION_OF_RESPONSE_TO_FOOD	GOBP_REGULATION_OF_RESPONSE_TO_FOOD		16	0.1705212	0.45927057	0.9919192	0.9951308	1	16649	tags=31%, list=29%, signal=44%
