# Supplementary material for: Development and Validation of a Prognostic Model for Esophageal Adenocarcinoma Based on Necroptosis-Related Genes
Source: Genes (Basel). 2022 Nov 29;13(12):2243. doi: 10.3390/genes13122243 (PMC9778007; doi:10.3390/genes13122243)
Supplement: Supplementary file 1 [file genes-13-02243-s001.zip › Supplemental Table S7.xls]

Supplemental Table S7: GO enrichment results of low-risk group via GSEA
NAME	GS<br> follow link to MSigDB	GS DETAILS	SIZE	ES	NES	NOM p-val	FDR q-val	FWER p-val	RANK AT MAX	LEADING EDGE
GOBP_STRIATED_MUSCLE_CELL_DEVELOPMENT	GOBP_STRIATED_MUSCLE_CELL_DEVELOPMENT	Details ...	67	-0.67884827	-2.153679	0	0.06516945	0.025	6970	tags=52%, list=12%, signal=60%
GOBP_NEGATIVE_REGULATION_OF_HUMORAL_IMMUNE_RESPONSE	GOBP_NEGATIVE_REGULATION_OF_HUMORAL_IMMUNE_RESPONSE	Details ...	16	-0.79671997	-2.1160276	0	0.07013931	0.042	4868	tags=56%, list=9%, signal=62%
GOBP_REGULATION_OF_DEFENSE_RESPONSE_TO_BACTERIUM	GOBP_REGULATION_OF_DEFENSE_RESPONSE_TO_BACTERIUM	Details ...	20	-0.7894775	-2.114397	0	0.04802129	0.044	7632	tags=70%, list=14%, signal=81%
GOBP_SARCOMERE_ORGANIZATION	GOBP_SARCOMERE_ORGANIZATION	Details ...	43	-0.67802376	-2.089691	0	0.058299325	0.063	4087	tags=49%, list=7%, signal=53%
GOBP_NEGATIVE_REGULATION_OF_B_CELL_MEDIATED_IMMUNITY	GOBP_NEGATIVE_REGULATION_OF_B_CELL_MEDIATED_IMMUNITY	Details ...	16	-0.73755944	-2.0492733	0	0.09451861	0.122	4868	tags=50%, list=9%, signal=55%
GOCC_CLATHRIN_COATED_ENDOCYTIC_VESICLE_MEMBRANE	GOCC_CLATHRIN_COATED_ENDOCYTIC_VESICLE_MEMBRANE	Details ...	70	-0.62519974	-2.0298626	0	0.10772052	0.152	8344	tags=56%, list=15%, signal=65%
GOCC_CLATHRIN_COATED_ENDOCYTIC_VESICLE	GOCC_CLATHRIN_COATED_ENDOCYTIC_VESICLE	Details ...	89	-0.5961044	-2.02094	0	0.10634583	0.165	8627	tags=53%, list=15%, signal=62%
GOBP_POSITIVE_REGULATION_OF_CELL_MIGRATION_INVOLVED_IN_SPROUTING_ANGIOGENESIS	GOBP_POSITIVE_REGULATION_OF_CELL_MIGRATION_INVOLVED_IN_SPROUTING_ANGIOGENESIS	Details ...	32	-0.7601991	-2.0092788	0	0.10984482	0.181	8659	tags=66%, list=15%, signal=77%
GOBP_ESTABLISHMENT_OF_PLANAR_POLARITY_OF_EMBRYONIC_EPITHELIUM	GOBP_ESTABLISHMENT_OF_PLANAR_POLARITY_OF_EMBRYONIC_EPITHELIUM	Details ...	16	-0.7749586	-1.9984645	0	0.11465928	0.204	8593	tags=63%, list=15%, signal=74%
GOCC_PLATELET_DENSE_GRANULE	GOCC_PLATELET_DENSE_GRANULE	Details ...	21	-0.78797686	-1.9966394	0	0.105704434	0.205	5202	tags=62%, list=9%, signal=68%
GOBP_NEGATIVE_REGULATION_OF_INTERLEUKIN_17_PRODUCTION	GOBP_NEGATIVE_REGULATION_OF_INTERLEUKIN_17_PRODUCTION	Details ...	21	-0.73173356	-1.9906086	0	0.10689621	0.219	8217	tags=52%, list=15%, signal=61%
GOMF_ACTININ_BINDING	GOMF_ACTININ_BINDING	Details ...	36	-0.6783514	-1.9840986	0	0.11008129	0.244	6863	tags=50%, list=12%, signal=57%
GOBP_NEGATIVE_REGULATION_OF_NEUROINFLAMMATORY_RESPONSE	GOBP_NEGATIVE_REGULATION_OF_NEUROINFLAMMATORY_RESPONSE	Details ...	17	-0.76617354	-1.9825413	0	0.10378446	0.25	8344	tags=65%, list=15%, signal=76%
GOMF_PHOSPHATIDYLINOSITOL_3_KINASE_BINDING	GOMF_PHOSPHATIDYLINOSITOL_3_KINASE_BINDING	Details ...	29	-0.6639902	-1.9748999	0	0.10757635	0.27	13263	tags=76%, list=23%, signal=99%
GOMF_SIGNALING_RECEPTOR_COMPLEX_ADAPTOR_ACTIVITY	GOMF_SIGNALING_RECEPTOR_COMPLEX_ADAPTOR_ACTIVITY	Details ...	50	-0.6152505	-1.9718589	0.001934236	0.106365114	0.276	12831	tags=66%, list=23%, signal=85%
GOMF_ALPHA_ACTININ_BINDING	GOMF_ALPHA_ACTININ_BINDING	Details ...	28	-0.7043277	-1.9667606	0	0.10607614	0.287	5036	tags=46%, list=9%, signal=51%
GOCC_I_BAND	GOCC_I_BAND	Details ...	139	-0.561557	-1.9627461	0	0.10747627	0.299	8764	tags=48%, list=16%, signal=57%
GOCC_ACTOMYOSIN	GOCC_ACTOMYOSIN	Details ...	77	-0.59089404	-1.9490557	0.005870841	0.12478187	0.341	12363	tags=61%, list=22%, signal=78%
GOMF_LAMININ_BINDING	GOMF_LAMININ_BINDING	Details ...	27	-0.69057524	-1.9432577	0.006289308	0.12823687	0.364	10490	tags=67%, list=19%, signal=82%
GOMF_STRUCTURAL_CONSTITUENT_OF_MUSCLE	GOMF_STRUCTURAL_CONSTITUENT_OF_MUSCLE	Details ...	42	-0.6053529	-1.9409957	0.00209205	0.12712221	0.374	7066	tags=55%, list=13%, signal=63%
GOBP_POSITIVE_REGULATION_OF_ENDOTHELIAL_CELL_DIFFERENTIATION	GOBP_POSITIVE_REGULATION_OF_ENDOTHELIAL_CELL_DIFFERENTIATION	Details ...	17	-0.71490663	-1.9375436	0	0.1270162	0.382	1730	tags=29%, list=3%, signal=30%
GOBP_CELLULAR_COMPONENT_ASSEMBLY_INVOLVED_IN_MORPHOGENESIS	GOBP_CELLULAR_COMPONENT_ASSEMBLY_INVOLVED_IN_MORPHOGENESIS	Details ...	111	-0.5456817	-1.936664	0	0.12266095	0.383	7214	tags=42%, list=13%, signal=48%
GOBP_ACUTE_INFLAMMATORY_RESPONSE_TO_ANTIGENIC_STIMULUS	GOBP_ACUTE_INFLAMMATORY_RESPONSE_TO_ANTIGENIC_STIMULUS	Details ...	25	-0.7430828	-1.9331834	0	0.1232641	0.394	6876	tags=68%, list=12%, signal=77%
GOCC_CONTRACTILE_FIBER	GOCC_CONTRACTILE_FIBER	Details ...	236	-0.49994442	-1.9324558	0	0.119062014	0.396	8143	tags=42%, list=14%, signal=48%
GOMF_HEPARAN_SULFATE_PROTEOGLYCAN_BINDING	GOMF_HEPARAN_SULFATE_PROTEOGLYCAN_BINDING	Details ...	18	-0.7279058	-1.9294643	0	0.11869307	0.402	4995	tags=61%, list=9%, signal=67%
GOBP_NEGATIVE_REGULATION_OF_SMOOTH_MUSCLE_CELL_PROLIFERATION	GOBP_NEGATIVE_REGULATION_OF_SMOOTH_MUSCLE_CELL_PROLIFERATION	Details ...	64	-0.6097076	-1.9238533	0.003952569	0.12190901	0.412	11084	tags=53%, list=20%, signal=66%
GOMF_MUSCLE_ALPHA_ACTININ_BINDING	GOMF_MUSCLE_ALPHA_ACTININ_BINDING	Details ...	15	-0.80548114	-1.9040283	0	0.15140092	0.48	5036	tags=67%, list=9%, signal=73%
GOBP_GLOMERULAR_EPITHELIUM_DEVELOPMENT	GOBP_GLOMERULAR_EPITHELIUM_DEVELOPMENT	Details ...	26	-0.6576417	-1.8927763	0.001953125	0.16836001	0.511	12798	tags=65%, list=23%, signal=84%
GOCC_COSTAMERE	GOCC_COSTAMERE	Details ...	16	-0.73327005	-1.891958	0.005825243	0.16422792	0.514	7891	tags=63%, list=14%, signal=73%
GOBP_REGULATION_OF_HUMORAL_IMMUNE_RESPONSE_MEDIATED_BY_CIRCULATING_IMMUNOGLOBULIN	GOBP_REGULATION_OF_HUMORAL_IMMUNE_RESPONSE_MEDIATED_BY_CIRCULATING_IMMUNOGLOBULIN	Details ...	18	-0.70729446	-1.8906012	0	0.1609626	0.519	5450	tags=50%, list=10%, signal=55%
GOBP_INFLAMMATORY_RESPONSE_TO_WOUNDING	GOBP_INFLAMMATORY_RESPONSE_TO_WOUNDING	Details ...	15	-0.75685984	-1.8866115	0.004132231	0.16307242	0.531	11800	tags=80%, list=21%, signal=101%
GOBP_INTERLEUKIN_17_PRODUCTION	GOBP_INTERLEUKIN_17_PRODUCTION	Details ...	44	-0.63474894	-1.8804616	0	0.16964912	0.549	13326	tags=70%, list=24%, signal=92%
GOCC_COLLAGEN_CONTAINING_EXTRACELLULAR_MATRIX	GOCC_COLLAGEN_CONTAINING_EXTRACELLULAR_MATRIX	Details ...	427	-0.58099014	-1.878654	0.00203666	0.16795051	0.554	10233	tags=54%, list=18%, signal=66%
GOBP_REGULATION_OF_MAP_KINASE_ACTIVITY	GOBP_REGULATION_OF_MAP_KINASE_ACTIVITY	Details ...	186	-0.48482183	-1.8785356	0	0.16321704	0.555	9897	tags=43%, list=18%, signal=52%
GOBP_REGULATION_OF_PHOSPHATIDYLINOSITOL_3_KINASE_SIGNALING	GOBP_REGULATION_OF_PHOSPHATIDYLINOSITOL_3_KINASE_SIGNALING	Details ...	109	-0.5430673	-1.8665112	0	0.18348046	0.596	13471	tags=59%, list=24%, signal=77%
GOBP_AXONAL_FASCICULATION	GOBP_AXONAL_FASCICULATION	Details ...	22	-0.66682154	-1.86601	0.00203252	0.17919922	0.599	5836	tags=64%, list=10%, signal=71%
GOBP_CELL_JUNCTION_DISASSEMBLY	GOBP_CELL_JUNCTION_DISASSEMBLY	Details ...	21	-0.76163995	-1.8657213	0	0.17505492	0.6	7611	tags=71%, list=13%, signal=83%
GOBP_REGULATION_OF_RHO_PROTEIN_SIGNAL_TRANSDUCTION	GOBP_REGULATION_OF_RHO_PROTEIN_SIGNAL_TRANSDUCTION	Details ...	87	-0.5570986	-1.8638415	0.007751938	0.17467731	0.601	9399	tags=51%, list=17%, signal=61%
GOBP_NEGATIVE_REGULATION_OF_SMOOTH_MUSCLE_CELL_MIGRATION	GOBP_NEGATIVE_REGULATION_OF_SMOOTH_MUSCLE_CELL_MIGRATION	Details ...	31	-0.6296542	-1.8627328	0.008032128	0.1724822	0.604	10607	tags=65%, list=19%, signal=79%
GOMF_RNA_BINDING_INVOLVED_IN_POSTTRANSCRIPTIONAL_GENE_SILENCING	GOMF_RNA_BINDING_INVOLVED_IN_POSTTRANSCRIPTIONAL_GENE_SILENCING	Details ...	209	-0.44473395	-1.8606498	0.002040816	0.17286918	0.61	8674	tags=31%, list=15%, signal=36%
GOBP_PURINERGIC_NUCLEOTIDE_RECEPTOR_SIGNALING_PATHWAY	GOBP_PURINERGIC_NUCLEOTIDE_RECEPTOR_SIGNALING_PATHWAY	Details ...	33	-0.6786191	-1.8599888	0.001968504	0.1698044	0.612	11169	tags=67%, list=20%, signal=83%
GOBP_CELL_MATRIX_ADHESION	GOBP_CELL_MATRIX_ADHESION	Details ...	231	-0.54080695	-1.8576614	0.001968504	0.17007107	0.617	10975	tags=48%, list=19%, signal=60%
GOBP_REGULATION_OF_SEQUESTERING_OF_TRIGLYCERIDE	GOBP_REGULATION_OF_SEQUESTERING_OF_TRIGLYCERIDE	Details ...	15	-0.63096446	-1.8573295	0.002070393	0.16699532	0.618	17210	tags=67%, list=30%, signal=96%
GOBP_ACTOMYOSIN_STRUCTURE_ORGANIZATION	GOBP_ACTOMYOSIN_STRUCTURE_ORGANIZATION	Details ...	196	-0.48809788	-1.8553967	0.003960396	0.16692953	0.623	7865	tags=38%, list=14%, signal=44%
GOBP_EPIDERMIS_MORPHOGENESIS	GOBP_EPIDERMIS_MORPHOGENESIS	Details ...	34	-0.62846994	-1.8529665	0.002020202	0.16774867	0.631	6187	tags=44%, list=11%, signal=50%
GOMF_GROWTH_FACTOR_BINDING	GOMF_GROWTH_FACTOR_BINDING	Details ...	140	-0.56405216	-1.8514023	0.006060606	0.16675629	0.633	9021	tags=46%, list=16%, signal=55%
GOBP_NATURAL_KILLER_CELL_DIFFERENTIATION	GOBP_NATURAL_KILLER_CELL_DIFFERENTIATION	Details ...	24	-0.69114256	-1.8512868	0	0.16352174	0.634	9636	tags=71%, list=17%, signal=85%
GOBP_GLOMERULAR_EPITHELIAL_CELL_DIFFERENTIATION	GOBP_GLOMERULAR_EPITHELIAL_CELL_DIFFERENTIATION	Details ...	23	-0.6353157	-1.850507	0.001996008	0.16173264	0.638	12798	tags=61%, list=23%, signal=79%
GOBP_PHOSPHATIDYLINOSITOL_3_KINASE_SIGNALING	GOBP_PHOSPHATIDYLINOSITOL_3_KINASE_SIGNALING	Details ...	142	-0.5273155	-1.8496221	0	0.16042972	0.64	11948	tags=54%, list=21%, signal=69%
GOBP_POSITIVE_REGULATION_OF_ESTABLISHMENT_OF_PROTEIN_LOCALIZATION_TO_MITOCHONDRION	GOBP_POSITIVE_REGULATION_OF_ESTABLISHMENT_OF_PROTEIN_LOCALIZATION_TO_MITOCHONDRION	Details ...	36	-0.5921268	-1.8474084	0.004024145	0.16152512	0.646	11839	tags=53%, list=21%, signal=67%
GOBP_REGULATION_OF_CELL_MIGRATION_INVOLVED_IN_SPROUTING_ANGIOGENESIS	GOBP_REGULATION_OF_CELL_MIGRATION_INVOLVED_IN_SPROUTING_ANGIOGENESIS		68	-0.5703283	-1.8465201	0.009940358	0.15981336	0.646	10685	tags=47%, list=19%, signal=58%
GOBP_NEGATIVE_REGULATION_OF_RHO_PROTEIN_SIGNAL_TRANSDUCTION	GOBP_NEGATIVE_REGULATION_OF_RHO_PROTEIN_SIGNAL_TRANSDUCTION		22	-0.67456657	-1.8417946	0.0041841	0.16547813	0.662	6621	tags=59%, list=12%, signal=67%
GOBP_REGULATION_OF_JUN_KINASE_ACTIVITY	GOBP_REGULATION_OF_JUN_KINASE_ACTIVITY		59	-0.51838565	-1.8402028	0.001980198	0.16507731	0.666	5997	tags=36%, list=11%, signal=40%
GOBP_NEGATIVE_REGULATION_OF_INTERLEUKIN_2_PRODUCTION	GOBP_NEGATIVE_REGULATION_OF_INTERLEUKIN_2_PRODUCTION		28	-0.69527	-1.8400834	0.008097166	0.16225757	0.666	9682	tags=64%, list=17%, signal=78%
GOBP_LEUKOCYTE_ADHESION_TO_VASCULAR_ENDOTHELIAL_CELL	GOBP_LEUKOCYTE_ADHESION_TO_VASCULAR_ENDOTHELIAL_CELL		53	-0.6139095	-1.8399792	0.005859375	0.15950125	0.666	8589	tags=51%, list=15%, signal=60%
GOMF_METALLOENDOPEPTIDASE_INHIBITOR_ACTIVITY	GOMF_METALLOENDOPEPTIDASE_INHIBITOR_ACTIVITY		16	-0.7274534	-1.8378683	0.00990099	0.16059491	0.673	10479	tags=69%, list=19%, signal=84%
GOBP_POSITIVE_REGULATION_OF_MAP_KINASE_ACTIVITY	GOBP_POSITIVE_REGULATION_OF_MAP_KINASE_ACTIVITY		117	-0.5165347	-1.8367318	0	0.15977421	0.676	7637	tags=43%, list=14%, signal=49%
GOBP_INOSITOL_LIPID_MEDIATED_SIGNALING	GOBP_INOSITOL_LIPID_MEDIATED_SIGNALING		179	-0.50292027	-1.8341542	0.001956947	0.1616354	0.679	13491	tags=59%, list=24%, signal=77%
GOBP_POSITIVE_REGULATION_OF_PROTEIN_TYROSINE_KINASE_ACTIVITY	GOBP_POSITIVE_REGULATION_OF_PROTEIN_TYROSINE_KINASE_ACTIVITY		55	-0.533643	-1.8279243	0.001960784	0.17015289	0.695	13190	tags=56%, list=23%, signal=73%
GOBP_REGULATION_OF_LEUKOCYTE_ADHESION_TO_VASCULAR_ENDOTHELIAL_CELL	GOBP_REGULATION_OF_LEUKOCYTE_ADHESION_TO_VASCULAR_ENDOTHELIAL_CELL		36	-0.63346934	-1.8266904	0.009765625	0.16950788	0.698	8589	tags=50%, list=15%, signal=59%
GOBP_POSITIVE_REGULATION_OF_OSTEOBLAST_DIFFERENTIATION	GOBP_POSITIVE_REGULATION_OF_OSTEOBLAST_DIFFERENTIATION		68	-0.5396226	-1.8266075	0.00610998	0.16688529	0.699	8650	tags=46%, list=15%, signal=54%
GOBP_CELL_MIGRATION_INVOLVED_IN_SPROUTING_ANGIOGENESIS	GOBP_CELL_MIGRATION_INVOLVED_IN_SPROUTING_ANGIOGENESIS		84	-0.5460123	-1.8265527	0.007858546	0.16427954	0.699	9021	tags=42%, list=16%, signal=50%
GOBP_POSITIVE_REGULATION_OF_SMALL_GTPASE_MEDIATED_SIGNAL_TRANSDUCTION	GOBP_POSITIVE_REGULATION_OF_SMALL_GTPASE_MEDIATED_SIGNAL_TRANSDUCTION		69	-0.56046814	-1.8260056	0.0078125	0.16274025	0.701	8988	tags=46%, list=16%, signal=55%
GOBP_SEMAPHORIN_PLEXIN_SIGNALING_PATHWAY_INVOLVED_IN_NEURON_PROJECTION_GUIDANCE	GOBP_SEMAPHORIN_PLEXIN_SIGNALING_PATHWAY_INVOLVED_IN_NEURON_PROJECTION_GUIDANCE		16	-0.7224756	-1.8251882	0.009765625	0.16143252	0.701	11534	tags=81%, list=20%, signal=102%
GOBP_REGULATION_OF_PROTEIN_TYROSINE_KINASE_ACTIVITY	GOBP_REGULATION_OF_PROTEIN_TYROSINE_KINASE_ACTIVITY		89	-0.49502206	-1.8247912	0.003968254	0.15966119	0.703	13190	tags=52%, list=23%, signal=67%
GOBP_REGULATION_OF_NON_CANONICAL_WNT_SIGNALING_PATHWAY	GOBP_REGULATION_OF_NON_CANONICAL_WNT_SIGNALING_PATHWAY		26	-0.6659155	-1.8239653	0.00617284	0.15869085	0.706	12185	tags=65%, list=22%, signal=83%
GOCC_ACTIN_FILAMENT_BUNDLE	GOCC_ACTIN_FILAMENT_BUNDLE		78	-0.552305	-1.8212806	0.009920635	0.16108927	0.709	11634	tags=56%, list=21%, signal=71%
GOBP_RESPONSE_TO_MUSCLE_STRETCH	GOBP_RESPONSE_TO_MUSCLE_STRETCH		24	-0.61961544	-1.8193364	0.00203666	0.1620714	0.711	7066	tags=54%, list=13%, signal=62%
GOBP_NEGATIVE_REGULATION_OF_VASCULATURE_DEVELOPMENT	GOBP_NEGATIVE_REGULATION_OF_VASCULATURE_DEVELOPMENT		132	-0.50273144	-1.8193026	0	0.1598685	0.711	10014	tags=45%, list=18%, signal=55%
GOBP_REGULATION_OF_CELL_FATE_COMMITMENT	GOBP_REGULATION_OF_CELL_FATE_COMMITMENT		28	-0.59229374	-1.8192693	0.00204499	0.15763424	0.711	4428	tags=39%, list=8%, signal=43%
GOBP_NEGATIVE_REGULATION_OF_SMOOTHENED_SIGNALING_PATHWAY	GOBP_NEGATIVE_REGULATION_OF_SMOOTHENED_SIGNALING_PATHWAY		33	-0.60654277	-1.8187617	0.007874016	0.15642032	0.712	11101	tags=48%, list=20%, signal=60%
GOBP_PROTEIN_KINASE_C_ACTIVATING_G_PROTEIN_COUPLED_RECEPTOR_SIGNALING_PATHWAY	GOBP_PROTEIN_KINASE_C_ACTIVATING_G_PROTEIN_COUPLED_RECEPTOR_SIGNALING_PATHWAY		27	-0.5812833	-1.8183331	0.002020202	0.15491804	0.714	6715	tags=44%, list=12%, signal=50%
GOBP_NEGATIVE_REGULATION_OF_LEUKOCYTE_APOPTOTIC_PROCESS	GOBP_NEGATIVE_REGULATION_OF_LEUKOCYTE_APOPTOTIC_PROCESS		50	-0.606229	-1.8175079	0.007874016	0.1540635	0.715	6531	tags=44%, list=12%, signal=50%
GOMF_CYTOKINE_BINDING	GOMF_CYTOKINE_BINDING		142	-0.5851491	-1.816425	0.005905512	0.15414597	0.722	9957	tags=56%, list=18%, signal=68%
GOBP_TOLL_LIKE_RECEPTOR_3_SIGNALING_PATHWAY	GOBP_TOLL_LIKE_RECEPTOR_3_SIGNALING_PATHWAY		20	-0.6819928	-1.8153704	0.009708738	0.15383603	0.727	10516	tags=60%, list=19%, signal=74%
GOBP_GLAND_MORPHOGENESIS	GOBP_GLAND_MORPHOGENESIS		123	-0.49700552	-1.8153619	0	0.15181187	0.727	8354	tags=36%, list=15%, signal=42%
GOBP_NEGATIVE_REGULATION_OF_PHOSPHATIDYLINOSITOL_3_KINASE_SIGNALING	GOBP_NEGATIVE_REGULATION_OF_PHOSPHATIDYLINOSITOL_3_KINASE_SIGNALING		18	-0.646004	-1.8153344	0.003984064	0.14988711	0.728	11583	tags=67%, list=20%, signal=84%
GOBP_POSITIVE_REGULATION_OF_HOMOTYPIC_CELL_CELL_ADHESION	GOBP_POSITIVE_REGULATION_OF_HOMOTYPIC_CELL_CELL_ADHESION		15	-0.73006105	-1.8119407	0.010309278	0.15317172	0.736	7249	tags=60%, list=13%, signal=69%
GOBP_NEGATIVE_REGULATION_OF_SMALL_GTPASE_MEDIATED_SIGNAL_TRANSDUCTION	GOBP_NEGATIVE_REGULATION_OF_SMALL_GTPASE_MEDIATED_SIGNAL_TRANSDUCTION		57	-0.5322322	-1.8118271	0.001964637	0.15150128	0.737	7049	tags=40%, list=12%, signal=46%
GOMF_NADPLUS_NUCLEOSIDASE_ACTIVITY	GOMF_NADPLUS_NUCLEOSIDASE_ACTIVITY		28	-0.7085164	-1.8116049	0.00984252	0.14997888	0.737	8594	tags=64%, list=15%, signal=76%
GOMF_PEPTIDE_HORMONE_BINDING	GOMF_PEPTIDE_HORMONE_BINDING		51	-0.60063046	-1.8095696	0	0.15114059	0.741	5340	tags=41%, list=9%, signal=45%
GOBP_REGULATION_OF_SMALL_GTPASE_MEDIATED_SIGNAL_TRANSDUCTION	GOBP_REGULATION_OF_SMALL_GTPASE_MEDIATED_SIGNAL_TRANSDUCTION		298	-0.47895625	-1.809468	0.011299435	0.14948161	0.741	7611	tags=38%, list=13%, signal=44%
GOBP_POSITIVE_REGULATION_OF_CELL_MATRIX_ADHESION	GOBP_POSITIVE_REGULATION_OF_CELL_MATRIX_ADHESION		54	-0.5522664	-1.8090612	0	0.14832968	0.741	8659	tags=43%, list=15%, signal=50%
GOMF_RETINOID_X_RECEPTOR_BINDING	GOMF_RETINOID_X_RECEPTOR_BINDING		15	-0.6336175	-1.8090612	0.008	0.14656383	0.741	3207	tags=40%, list=6%, signal=42%
GOBP_NEGATIVE_REGULATION_OF_VASCULAR_ENDOTHELIAL_CELL_PROLIFERATION	GOBP_NEGATIVE_REGULATION_OF_VASCULAR_ENDOTHELIAL_CELL_PROLIFERATION		19	-0.63866174	-1.8088514	0.014	0.1450818	0.741	9304	tags=42%, list=16%, signal=50%
GOBP_NEGATIVE_REGULATION_OF_VASCULAR_ASSOCIATED_SMOOTH_MUSCLE_CELL_MIGRATION	GOBP_NEGATIVE_REGULATION_OF_VASCULAR_ASSOCIATED_SMOOTH_MUSCLE_CELL_MIGRATION		17	-0.6738526	-1.8050286	0.013779528	0.14903763	0.75	7896	tags=59%, list=14%, signal=68%
GOBP_CARDIAC_MUSCLE_CELL_DIFFERENTIATION	GOBP_CARDIAC_MUSCLE_CELL_DIFFERENTIATION		117	-0.48663047	-1.8041216	0	0.14869829	0.751	8003	tags=41%, list=14%, signal=48%
GOBP_AXON_ENSHEATHMENT_IN_CENTRAL_NERVOUS_SYSTEM	GOBP_AXON_ENSHEATHMENT_IN_CENTRAL_NERVOUS_SYSTEM		24	-0.6112885	-1.8038083	0.003883495	0.14757378	0.752	8691	tags=50%, list=15%, signal=59%
GOBP_CELLULAR_RESPONSE_TO_ESTROGEN_STIMULUS	GOBP_CELLULAR_RESPONSE_TO_ESTROGEN_STIMULUS		16	-0.63554627	-1.8032502	0.005882353	0.14651811	0.754	3188	tags=38%, list=6%, signal=40%
GOBP_REGULATION_OF_KERATINOCYTE_PROLIFERATION	GOBP_REGULATION_OF_KERATINOCYTE_PROLIFERATION		36	-0.5968924	-1.8031076	0.006160164	0.14504139	0.755	6220	tags=44%, list=11%, signal=50%
GOMF_CYTOKINE_RECEPTOR_ACTIVITY	GOMF_CYTOKINE_RECEPTOR_ACTIVITY		97	-0.60972357	-1.798132	0.015779093	0.15103762	0.767	7506	tags=53%, list=13%, signal=61%
GOBP_NON_CANONICAL_WNT_SIGNALING_PATHWAY	GOBP_NON_CANONICAL_WNT_SIGNALING_PATHWAY		72	-0.55161536	-1.7977754	0.006012024	0.15003069	0.768	9669	tags=50%, list=17%, signal=60%
GOBP_NEGATIVE_REGULATION_OF_ENDOCYTOSIS	GOBP_NEGATIVE_REGULATION_OF_ENDOCYTOSIS		56	-0.5247778	-1.796718	0	0.15013725	0.769	12482	tags=59%, list=22%, signal=76%
GOBP_SMOOTH_MUSCLE_CELL_PROLIFERATION	GOBP_SMOOTH_MUSCLE_CELL_PROLIFERATION		161	-0.5183999	-1.7954853	0.012072435	0.15033737	0.777	9021	tags=45%, list=16%, signal=53%
GOMF_HEPARIN_BINDING	GOMF_HEPARIN_BINDING		168	-0.54485464	-1.7954245	0.00209205	0.14886698	0.777	7293	tags=43%, list=13%, signal=50%
GOBP_REGULATION_OF_T_CELL_CHEMOTAXIS	GOBP_REGULATION_OF_T_CELL_CHEMOTAXIS		17	-0.69930834	-1.7944685	0.014373717	0.14872207	0.781	7747	tags=47%, list=14%, signal=55%
GOBP_POSITIVE_REGULATION_OF_AXONOGENESIS	GOBP_POSITIVE_REGULATION_OF_AXONOGENESIS		77	-0.5296951	-1.7933614	0.001908397	0.14873445	0.783	10834	tags=45%, list=19%, signal=56%
GOCC_SARCOLEMMA	GOCC_SARCOLEMMA		131	-0.51170963	-1.7909907	0.01178782	0.15098132	0.787	8764	tags=41%, list=16%, signal=49%
GOBP_POSITIVE_REGULATION_OF_T_CELL_MIGRATION	GOBP_POSITIVE_REGULATION_OF_T_CELL_MIGRATION		31	-0.6334792	-1.7901379	0.015968064	0.150911	0.789	9136	tags=48%, list=16%, signal=58%
GOBP_REGULATION_OF_ENDOTHELIAL_CELL_CHEMOTAXIS	GOBP_REGULATION_OF_ENDOTHELIAL_CELL_CHEMOTAXIS		23	-0.65174925	-1.7901175	0.002040816	0.14942776	0.789	11389	tags=61%, list=20%, signal=76%
GOBP_NEGATIVE_REGULATION_OF_INFLAMMATORY_RESPONSE	GOBP_NEGATIVE_REGULATION_OF_INFLAMMATORY_RESPONSE		171	-0.4986557	-1.788619	0.004032258	0.14985506	0.795	13356	tags=53%, list=24%, signal=69%
GOCC_CELL_CELL_CONTACT_ZONE	GOCC_CELL_CELL_CONTACT_ZONE		70	-0.5006692	-1.7873598	0.002061856	0.15066622	0.798	10056	tags=44%, list=18%, signal=54%
GOCC_ADHERENS_JUNCTION	GOCC_ADHERENS_JUNCTION		171	-0.49554834	-1.7867846	0.001996008	0.14991944	0.799	10905	tags=48%, list=19%, signal=59%
GOBP_NEGATIVE_REGULATION_OF_EPITHELIAL_TO_MESENCHYMAL_TRANSITION	GOBP_NEGATIVE_REGULATION_OF_EPITHELIAL_TO_MESENCHYMAL_TRANSITION		38	-0.57564735	-1.786324	0.008016032	0.14906609	0.8	9946	tags=50%, list=18%, signal=61%
GOBP_REGULATION_OF_ENDOTHELIAL_CELL_MIGRATION	GOBP_REGULATION_OF_ENDOTHELIAL_CELL_MIGRATION		211	-0.49200934	-1.7854989	0.012096774	0.1489918	0.803	9021	tags=41%, list=16%, signal=48%
GOBP_T_HELPER_2_CELL_DIFFERENTIATION	GOBP_T_HELPER_2_CELL_DIFFERENTIATION		15	-0.7202173	-1.7838533	0.006097561	0.1502131	0.809	6927	tags=53%, list=12%, signal=61%
GOBP_SCHWANN_CELL_DEVELOPMENT	GOBP_SCHWANN_CELL_DEVELOPMENT		30	-0.589056	-1.7823576	0.002028398	0.15113965	0.813	10490	tags=60%, list=19%, signal=74%
GOBP_CELLULAR_RESPONSE_TO_VASCULAR_ENDOTHELIAL_GROWTH_FACTOR_STIMULUS	GOBP_CELLULAR_RESPONSE_TO_VASCULAR_ENDOTHELIAL_GROWTH_FACTOR_STIMULUS		71	-0.56653434	-1.7806708	0.00990099	0.15206973	0.816	8650	tags=49%, list=15%, signal=58%
GOBP_ENAMEL_MINERALIZATION	GOBP_ENAMEL_MINERALIZATION		20	-0.6025398	-1.7794821	0.002083333	0.15252954	0.818	9157	tags=40%, list=16%, signal=48%
GOBP_NEGATIVE_REGULATION_OF_T_CELL_APOPTOTIC_PROCESS	GOBP_NEGATIVE_REGULATION_OF_T_CELL_APOPTOTIC_PROCESS		20	-0.6733464	-1.7790618	0.017077798	0.15173201	0.82	12391	tags=65%, list=22%, signal=83%
GOBP_REGULATION_OF_GTPASE_ACTIVITY	GOBP_REGULATION_OF_GTPASE_ACTIVITY		359	-0.44038737	-1.7786434	0.009328358	0.15092711	0.821	11639	tags=44%, list=21%, signal=55%
GOBP_GLYCOSAMINOGLYCAN_CATABOLIC_PROCESS	GOBP_GLYCOSAMINOGLYCAN_CATABOLIC_PROCESS		26	-0.59213215	-1.7784775	0.007662835	0.1498212	0.821	10099	tags=58%, list=18%, signal=70%
GOBP_PHYSIOLOGICAL_CARDIAC_MUSCLE_HYPERTROPHY	GOBP_PHYSIOLOGICAL_CARDIAC_MUSCLE_HYPERTROPHY		25	-0.59473455	-1.7759725	0.004175365	0.15205131	0.824	6446	tags=44%, list=11%, signal=50%
GOBP_POSITIVE_REGULATION_OF_ENDOTHELIAL_CELL_MIGRATION	GOBP_POSITIVE_REGULATION_OF_ENDOTHELIAL_CELL_MIGRATION		123	-0.5215347	-1.7753673	0.015873017	0.15164965	0.827	9021	tags=46%, list=16%, signal=54%
GOBP_POSITIVE_REGULATION_OF_NON_CANONICAL_WNT_SIGNALING_PATHWAY	GOBP_POSITIVE_REGULATION_OF_NON_CANONICAL_WNT_SIGNALING_PATHWAY		15	-0.7056455	-1.7743183	0	0.15199016	0.828	8659	tags=60%, list=15%, signal=71%
GOBP_POSITIVE_T_CELL_SELECTION	GOBP_POSITIVE_T_CELL_SELECTION		36	-0.7084383	-1.7736748	0.019305019	0.15172656	0.83	7209	tags=58%, list=13%, signal=67%
GOBP_REGULATION_OF_MONOCYTE_DIFFERENTIATION	GOBP_REGULATION_OF_MONOCYTE_DIFFERENTIATION		20	-0.658604	-1.773207	0.011450382	0.15110113	0.834	8019	tags=50%, list=14%, signal=58%
GOBP_POSITIVE_REGULATION_OF_BLOOD_VESSEL_ENDOTHELIAL_CELL_MIGRATION	GOBP_POSITIVE_REGULATION_OF_BLOOD_VESSEL_ENDOTHELIAL_CELL_MIGRATION		71	-0.54929185	-1.7731708	0.013645224	0.14985251	0.834	9021	tags=51%, list=16%, signal=60%
GOBP_STEM_CELL_DIVISION	GOBP_STEM_CELL_DIVISION		29	-0.5845801	-1.7729542	0.009596929	0.14882869	0.834	12183	tags=55%, list=22%, signal=70%
GOBP_POSITIVE_REGULATION_OF_PROTEIN_DEACETYLATION	GOBP_POSITIVE_REGULATION_OF_PROTEIN_DEACETYLATION		28	-0.589781	-1.7717987	0.007736944	0.14939308	0.838	14029	tags=64%, list=25%, signal=85%
GOBP_INTEGRIN_MEDIATED_SIGNALING_PATHWAY	GOBP_INTEGRIN_MEDIATED_SIGNALING_PATHWAY		108	-0.55706024	-1.7714553	0.025242718	0.14869556	0.838	9279	tags=47%, list=16%, signal=56%
GOBP_REGULATION_OF_EPITHELIAL_CELL_MIGRATION	GOBP_REGULATION_OF_EPITHELIAL_CELL_MIGRATION		271	-0.4763472	-1.7712253	0.013752456	0.14773628	0.838	10083	tags=42%, list=18%, signal=51%
GOBP_MUSCLE_CELL_DEVELOPMENT	GOBP_MUSCLE_CELL_DEVELOPMENT		179	-0.48338512	-1.7710384	0.004048583	0.14684893	0.838	8003	tags=37%, list=14%, signal=43%
GOBP_CELL_SUBSTRATE_JUNCTION_ORGANIZATION	GOBP_CELL_SUBSTRATE_JUNCTION_ORGANIZATION		98	-0.5393987	-1.7692826	0.013435701	0.148319	0.842	13088	tags=54%, list=23%, signal=70%
GOBP_POSITIVE_REGULATION_OF_CELL_SUBSTRATE_JUNCTION_ORGANIZATION	GOBP_POSITIVE_REGULATION_OF_CELL_SUBSTRATE_JUNCTION_ORGANIZATION		31	-0.61702484	-1.7673634	0.01734104	0.1501338	0.845	8659	tags=48%, list=15%, signal=57%
GOBP_POSITIVE_REGULATION_OF_HISTONE_DEACETYLATION	GOBP_POSITIVE_REGULATION_OF_HISTONE_DEACETYLATION		22	-0.628704	-1.7670593	0.007604563	0.14938731	0.845	14029	tags=68%, list=25%, signal=91%
GOMF_TROPOMYOSIN_BINDING	GOMF_TROPOMYOSIN_BINDING		16	-0.6548741	-1.7659569	0.00409836	0.14994968	0.847	5645	tags=38%, list=10%, signal=42%
GOBP_ALPHA_BETA_T_CELL_PROLIFERATION	GOBP_ALPHA_BETA_T_CELL_PROLIFERATION		40	-0.6295873	-1.7648866	0.02004008	0.15016615	0.847	7577	tags=52%, list=13%, signal=61%
GOMF_GLYCOSAMINOGLYCAN_BINDING	GOMF_GLYCOSAMINOGLYCAN_BINDING		236	-0.52916366	-1.764318	0.002105263	0.14982097	0.849	7293	tags=43%, list=13%, signal=49%
GOBP_CARDIAC_MUSCLE_TISSUE_DEVELOPMENT	GOBP_CARDIAC_MUSCLE_TISSUE_DEVELOPMENT		229	-0.4585987	-1.7627782	0.002012072	0.1507853	0.851	6970	tags=34%, list=12%, signal=39%
GOCC_INTEGRIN_COMPLEX	GOCC_INTEGRIN_COMPLEX		31	-0.7167998	-1.7615507	0.017509727	0.1517122	0.853	10048	tags=71%, list=18%, signal=86%
GOBP_REGULATION_OF_ESTABLISHMENT_OF_PROTEIN_LOCALIZATION_TO_MITOCHONDRION	GOBP_REGULATION_OF_ESTABLISHMENT_OF_PROTEIN_LOCALIZATION_TO_MITOCHONDRION		50	-0.5105505	-1.7613683	0.008130081	0.1507951	0.853	16571	tags=66%, list=29%, signal=93%
GOBP_STRIATED_MUSCLE_CELL_DIFFERENTIATION	GOBP_STRIATED_MUSCLE_CELL_DIFFERENTIATION		278	-0.44997278	-1.7612795	0.003968254	0.14990358	0.853	7706	tags=37%, list=14%, signal=43%
GOBP_T_CELL_CHEMOTAXIS	GOBP_T_CELL_CHEMOTAXIS		28	-0.6369802	-1.7610004	0.02811245	0.14921086	0.854	7747	tags=46%, list=14%, signal=54%
GOBP_ESTABLISHMENT_OF_EPITHELIAL_CELL_POLARITY	GOBP_ESTABLISHMENT_OF_EPITHELIAL_CELL_POLARITY		33	-0.56203675	-1.7596164	0.007984032	0.15029956	0.857	10485	tags=52%, list=19%, signal=63%
GOBP_REGULATION_OF_MACROPHAGE_DERIVED_FOAM_CELL_DIFFERENTIATION	GOBP_REGULATION_OF_MACROPHAGE_DERIVED_FOAM_CELL_DIFFERENTIATION		32	-0.6057395	-1.7584188	0	0.15098323	0.861	11622	tags=56%, list=21%, signal=71%
GOBP_RESPONSE_TO_MURAMYL_DIPEPTIDE	GOBP_RESPONSE_TO_MURAMYL_DIPEPTIDE		20	-0.6656989	-1.7549114	0.00990099	0.15506151	0.871	6392	tags=55%, list=11%, signal=62%
GOBP_RHO_PROTEIN_SIGNAL_TRANSDUCTION	GOBP_RHO_PROTEIN_SIGNAL_TRANSDUCTION		138	-0.49452147	-1.7534885	0.007782101	0.1561883	0.876	9399	tags=43%, list=17%, signal=52%
GOBP_NEGATIVE_REGULATION_OF_LOCOMOTION	GOBP_NEGATIVE_REGULATION_OF_LOCOMOTION		370	-0.46428245	-1.7510798	0.008080808	0.15870139	0.882	11175	tags=44%, list=20%, signal=55%
GOBP_NEGATIVE_REGULATION_OF_IMMUNE_EFFECTOR_PROCESS	GOBP_NEGATIVE_REGULATION_OF_IMMUNE_EFFECTOR_PROCESS		112	-0.5536757	-1.7508368	0.021912351	0.15785074	0.882	12638	tags=57%, list=22%, signal=73%
GOMF_TRANSFORMING_GROWTH_FACTOR_BETA_BINDING	GOMF_TRANSFORMING_GROWTH_FACTOR_BETA_BINDING		24	-0.72531796	-1.7502425	0.013671875	0.15768288	0.884	6702	tags=58%, list=12%, signal=66%
GOMF_WW_DOMAIN_BINDING	GOMF_WW_DOMAIN_BINDING		32	-0.5537684	-1.7502228	0.006329114	0.15659209	0.884	10436	tags=59%, list=18%, signal=73%
GOBP_POSITIVE_REGULATION_OF_CALCIUM_ION_TRANSMEMBRANE_TRANSPORT	GOBP_POSITIVE_REGULATION_OF_CALCIUM_ION_TRANSMEMBRANE_TRANSPORT		71	-0.49482477	-1.7498002	0.002028398	0.15618399	0.885	8879	tags=41%, list=16%, signal=48%
GOBP_VASCULAR_ASSOCIATED_SMOOTH_MUSCLE_CELL_PROLIFERATION	GOBP_VASCULAR_ASSOCIATED_SMOOTH_MUSCLE_CELL_PROLIFERATION		76	-0.53523976	-1.7495778	0.021442495	0.1554406	0.885	8691	tags=45%, list=15%, signal=53%
GOBP_PROSTATE_GLAND_MORPHOGENESIS	GOBP_PROSTATE_GLAND_MORPHOGENESIS		28	-0.5916545	-1.7491498	0.004056795	0.15500517	0.886	3936	tags=32%, list=7%, signal=35%
GOBP_POSITIVE_REGULATION_OF_ALPHA_BETA_T_CELL_PROLIFERATION	GOBP_POSITIVE_REGULATION_OF_ALPHA_BETA_T_CELL_PROLIFERATION		23	-0.71811795	-1.7491314	0.016064256	0.15398149	0.886	6638	tags=61%, list=12%, signal=69%
GOBP_REGULATION_OF_ESTABLISHMENT_OF_PLANAR_POLARITY	GOBP_REGULATION_OF_ESTABLISHMENT_OF_PLANAR_POLARITY		57	-0.5629834	-1.7488925	0.014141414	0.1532665	0.886	9669	tags=53%, list=17%, signal=63%
GOBP_NEGATIVE_REGULATION_OF_LYMPHOCYTE_APOPTOTIC_PROCESS	GOBP_NEGATIVE_REGULATION_OF_LYMPHOCYTE_APOPTOTIC_PROCESS		33	-0.5671087	-1.7485445	0.013592233	0.15281674	0.886	12738	tags=61%, list=23%, signal=78%
GOBP_REGULATION_OF_EPITHELIAL_TO_MESENCHYMAL_TRANSITION	GOBP_REGULATION_OF_EPITHELIAL_TO_MESENCHYMAL_TRANSITION		99	-0.5038593	-1.7480084	0.011650485	0.15259103	0.887	10031	tags=45%, list=18%, signal=55%
GOBP_MYELIN_MAINTENANCE	GOBP_MYELIN_MAINTENANCE		17	-0.6570591	-1.7477539	0.012320329	0.1519427	0.887	10886	tags=76%, list=19%, signal=95%
GOBP_REGULATION_OF_TUBE_SIZE	GOBP_REGULATION_OF_TUBE_SIZE		140	-0.5120706	-1.7477362	0	0.15097299	0.887	9895	tags=50%, list=18%, signal=60%
GOBP_EPITHELIAL_CELL_DEVELOPMENT	GOBP_EPITHELIAL_CELL_DEVELOPMENT		207	-0.44884178	-1.7474669	0.005882353	0.15034743	0.887	10704	tags=45%, list=19%, signal=55%
GOBP_REGULATION_OF_HOMOTYPIC_CELL_CELL_ADHESION	GOBP_REGULATION_OF_HOMOTYPIC_CELL_CELL_ADHESION		35	-0.5761636	-1.7469625	0.01778656	0.1500374	0.887	14888	tags=63%, list=26%, signal=85%
GOBP_REGULATION_OF_VASCULATURE_DEVELOPMENT	GOBP_REGULATION_OF_VASCULATURE_DEVELOPMENT		329	-0.47930825	-1.7462153	0.011881189	0.15012074	0.887	9310	tags=42%, list=16%, signal=50%
GOMF_NUCLEOTIDE_RECEPTOR_ACTIVITY	GOMF_NUCLEOTIDE_RECEPTOR_ACTIVITY		21	-0.69829947	-1.7455809	0.00996016	0.1498611	0.888	11169	tags=67%, list=20%, signal=83%
GOBP_REGULATION_OF_SMAD_PROTEIN_SIGNAL_TRANSDUCTION	GOBP_REGULATION_OF_SMAD_PROTEIN_SIGNAL_TRANSDUCTION		31	-0.56890374	-1.7455379	0.017077798	0.14898068	0.888	7293	tags=45%, list=13%, signal=52%
GOBP_TISSUE_MIGRATION	GOBP_TISSUE_MIGRATION		347	-0.4634325	-1.7452357	0.011741683	0.1484111	0.888	10083	tags=42%, list=18%, signal=51%
GOBP_REGULATION_OF_OSTEOBLAST_DIFFERENTIATION	GOBP_REGULATION_OF_OSTEOBLAST_DIFFERENTIATION		128	-0.48600918	-1.7447209	0.008032128	0.14823695	0.89	8650	tags=39%, list=15%, signal=46%
GOCC_CELL_CELL_JUNCTION	GOCC_CELL_CELL_JUNCTION		494	-0.43012956	-1.7433159	0.001988072	0.14926851	0.891	10905	tags=41%, list=19%, signal=50%
GOBP_ENDOTHELIAL_CELL_MIGRATION	GOBP_ENDOTHELIAL_CELL_MIGRATION		260	-0.47391486	-1.7430443	0.00996016	0.14877687	0.891	9897	tags=42%, list=18%, signal=51%
GOBP_GLIAL_CELL_MIGRATION	GOBP_GLIAL_CELL_MIGRATION		51	-0.55624485	-1.7424512	0.01372549	0.14881971	0.892	9897	tags=51%, list=18%, signal=62%
GOMF_FIBRONECTIN_BINDING	GOMF_FIBRONECTIN_BINDING		31	-0.7329666	-1.7414352	0.016129032	0.1494157	0.893	9021	tags=65%, list=16%, signal=77%
GOMF_EXTRACELLULAR_MATRIX_BINDING	GOMF_EXTRACELLULAR_MATRIX_BINDING		55	-0.6002904	-1.7409561	0.014084507	0.14917946	0.893	10490	tags=55%, list=19%, signal=67%
GOBP_MUSCLE_CELL_DIFFERENTIATION	GOBP_MUSCLE_CELL_DIFFERENTIATION		378	-0.45130947	-1.7409308	0.004048583	0.14832577	0.893	8461	tags=38%, list=15%, signal=45%
GOMF_NAD_P_PLUS_NUCLEOSIDASE_ACTIVITY	GOMF_NAD_P_PLUS_NUCLEOSIDASE_ACTIVITY		16	-0.7650358	-1.7397914	0.007843138	0.14887947	0.896	7214	tags=69%, list=13%, signal=79%
GOBP_REGULATION_OF_MUSCLE_HYPERTROPHY	GOBP_REGULATION_OF_MUSCLE_HYPERTROPHY		64	-0.49531403	-1.7385354	0.001949318	0.14959097	0.898	6780	tags=36%, list=12%, signal=41%
GOBP_T_CELL_SELECTION	GOBP_T_CELL_SELECTION		49	-0.65426093	-1.7377331	0.038910504	0.14989571	0.901	7209	tags=55%, list=13%, signal=63%
GOBP_RESPONSE_TO_BMP	GOBP_RESPONSE_TO_BMP		170	-0.47958592	-1.7366608	0.002028398	0.15060754	0.903	8864	tags=38%, list=16%, signal=45%
GOBP_CELL_SUBSTRATE_ADHESION	GOBP_CELL_SUBSTRATE_ADHESION		360	-0.489672	-1.7366282	0.007984032	0.14978956	0.903	11063	tags=46%, list=20%, signal=57%
GOBP_NEGATIVE_REGULATION_OF_RESPONSE_TO_EXTERNAL_STIMULUS	GOBP_NEGATIVE_REGULATION_OF_RESPONSE_TO_EXTERNAL_STIMULUS		415	-0.45753178	-1.7365096	0.004106776	0.14908923	0.904	13356	tags=50%, list=24%, signal=65%
GOCC_PROTEIN_COMPLEX_INVOLVED_IN_CELL_ADHESION	GOCC_PROTEIN_COMPLEX_INVOLVED_IN_CELL_ADHESION		43	-0.6812911	-1.7358658	0.023809524	0.14903024	0.905	10048	tags=70%, list=18%, signal=85%
GOMF_HORMONE_BINDING	GOMF_HORMONE_BINDING		86	-0.51252496	-1.7356281	0	0.14855206	0.905	6005	tags=35%, list=11%, signal=39%
GOBP_SMOOTH_MUSCLE_CELL_MIGRATION	GOBP_SMOOTH_MUSCLE_CELL_MIGRATION		80	-0.5208783	-1.7352517	0.015904572	0.14814107	0.905	10607	tags=52%, list=19%, signal=65%
GOMF_INSULIN_LIKE_GROWTH_FACTOR_BINDING	GOMF_INSULIN_LIKE_GROWTH_FACTOR_BINDING		29	-0.64132154	-1.7352086	0.00990099	0.1473119	0.905	11830	tags=59%, list=21%, signal=74%
GOBP_POSITIVE_REGULATION_OF_AXON_EXTENSION	GOBP_POSITIVE_REGULATION_OF_AXON_EXTENSION		39	-0.55030376	-1.734522	0.005649718	0.147563	0.908	9417	tags=41%, list=17%, signal=49%
GOBP_MEMBRANE_RAFT_ORGANIZATION	GOBP_MEMBRANE_RAFT_ORGANIZATION		25	-0.5851853	-1.7344261	0.011741683	0.14688475	0.908	13075	tags=64%, list=23%, signal=83%
GOBP_REGULATION_OF_LIPOPROTEIN_LIPASE_ACTIVITY	GOBP_REGULATION_OF_LIPOPROTEIN_LIPASE_ACTIVITY		20	-0.7595267	-1.7319682	0.002145923	0.14951539	0.91	10955	tags=80%, list=19%, signal=99%
GOBP_CARDIOCYTE_DIFFERENTIATION	GOBP_CARDIOCYTE_DIFFERENTIATION		149	-0.47044754	-1.7315124	0.007905139	0.1493748	0.91	7652	tags=36%, list=14%, signal=42%
GOBP_HEART_GROWTH	GOBP_HEART_GROWTH		92	-0.498243	-1.7306106	0.015779093	0.14963476	0.912	7741	tags=39%, list=14%, signal=45%
GOBP_EPITHELIAL_CELL_CELL_ADHESION	GOBP_EPITHELIAL_CELL_CELL_ADHESION		17	-0.6705428	-1.7300868	0.006036217	0.14949773	0.912	10578	tags=65%, list=19%, signal=80%
GOBP_SCHWANN_CELL_DIFFERENTIATION	GOBP_SCHWANN_CELL_DIFFERENTIATION		36	-0.5480214	-1.7300584	0.00589391	0.14871904	0.912	10490	tags=56%, list=19%, signal=68%
GOBP_POSITIVE_REGULATION_OF_VASCULAR_PERMEABILITY	GOBP_POSITIVE_REGULATION_OF_VASCULAR_PERMEABILITY		17	-0.62861764	-1.729404	0.005952381	0.14882845	0.912	10631	tags=59%, list=19%, signal=72%
GOBP_VASCULAR_ENDOTHELIAL_GROWTH_FACTOR_RECEPTOR_SIGNALING_PATHWAY	GOBP_VASCULAR_ENDOTHELIAL_GROWTH_FACTOR_RECEPTOR_SIGNALING_PATHWAY		56	-0.5729638	-1.7292827	0.02330097	0.14817464	0.912	9897	tags=57%, list=18%, signal=69%
GOMF_IMMUNE_RECEPTOR_ACTIVITY	GOMF_IMMUNE_RECEPTOR_ACTIVITY		144	-0.6141818	-1.7292191	0.04330709	0.147453	0.912	8421	tags=54%, list=15%, signal=63%
GOBP_EXTRACELLULAR_MATRIX_ASSEMBLY	GOBP_EXTRACELLULAR_MATRIX_ASSEMBLY		45	-0.6228844	-1.7289914	0.019379845	0.14699148	0.912	5373	tags=44%, list=10%, signal=49%
GOBP_NEGATIVE_REGULATION_OF_VASCULAR_PERMEABILITY	GOBP_NEGATIVE_REGULATION_OF_VASCULAR_PERMEABILITY		18	-0.6603875	-1.7285669	0.008213553	0.14680251	0.912	4236	tags=50%, list=7%, signal=54%
GOBP_REGULATION_OF_ODONTOGENESIS	GOBP_REGULATION_OF_ODONTOGENESIS		17	-0.61590225	-1.7280837	0.008264462	0.14673479	0.912	12353	tags=71%, list=22%, signal=90%
GOBP_FOAM_CELL_DIFFERENTIATION	GOBP_FOAM_CELL_DIFFERENTIATION		39	-0.5733996	-1.727585	0.008247423	0.14658391	0.912	11622	tags=51%, list=21%, signal=65%
GOBP_POSITIVE_REGULATION_OF_CHONDROCYTE_DIFFERENTIATION	GOBP_POSITIVE_REGULATION_OF_CHONDROCYTE_DIFFERENTIATION		19	-0.62445074	-1.7275428	0.00952381	0.14585222	0.912	2416	tags=42%, list=4%, signal=44%
GOBP_BLOOD_VESSEL_ENDOTHELIAL_CELL_MIGRATION	GOBP_BLOOD_VESSEL_ENDOTHELIAL_CELL_MIGRATION		160	-0.47723135	-1.7273399	0.015904572	0.14535439	0.912	12045	tags=48%, list=21%, signal=61%
GOBP_LEUKOCYTE_MIGRATION_INVOLVED_IN_INFLAMMATORY_RESPONSE	GOBP_LEUKOCYTE_MIGRATION_INVOLVED_IN_INFLAMMATORY_RESPONSE		19	-0.68807834	-1.7267067	0.007952286	0.1453782	0.912	6453	tags=63%, list=11%, signal=71%
GOBP_CARDIAC_LEFT_VENTRICLE_MORPHOGENESIS	GOBP_CARDIAC_LEFT_VENTRICLE_MORPHOGENESIS		15	-0.6975897	-1.7265918	0.006024096	0.14473407	0.912	7652	tags=60%, list=14%, signal=69%
GOBP_PLASMA_MEMBRANE_TUBULATION	GOBP_PLASMA_MEMBRANE_TUBULATION		19	-0.6418781	-1.7248815	0.009784736	0.14638217	0.915	10254	tags=53%, list=18%, signal=64%
GOBP_POSITIVE_REGULATION_OF_NATURAL_KILLER_CELL_ACTIVATION	GOBP_POSITIVE_REGULATION_OF_NATURAL_KILLER_CELL_ACTIVATION		25	-0.62741685	-1.7240386	0.014141414	0.14671457	0.915	3832	tags=44%, list=7%, signal=47%
GOBP_KERATINOCYTE_PROLIFERATION	GOBP_KERATINOCYTE_PROLIFERATION		47	-0.5576149	-1.7222887	0.020408163	0.14832306	0.915	8176	tags=43%, list=14%, signal=50%
GOBP_AMEBOIDAL_TYPE_CELL_MIGRATION	GOBP_AMEBOIDAL_TYPE_CELL_MIGRATION		461	-0.45310876	-1.7219989	0.009784736	0.14809602	0.915	9897	tags=41%, list=18%, signal=49%
GOBP_MAMMARY_GLAND_MORPHOGENESIS	GOBP_MAMMARY_GLAND_MORPHOGENESIS		43	-0.51828736	-1.721763	0.008016032	0.14762059	0.915	6992	tags=37%, list=12%, signal=42%
GOBP_REGULATION_OF_EPIDERMAL_GROWTH_FACTOR_ACTIVATED_RECEPTOR_ACTIVITY	GOBP_REGULATION_OF_EPIDERMAL_GROWTH_FACTOR_ACTIVATED_RECEPTOR_ACTIVITY		30	-0.5623286	-1.7208604	0.008196721	0.14796337	0.915	12638	tags=57%, list=22%, signal=73%
GOBP_POSITIVE_REGULATION_OF_PROTEIN_SERINE_THREONINE_KINASE_ACTIVITY	GOBP_POSITIVE_REGULATION_OF_PROTEIN_SERINE_THREONINE_KINASE_ACTIVITY		209	-0.43352556	-1.720683	0.009881423	0.14745052	0.915	11478	tags=45%, list=20%, signal=57%
GOBP_RESPONSE_TO_HYDROPEROXIDE	GOBP_RESPONSE_TO_HYDROPEROXIDE		17	-0.6378208	-1.7197814	0.004123712	0.1479799	0.916	6786	tags=59%, list=12%, signal=67%
GOBP_NEGATIVE_REGULATION_OF_EPITHELIAL_CELL_PROLIFERATION	GOBP_NEGATIVE_REGULATION_OF_EPITHELIAL_CELL_PROLIFERATION		150	-0.44412032	-1.7197042	0.001968504	0.14733483	0.916	10056	tags=39%, list=18%, signal=48%
GOBP_GLUCOSE_IMPORT	GOBP_GLUCOSE_IMPORT		77	-0.48549807	-1.7196717	0.004016064	0.14665115	0.916	9803	tags=42%, list=17%, signal=50%
GOBP_RESPONSE_TO_PROSTAGLANDIN	GOBP_RESPONSE_TO_PROSTAGLANDIN		31	-0.5870528	-1.7192109	0.011673152	0.14663623	0.916	2460	tags=29%, list=4%, signal=30%
GOBP_TELENCEPHALON_GLIAL_CELL_MIGRATION	GOBP_TELENCEPHALON_GLIAL_CELL_MIGRATION		24	-0.5713246	-1.7191904	0.013565891	0.1459458	0.916	6568	tags=46%, list=12%, signal=52%
GOBP_POSITIVE_REGULATION_OF_TRANSMEMBRANE_TRANSPORT	GOBP_POSITIVE_REGULATION_OF_TRANSMEMBRANE_TRANSPORT		211	-0.4428855	-1.7191608	0	0.14526495	0.916	9304	tags=39%, list=16%, signal=47%
GOBP_TYPE_2_IMMUNE_RESPONSE	GOBP_TYPE_2_IMMUNE_RESPONSE		37	-0.58653426	-1.718806	0.009803922	0.14507192	0.916	9001	tags=49%, list=16%, signal=58%
GOBP_NEGATIVE_REGULATION_OF_CALCIUM_MEDIATED_SIGNALING	GOBP_NEGATIVE_REGULATION_OF_CALCIUM_MEDIATED_SIGNALING		20	-0.6300006	-1.7179518	0.017612524	0.1454625	0.916	7548	tags=55%, list=13%, signal=63%
GOBP_REGULATION_OF_CELLULAR_RESPONSE_TO_GROWTH_FACTOR_STIMULUS	GOBP_REGULATION_OF_CELLULAR_RESPONSE_TO_GROWTH_FACTOR_STIMULUS		305	-0.4601992	-1.7177392	0.002004008	0.14507851	0.916	9947	tags=41%, list=18%, signal=50%
GOBP_ACTIVATION_OF_GTPASE_ACTIVITY	GOBP_ACTIVATION_OF_GTPASE_ACTIVITY		113	-0.45372215	-1.71739	0.009363296	0.14487307	0.916	7658	tags=35%, list=14%, signal=40%
GOBP_SODIUM_ION_IMPORT_ACROSS_PLASMA_MEMBRANE	GOBP_SODIUM_ION_IMPORT_ACROSS_PLASMA_MEMBRANE		24	-0.6008691	-1.7164898	0.018789144	0.14533629	0.917	14282	tags=67%, list=25%, signal=89%
GOMF_NUCLEAR_RECEPTOR_ACTIVITY	GOMF_NUCLEAR_RECEPTOR_ACTIVITY		52	-0.48939544	-1.7156893	0.00591716	0.1459682	0.919	6729	tags=35%, list=12%, signal=39%
GOBP_PLATELET_ACTIVATION	GOBP_PLATELET_ACTIVATION		131	-0.50161356	-1.7150589	0.008064516	0.1461331	0.919	13018	tags=55%, list=23%, signal=71%
GOBP_NEGATIVE_REGULATION_OF_DEFENSE_RESPONSE	GOBP_NEGATIVE_REGULATION_OF_DEFENSE_RESPONSE		256	-0.46053702	-1.7148353	0.012474013	0.1457438	0.919	9006	tags=38%, list=16%, signal=44%
GOMF_BIOACTIVE_LIPID_RECEPTOR_ACTIVITY	GOMF_BIOACTIVE_LIPID_RECEPTOR_ACTIVITY		16	-0.6775261	-1.7129145	0.00996016	0.14775959	0.922	9569	tags=75%, list=17%, signal=90%
GOBP_MYOBLAST_DIFFERENTIATION	GOBP_MYOBLAST_DIFFERENTIATION		86	-0.47490773	-1.7121361	0.007936508	0.14793858	0.922	8271	tags=38%, list=15%, signal=45%
GOBP_HETEROTYPIC_CELL_CELL_ADHESION	GOBP_HETEROTYPIC_CELL_CELL_ADHESION		62	-0.52728444	-1.7115952	0.012320329	0.14789969	0.922	11703	tags=55%, list=21%, signal=69%
GOBP_MACROPHAGE_MIGRATION	GOBP_MACROPHAGE_MIGRATION		54	-0.5618027	-1.7104353	0.019607844	0.14873171	0.922	11169	tags=57%, list=20%, signal=71%
GOCC_CAVEOLA	GOCC_CAVEOLA		83	-0.5230782	-1.7100736	0.013806706	0.14862995	0.923	6791	tags=37%, list=12%, signal=42%
GOBP_ENSHEATHMENT_OF_NEURONS	GOBP_ENSHEATHMENT_OF_NEURONS		139	-0.43487003	-1.7099247	0.001941748	0.14817189	0.923	10886	tags=41%, list=19%, signal=51%
GOBP_REGULATION_OF_OSTEOBLAST_PROLIFERATION	GOBP_REGULATION_OF_OSTEOBLAST_PROLIFERATION		27	-0.5906433	-1.7093904	0.019880716	0.14816982	0.924	8659	tags=48%, list=15%, signal=57%
GOBP_SUBSTRATE_ADHESION_DEPENDENT_CELL_SPREADING	GOBP_SUBSTRATE_ADHESION_DEPENDENT_CELL_SPREADING		109	-0.49922082	-1.7089761	0.018255578	0.14812465	0.924	10387	tags=50%, list=18%, signal=62%
GOBP_VASCULAR_PROCESS_IN_CIRCULATORY_SYSTEM	GOBP_VASCULAR_PROCESS_IN_CIRCULATORY_SYSTEM		261	-0.45584974	-1.7083066	0.002008032	0.14833932	0.925	9895	tags=43%, list=18%, signal=52%
GOBP_WOUND_HEALING	GOBP_WOUND_HEALING		427	-0.45356497	-1.7078485	0.006012024	0.14823614	0.926	10677	tags=42%, list=19%, signal=52%
GOBP_REGULATION_OF_RAS_PROTEIN_SIGNAL_TRANSDUCTION	GOBP_REGULATION_OF_RAS_PROTEIN_SIGNAL_TRANSDUCTION		187	-0.45700535	-1.7074178	0.013358778	0.14815968	0.926	11196	tags=45%, list=20%, signal=56%
GOBP_REGULATION_OF_EXTRACELLULAR_MATRIX_ORGANIZATION	GOBP_REGULATION_OF_EXTRACELLULAR_MATRIX_ORGANIZATION		49	-0.5922244	-1.7069811	0.027290449	0.14807516	0.926	8769	tags=51%, list=16%, signal=60%
GOBP_POSITIVE_REGULATION_OF_PHOSPHATIDYLINOSITOL_3_KINASE_SIGNALING	GOBP_POSITIVE_REGULATION_OF_PHOSPHATIDYLINOSITOL_3_KINASE_SIGNALING		78	-0.53310823	-1.7069243	0.013487476	0.14748311	0.926	13471	tags=55%, list=24%, signal=72%
GOBP_REGULATION_OF_NATURAL_KILLER_CELL_ACTIVATION	GOBP_REGULATION_OF_NATURAL_KILLER_CELL_ACTIVATION		38	-0.5878349	-1.7061853	0.017892644	0.14777929	0.926	8825	tags=53%, list=16%, signal=62%
GOBP_MUSCLE_HYPERTROPHY	GOBP_MUSCLE_HYPERTROPHY		92	-0.4621112	-1.7060922	0.008048289	0.14726402	0.926	6780	tags=35%, list=12%, signal=39%
GOBP_POSITIVE_REGULATION_OF_ENDOTHELIAL_CELL_CHEMOTAXIS	GOBP_POSITIVE_REGULATION_OF_ENDOTHELIAL_CELL_CHEMOTAXIS		15	-0.6614075	-1.7054683	0.017928287	0.1474371	0.927	2489	tags=40%, list=4%, signal=42%
GOMF_SIGNALING_ADAPTOR_ACTIVITY	GOMF_SIGNALING_ADAPTOR_ACTIVITY		81	-0.4786248	-1.7044942	0.005628518	0.14799562	0.927	12865	tags=54%, list=23%, signal=70%
GOBP_POSITIVE_REGULATION_OF_LYMPHOCYTE_DIFFERENTIATION	GOBP_POSITIVE_REGULATION_OF_LYMPHOCYTE_DIFFERENTIATION		106	-0.5340491	-1.70447	0.03809524	0.14743029	0.927	6859	tags=39%, list=12%, signal=44%
GOBP_POSITIVE_REGULATION_OF_RELEASE_OF_SEQUESTERED_CALCIUM_ION_INTO_CYTOSOL	GOBP_POSITIVE_REGULATION_OF_RELEASE_OF_SEQUESTERED_CALCIUM_ION_INTO_CYTOSOL		40	-0.5291013	-1.7034519	0.010121457	0.14810236	0.928	8879	tags=45%, list=16%, signal=53%
GOBP_NEGATIVE_REGULATION_OF_VASCULAR_ASSOCIATED_SMOOTH_MUSCLE_CELL_PROLIFERATION	GOBP_NEGATIVE_REGULATION_OF_VASCULAR_ASSOCIATED_SMOOTH_MUSCLE_CELL_PROLIFERATION		34	-0.5986047	-1.7019538	0.024096385	0.1493438	0.93	8691	tags=44%, list=15%, signal=52%
GOBP_POSITIVE_REGULATION_OF_LEUKOCYTE_PROLIFERATION	GOBP_POSITIVE_REGULATION_OF_LEUKOCYTE_PROLIFERATION		157	-0.5196631	-1.7017215	0.049618322	0.14900288	0.932	7027	tags=42%, list=12%, signal=48%
GOBP_REGULATION_OF_ENDOTHELIAL_CELL_DIFFERENTIATION	GOBP_REGULATION_OF_ENDOTHELIAL_CELL_DIFFERENTIATION		45	-0.51192737	-1.7009337	0.004008016	0.14938898	0.932	13162	tags=53%, list=23%, signal=69%
GOBP_BONE_GROWTH	GOBP_BONE_GROWTH		31	-0.55579126	-1.7007824	0.00996016	0.14899524	0.932	3677	tags=35%, list=7%, signal=38%
GOBP_REGULATION_OF_MYOBLAST_DIFFERENTIATION	GOBP_REGULATION_OF_MYOBLAST_DIFFERENTIATION		54	-0.48573506	-1.700203	0.009940358	0.14911728	0.932	8946	tags=41%, list=16%, signal=48%
GOBP_REGULATION_OF_CARDIAC_MUSCLE_ADAPTATION	GOBP_REGULATION_OF_CARDIAC_MUSCLE_ADAPTATION		15	-0.6086308	-1.7000386	0.022357723	0.14867628	0.932	12958	tags=67%, list=23%, signal=86%
GOCC_RECYCLING_ENDOSOME_MEMBRANE	GOCC_RECYCLING_ENDOSOME_MEMBRANE		96	-0.46162507	-1.6996775	0.007920792	0.1486205	0.932	12505	tags=48%, list=22%, signal=61%
GOBP_POSITIVE_REGULATION_OF_NATURAL_KILLER_CELL_MEDIATED_IMMUNITY	GOBP_POSITIVE_REGULATION_OF_NATURAL_KILLER_CELL_MEDIATED_IMMUNITY		32	-0.66537017	-1.6994647	0.032258064	0.14829311	0.932	11295	tags=66%, list=20%, signal=82%
GOCC_CLATHRIN_COATED_VESICLE_MEMBRANE	GOCC_CLATHRIN_COATED_VESICLE_MEMBRANE		109	-0.4707259	-1.6990533	0.008196721	0.14825168	0.932	8344	tags=41%, list=15%, signal=48%
GOBP_MUSCLE_CELL_PROLIFERATION	GOBP_MUSCLE_CELL_PROLIFERATION		220	-0.47000682	-1.6988394	0.015810277	0.14789055	0.932	9021	tags=40%, list=16%, signal=47%
GOBP_POSITIVE_REGULATION_OF_FILOPODIUM_ASSEMBLY	GOBP_POSITIVE_REGULATION_OF_FILOPODIUM_ASSEMBLY		29	-0.567104	-1.6975877	0.013888889	0.14899953	0.933	6321	tags=41%, list=11%, signal=47%
GOBP_POSITIVE_REGULATION_OF_ION_TRANSMEMBRANE_TRANSPORT	GOBP_POSITIVE_REGULATION_OF_ION_TRANSMEMBRANE_TRANSPORT		162	-0.4387161	-1.696765	0.00204918	0.1493546	0.933	8922	tags=38%, list=16%, signal=45%
GOBP_POSITIVE_REGULATION_OF_SMOOTH_MUSCLE_CELL_PROLIFERATION	GOBP_POSITIVE_REGULATION_OF_SMOOTH_MUSCLE_CELL_PROLIFERATION		91	-0.512534	-1.696693	0.01992032	0.14879218	0.933	6904	tags=41%, list=12%, signal=46%
GOBP_REGULATION_OF_MYOBLAST_FUSION	GOBP_REGULATION_OF_MYOBLAST_FUSION		21	-0.644392	-1.6959273	0.009746589	0.14913207	0.933	7557	tags=52%, list=13%, signal=60%
GOBP_POSITIVE_REGULATION_OF_JUN_KINASE_ACTIVITY	GOBP_POSITIVE_REGULATION_OF_JUN_KINASE_ACTIVITY		42	-0.5000124	-1.6956261	0.015444015	0.14890043	0.934	9897	tags=43%, list=18%, signal=52%
GOBP_POSITIVE_REGULATION_OF_BONE_MINERALIZATION	GOBP_POSITIVE_REGULATION_OF_BONE_MINERALIZATION		42	-0.5432627	-1.6948348	0.01417004	0.1493693	0.935	6885	tags=43%, list=12%, signal=49%
GOBP_MYOBLAST_FUSION	GOBP_MYOBLAST_FUSION		45	-0.5500829	-1.6948156	0.001972387	0.14878441	0.935	7557	tags=44%, list=13%, signal=51%
GOBP_POSITIVE_REGULATION_OF_EPITHELIAL_CELL_MIGRATION	GOBP_POSITIVE_REGULATION_OF_EPITHELIAL_CELL_MIGRATION		166	-0.4809155	-1.6944118	0.017928287	0.14870058	0.935	9021	tags=42%, list=16%, signal=49%
GOBP_REGULATION_OF_FAT_CELL_DIFFERENTIATION	GOBP_REGULATION_OF_FAT_CELL_DIFFERENTIATION		139	-0.43798566	-1.6944045	0.007590133	0.14810815	0.935	11471	tags=44%, list=20%, signal=55%
GOBP_FILOPODIUM_ASSEMBLY	GOBP_FILOPODIUM_ASSEMBLY		66	-0.48153397	-1.6935588	0.017441861	0.14864586	0.936	7611	tags=38%, list=13%, signal=44%
GOBP_HOMOTYPIC_CELL_CELL_ADHESION	GOBP_HOMOTYPIC_CELL_CELL_ADHESION		92	-0.4893557	-1.6927904	0.008080808	0.14910156	0.937	13280	tags=53%, list=23%, signal=70%
GOBP_POSITIVE_REGULATION_OF_GTPASE_ACTIVITY	GOBP_POSITIVE_REGULATION_OF_GTPASE_ACTIVITY		269	-0.42934984	-1.6920179	0.013384321	0.14964926	0.939	11639	tags=42%, list=21%, signal=53%
GOBP_REGULATION_OF_EXTRACELLULAR_MATRIX_ASSEMBLY	GOBP_REGULATION_OF_EXTRACELLULAR_MATRIX_ASSEMBLY		15	-0.73230284	-1.6919951	0.020992367	0.14910693	0.939	4418	tags=53%, list=8%, signal=58%
GOCC_FILOPODIUM	GOCC_FILOPODIUM		104	-0.461029	-1.6919852	0.012048192	0.14853556	0.939	10490	tags=44%, list=19%, signal=54%
GOBP_CGMP_METABOLIC_PROCESS	GOBP_CGMP_METABOLIC_PROCESS		16	-0.6895193	-1.6898406	0.012072435	0.15070343	0.939	5665	tags=56%, list=10%, signal=62%
GOBP_REGULATION_OF_RELEASE_OF_SEQUESTERED_CALCIUM_ION_INTO_CYTOSOL	GOBP_REGULATION_OF_RELEASE_OF_SEQUESTERED_CALCIUM_ION_INTO_CYTOSOL		79	-0.48627496	-1.6897267	0.005905512	0.15025291	0.939	8879	tags=42%, list=16%, signal=49%
GOBP_CEREBRAL_CORTEX_RADIALLY_ORIENTED_CELL_MIGRATION	GOBP_CEREBRAL_CORTEX_RADIALLY_ORIENTED_CELL_MIGRATION		33	-0.53951013	-1.688461	0.003929273	0.15131691	0.941	6724	tags=48%, list=12%, signal=55%
GOBP_HEART_VALVE_DEVELOPMENT	GOBP_HEART_VALVE_DEVELOPMENT		65	-0.5611536	-1.6874372	0.013645224	0.1521115	0.943	7652	tags=42%, list=14%, signal=48%
GOMF_EXTRACELLULAR_MATRIX_STRUCTURAL_CONSTITUENT	GOMF_EXTRACELLULAR_MATRIX_STRUCTURAL_CONSTITUENT		172	-0.5736679	-1.6871843	0.019880716	0.15186235	0.943	9991	tags=53%, list=18%, signal=65%
GOBP_REGULATION_OF_BMP_SIGNALING_PATHWAY	GOBP_REGULATION_OF_BMP_SIGNALING_PATHWAY		103	-0.47911042	-1.685601	0.003960396	0.15330088	0.947	8684	tags=39%, list=15%, signal=46%
GOBP_REGULATION_OF_LEUKOCYTE_APOPTOTIC_PROCESS	GOBP_REGULATION_OF_LEUKOCYTE_APOPTOTIC_PROCESS		85	-0.51405454	-1.6853949	0.027079303	0.15306105	0.947	12391	tags=58%, list=22%, signal=74%
GOMF_HISTONE_ACETYLTRANSFERASE_BINDING	GOMF_HISTONE_ACETYLTRANSFERASE_BINDING		23	-0.5472243	-1.6853702	0.01532567	0.1524912	0.947	3979	tags=43%, list=7%, signal=47%
GOMF_POTASSIUM_ION_ANTIPORTER_ACTIVITY	GOMF_POTASSIUM_ION_ANTIPORTER_ACTIVITY		16	-0.6028297	-1.6849236	0.010080645	0.15261008	0.947	7609	tags=44%, list=13%, signal=51%
GOBP_PLATELET_AGGREGATION	GOBP_PLATELET_AGGREGATION		70	-0.52254355	-1.6844782	0.010162601	0.15269488	0.948	13609	tags=59%, list=24%, signal=77%
GOBP_LEUKOCYTE_TETHERING_OR_ROLLING	GOBP_LEUKOCYTE_TETHERING_OR_ROLLING		33	-0.6276485	-1.6837955	0.032945737	0.15309349	0.949	8589	tags=55%, list=15%, signal=64%
GOBP_VASOCONSTRICTION	GOBP_VASOCONSTRICTION		81	-0.5263004	-1.6833298	0.006122449	0.15312849	0.949	11325	tags=54%, list=20%, signal=68%
GOBP_NEGATIVE_REGULATION_OF_CHEMOKINE_PRODUCTION	GOBP_NEGATIVE_REGULATION_OF_CHEMOKINE_PRODUCTION		25	-0.5781162	-1.6830587	0.014227643	0.1529571	0.949	14366	tags=64%, list=25%, signal=86%
GOBP_POSITIVE_REGULATION_OF_NATURAL_KILLER_CELL_MEDIATED_CYTOTOXICITY	GOBP_POSITIVE_REGULATION_OF_NATURAL_KILLER_CELL_MEDIATED_CYTOTOXICITY		27	-0.6748268	-1.6827581	0.03206413	0.15282515	0.949	11295	tags=70%, list=20%, signal=88%
GOBP_ENDOTHELIAL_CELL_CHEMOTAXIS	GOBP_ENDOTHELIAL_CELL_CHEMOTAXIS		30	-0.5676971	-1.6826316	0.016	0.15246925	0.951	7293	tags=43%, list=13%, signal=50%
GOBP_REGULATION_OF_LIPASE_ACTIVITY	GOBP_REGULATION_OF_LIPASE_ACTIVITY		92	-0.52580523	-1.681918	0.010141988	0.15289772	0.951	11120	tags=52%, list=20%, signal=65%
GOCC_EXTERNAL_SIDE_OF_PLASMA_MEMBRANE	GOCC_EXTERNAL_SIDE_OF_PLASMA_MEMBRANE		444	-0.55240905	-1.6805601	0.030364372	0.15402474	0.952	13353	tags=64%, list=24%, signal=83%
GOBP_REGULATION_OF_PLATELET_AGGREGATION	GOBP_REGULATION_OF_PLATELET_AGGREGATION		28	-0.57957643	-1.6802042	0.02584493	0.15388519	0.952	4808	tags=32%, list=9%, signal=35%
GOBP_POSITIVE_REGULATION_OF_OSSIFICATION	GOBP_POSITIVE_REGULATION_OF_OSSIFICATION		51	-0.5303494	-1.679426	0.012048192	0.15435222	0.952	6885	tags=41%, list=12%, signal=47%
GOBP_REGULATION_OF_TOLL_LIKE_RECEPTOR_4_SIGNALING_PATHWAY	GOBP_REGULATION_OF_TOLL_LIKE_RECEPTOR_4_SIGNALING_PATHWAY		26	-0.61515737	-1.6792821	0.023529412	0.15396461	0.952	10182	tags=54%, list=18%, signal=66%
GOBP_GLOMERULUS_DEVELOPMENT	GOBP_GLOMERULUS_DEVELOPMENT		67	-0.53740346	-1.6782725	0.018552875	0.1547139	0.954	11175	tags=52%, list=20%, signal=65%
GOBP_G_PROTEIN_COUPLED_RECEPTOR_SIGNALING_PATHWAY_INVOLVED_IN_HEART_PROCESS	GOBP_G_PROTEIN_COUPLED_RECEPTOR_SIGNALING_PATHWAY_INVOLVED_IN_HEART_PROCESS		16	-0.6589039	-1.6769416	0.012024048	0.15585841	0.954	2000	tags=38%, list=4%, signal=39%
GOBP_NITRIC_OXIDE_SYNTHASE_BIOSYNTHETIC_PROCESS	GOBP_NITRIC_OXIDE_SYNTHASE_BIOSYNTHETIC_PROCESS		21	-0.62087417	-1.6766244	0.032193158	0.15567817	0.954	10467	tags=52%, list=19%, signal=64%
GOBP_PATHWAY_RESTRICTED_SMAD_PROTEIN_PHOSPHORYLATION	GOBP_PATHWAY_RESTRICTED_SMAD_PROTEIN_PHOSPHORYLATION		66	-0.53150123	-1.67567	0.00408998	0.15639454	0.954	6747	tags=39%, list=12%, signal=45%
GOBP_MUSCLE_CELL_MIGRATION	GOBP_MUSCLE_CELL_MIGRATION		93	-0.4930798	-1.6737043	0.014056225	0.15828349	0.956	10607	tags=49%, list=19%, signal=61%
GOBP_REGULATION_OF_CELL_CELL_ADHESION	GOBP_REGULATION_OF_CELL_CELL_ADHESION		453	-0.4583199	-1.6733823	0.037950665	0.15813129	0.957	10631	tags=43%, list=19%, signal=53%
GOBP_CARDIAC_CELL_DEVELOPMENT	GOBP_CARDIAC_CELL_DEVELOPMENT		82	-0.4698779	-1.6719574	0.016064256	0.1594199	0.957	8003	tags=39%, list=14%, signal=45%
GOBP_REGULATION_OF_TISSUE_REMODELING	GOBP_REGULATION_OF_TISSUE_REMODELING		80	-0.48262137	-1.6718941	0.011811024	0.1589374	0.957	9830	tags=45%, list=17%, signal=54%
GOMF_WNT_PROTEIN_BINDING	GOMF_WNT_PROTEIN_BINDING		30	-0.61239284	-1.6711712	0.034274194	0.15931676	0.958	9651	tags=57%, list=17%, signal=68%
GOBP_REGULATION_OF_VASCULAR_PERMEABILITY	GOBP_REGULATION_OF_VASCULAR_PERMEABILITY		48	-0.5376249	-1.6707546	0.012072435	0.159393	0.958	5164	tags=40%, list=9%, signal=44%
GOBP_REGULATION_OF_PROTEIN_TARGETING	GOBP_REGULATION_OF_PROTEIN_TARGETING		78	-0.45523083	-1.6705947	0.010183299	0.15904798	0.958	12959	tags=44%, list=23%, signal=56%
GOBP_B_CELL_MEDIATED_IMMUNITY	GOBP_B_CELL_MEDIATED_IMMUNITY		206	-0.5666821	-1.6698084	0.03420523	0.15954149	0.958	7673	tags=49%, list=14%, signal=57%
GOBP_POSITIVE_REGULATION_OF_CELL_ADHESION	GOBP_POSITIVE_REGULATION_OF_CELL_ADHESION		441	-0.4662169	-1.6695561	0.029239766	0.15925814	0.958	10631	tags=44%, list=19%, signal=53%
GOBP_POSITIVE_REGULATION_OF_TISSUE_REMODELING	GOBP_POSITIVE_REGULATION_OF_TISSUE_REMODELING		17	-0.5997664	-1.6692865	0.043196544	0.15906955	0.958	13097	tags=65%, list=23%, signal=84%
GOBP_NEGATIVE_REGULATION_OF_AUTOPHAGY	GOBP_NEGATIVE_REGULATION_OF_AUTOPHAGY		86	-0.46096587	-1.6689992	0.011472276	0.1589442	0.959	11835	tags=41%, list=21%, signal=51%
GOBP_NEGATIVE_REGULATION_OF_LIPID_TRANSPORT	GOBP_NEGATIVE_REGULATION_OF_LIPID_TRANSPORT		40	-0.4979219	-1.6688387	0.019607844	0.15858679	0.96	9843	tags=43%, list=17%, signal=51%
GOBP_EXTERNAL_ENCAPSULATING_STRUCTURE_ORGANIZATION	GOBP_EXTERNAL_ENCAPSULATING_STRUCTURE_ORGANIZATION		312	-0.49891827	-1.6683459	0.03125	0.15865874	0.961	8769	tags=42%, list=16%, signal=49%
GOBP_TISSUE_REGENERATION	GOBP_TISSUE_REGENERATION		71	-0.45462734	-1.668155	0.0078125	0.15840077	0.961	7293	tags=35%, list=13%, signal=40%
GOBP_POSITIVE_REGULATION_OF_CELL_CELL_ADHESION	GOBP_POSITIVE_REGULATION_OF_CELL_CELL_ADHESION		287	-0.49582094	-1.6676519	0.044573642	0.15848102	0.961	11800	tags=49%, list=21%, signal=62%
GOBP_REGULATION_OF_ANTIGEN_PROCESSING_AND_PRESENTATION	GOBP_REGULATION_OF_ANTIGEN_PROCESSING_AND_PRESENTATION		20	-0.7241964	-1.6675507	0.031311154	0.1580712	0.961	3707	tags=50%, list=7%, signal=53%
GOBP_ANTIGEN_PROCESSING_AND_PRESENTATION_OF_EXOGENOUS_ANTIGEN	GOBP_ANTIGEN_PROCESSING_AND_PRESENTATION_OF_EXOGENOUS_ANTIGEN		45	-0.65164614	-1.6669133	0.043977056	0.15842716	0.961	6859	tags=44%, list=12%, signal=51%
GOBP_SIALYLATION	GOBP_SIALYLATION		20	-0.63415104	-1.6666585	0.013671875	0.15819204	0.961	7299	tags=60%, list=13%, signal=69%
GOBP_INOSITOL_PHOSPHATE_MEDIATED_SIGNALING	GOBP_INOSITOL_PHOSPHATE_MEDIATED_SIGNALING		56	-0.49544862	-1.666624	0.021153847	0.1576977	0.961	7798	tags=38%, list=14%, signal=43%
GOCC_MYOSIN_FILAMENT	GOCC_MYOSIN_FILAMENT		22	-0.58959293	-1.66583	0.013592233	0.15819988	0.963	10813	tags=55%, list=19%, signal=67%
GOBP_REGULATION_OF_MYELOID_LEUKOCYTE_DIFFERENTIATION	GOBP_REGULATION_OF_MYELOID_LEUKOCYTE_DIFFERENTIATION		116	-0.48710915	-1.6657679	0.015717093	0.15774862	0.963	11115	tags=49%, list=20%, signal=61%
GOMF_CATION_CATION_ANTIPORTER_ACTIVITY	GOMF_CATION_CATION_ANTIPORTER_ACTIVITY		27	-0.5437523	-1.6653932	0.00996016	0.15773587	0.963	7609	tags=37%, list=13%, signal=43%
GOMF_PROTEOGLYCAN_BINDING	GOMF_PROTEOGLYCAN_BINDING		36	-0.60841215	-1.6653241	0.025145067	0.15727554	0.963	9021	tags=47%, list=16%, signal=56%
GOBP_SEMAPHORIN_PLEXIN_SIGNALING_PATHWAY	GOBP_SEMAPHORIN_PLEXIN_SIGNALING_PATHWAY		43	-0.5558421	-1.664887	0.026156941	0.15735027	0.963	10561	tags=53%, list=19%, signal=66%
GOBP_NEGATIVE_REGULATION_OF_MAP_KINASE_ACTIVITY	GOBP_NEGATIVE_REGULATION_OF_MAP_KINASE_ACTIVITY		59	-0.44925612	-1.6637183	0.00390625	0.15832886	0.963	13609	tags=56%, list=24%, signal=74%
GOBP_REGULATION_OF_B_CELL_MEDIATED_IMMUNITY	GOBP_REGULATION_OF_B_CELL_MEDIATED_IMMUNITY		62	-0.49705714	-1.6623124	0.018292682	0.15968792	0.963	6511	tags=40%, list=12%, signal=46%
GOBP_POSITIVE_REGULATION_OF_LYMPHOCYTE_MIGRATION	GOBP_POSITIVE_REGULATION_OF_LYMPHOCYTE_MIGRATION		37	-0.5864971	-1.6616077	0.037623763	0.1601211	0.963	9136	tags=46%, list=16%, signal=55%
GOBP_NEGATIVE_REGULATION_OF_CELLULAR_RESPONSE_TO_GROWTH_FACTOR_STIMULUS	GOBP_NEGATIVE_REGULATION_OF_CELLULAR_RESPONSE_TO_GROWTH_FACTOR_STIMULUS		111	-0.47974432	-1.6610897	0.010224949	0.16028385	0.967	9946	tags=41%, list=18%, signal=50%
GOBP_GANGLIOSIDE_BIOSYNTHETIC_PROCESS	GOBP_GANGLIOSIDE_BIOSYNTHETIC_PROCESS		16	-0.62788206	-1.6607116	0.021526419	0.1602402	0.967	10966	tags=63%, list=19%, signal=78%
GOBP_REGULATION_OF_ENDOCYTIC_RECYCLING	GOBP_REGULATION_OF_ENDOCYTIC_RECYCLING		17	-0.5832538	-1.6604519	0.021868788	0.16008647	0.968	8627	tags=53%, list=15%, signal=62%
GOBP_COLLAGEN_FIBRIL_ORGANIZATION	GOBP_COLLAGEN_FIBRIL_ORGANIZATION		61	-0.60629815	-1.6599233	0.044487428	0.16020232	0.968	5632	tags=38%, list=10%, signal=42%
GOBP_NEGATIVE_REGULATION_OF_OSTEOBLAST_DIFFERENTIATION	GOBP_NEGATIVE_REGULATION_OF_OSTEOBLAST_DIFFERENTIATION		49	-0.5080158	-1.6592776	0.020833334	0.16056693	0.968	7669	tags=39%, list=14%, signal=45%
GOBP_PLASMA_MEMBRANE_ORGANIZATION	GOBP_PLASMA_MEMBRANE_ORGANIZATION		155	-0.4138362	-1.659013	0.006060606	0.16037975	0.97	10956	tags=44%, list=19%, signal=54%
GOBP_REGULATION_OF_MACROPHAGE_DIFFERENTIATION	GOBP_REGULATION_OF_MACROPHAGE_DIFFERENTIATION		23	-0.57157224	-1.6584998	0.024193548	0.16047105	0.97	12828	tags=57%, list=23%, signal=73%
GOBP_NEGATIVE_REGULATION_OF_IMMUNE_SYSTEM_PROCESS	GOBP_NEGATIVE_REGULATION_OF_IMMUNE_SYSTEM_PROCESS		417	-0.46455234	-1.6583948	0.035019454	0.16013986	0.97	11115	tags=45%, list=20%, signal=55%
GOBP_REGULATION_OF_INTEGRIN_ACTIVATION	GOBP_REGULATION_OF_INTEGRIN_ACTIVATION		17	-0.5977888	-1.6583319	0.019607844	0.15969296	0.97	3467	tags=35%, list=6%, signal=38%
GOBP_REGULATION_OF_SPROUTING_ANGIOGENESIS	GOBP_REGULATION_OF_SPROUTING_ANGIOGENESIS		57	-0.47497794	-1.6579863	0.01372549	0.15968478	0.97	12717	tags=51%, list=23%, signal=66%
GOBP_REGULATION_OF_WNT_SIGNALING_PATHWAY_PLANAR_CELL_POLARITY_PATHWAY	GOBP_REGULATION_OF_WNT_SIGNALING_PATHWAY_PLANAR_CELL_POLARITY_PATHWAY		16	-0.6632429	-1.6579479	0.028629856	0.15922418	0.97	11997	tags=69%, list=21%, signal=87%
GOBP_CELL_MIGRATION_INVOLVED_IN_HEART_DEVELOPMENT	GOBP_CELL_MIGRATION_INVOLVED_IN_HEART_DEVELOPMENT		21	-0.6097792	-1.6565155	0.027559055	0.16077498	0.972	12353	tags=57%, list=22%, signal=73%
GOBP_ALPHA_BETA_T_CELL_DIFFERENTIATION	GOBP_ALPHA_BETA_T_CELL_DIFFERENTIATION		110	-0.5355539	-1.6561747	0.042718448	0.16072583	0.972	9677	tags=46%, list=17%, signal=56%
GOBP_REGULATION_OF_LIPOPOLYSACCHARIDE_MEDIATED_SIGNALING_PATHWAY	GOBP_REGULATION_OF_LIPOPOLYSACCHARIDE_MEDIATED_SIGNALING_PATHWAY		26	-0.6034258	-1.6556249	0.024096385	0.16087055	0.972	5423	tags=42%, list=10%, signal=47%
GOCC_SPANNING_COMPONENT_OF_MEMBRANE	GOCC_SPANNING_COMPONENT_OF_MEMBRANE		21	-0.56748533	-1.655429	0.015968064	0.16063999	0.972	9273	tags=52%, list=16%, signal=63%
GOBP_RESPONSE_TO_TRANSFORMING_GROWTH_FACTOR_BETA	GOBP_RESPONSE_TO_TRANSFORMING_GROWTH_FACTOR_BETA		259	-0.44101977	-1.6526908	0.011741683	0.16380541	0.973	11471	tags=43%, list=20%, signal=54%
GOBP_MAMMARY_GLAND_DUCT_MORPHOGENESIS	GOBP_MAMMARY_GLAND_DUCT_MORPHOGENESIS		30	-0.5171866	-1.6525902	0.011881189	0.1634331	0.973	6992	tags=40%, list=12%, signal=46%
GOBP_TRANSMEMBRANE_RECEPTOR_PROTEIN_SERINE_THREONINE_KINASE_SIGNALING_PATHWAY	GOBP_TRANSMEMBRANE_RECEPTOR_PROTEIN_SERINE_THREONINE_KINASE_SIGNALING_PATHWAY		368	-0.4282784	-1.6522174	0.004056795	0.16348493	0.974	11183	tags=41%, list=20%, signal=51%
GOBP_PEPTIDE_CROSS_LINKING	GOBP_PEPTIDE_CROSS_LINKING		36	-0.6992779	-1.6514498	0.055555556	0.16397054	0.974	9862	tags=72%, list=17%, signal=87%
GOBP_NEGATIVE_REGULATION_OF_INTERLEUKIN_8_PRODUCTION	GOBP_NEGATIVE_REGULATION_OF_INTERLEUKIN_8_PRODUCTION		36	-0.51993144	-1.6513406	0.024390243	0.16364473	0.974	11691	tags=56%, list=21%, signal=70%
GOBP_REGULATION_OF_PHOSPHATIDYLINOSITOL_3_KINASE_ACTIVITY	GOBP_REGULATION_OF_PHOSPHATIDYLINOSITOL_3_KINASE_ACTIVITY		57	-0.53830665	-1.6506497	0.024621213	0.16420263	0.976	7005	tags=42%, list=12%, signal=48%
GOMF_SCAVENGER_RECEPTOR_ACTIVITY	GOMF_SCAVENGER_RECEPTOR_ACTIVITY		47	-0.5494688	-1.6504714	0.016064256	0.1639109	0.976	12271	tags=51%, list=22%, signal=65%
GOBP_POSITIVE_REGULATION_OF_RESPONSE_TO_EXTERNAL_STIMULUS	GOBP_POSITIVE_REGULATION_OF_RESPONSE_TO_EXTERNAL_STIMULUS		434	-0.46287575	-1.6500643	0.022540983	0.16391365	0.977	11389	tags=50%, list=20%, signal=62%
GOBP_REGULATION_OF_RESPONSE_TO_WOUNDING	GOBP_REGULATION_OF_RESPONSE_TO_WOUNDING		162	-0.4767918	-1.6500208	0.002066116	0.16348037	0.977	11084	tags=47%, list=20%, signal=58%
GOBP_LEUKOCYTE_APOPTOTIC_PROCESS	GOBP_LEUKOCYTE_APOPTOTIC_PROCESS		109	-0.49034166	-1.6489763	0.03868472	0.1643318	0.977	12391	tags=56%, list=22%, signal=72%
GOBP_NEGATIVE_REGULATION_OF_LIPID_LOCALIZATION	GOBP_NEGATIVE_REGULATION_OF_LIPID_LOCALIZATION		57	-0.48520538	-1.6485837	0.023758098	0.16438083	0.977	12245	tags=49%, list=22%, signal=63%
GOBP_POSITIVE_REGULATION_OF_T_CELL_MEDIATED_CYTOTOXICITY	GOBP_POSITIVE_REGULATION_OF_T_CELL_MEDIATED_CYTOTOXICITY		30	-0.61942136	-1.6484755	0.03550296	0.16404288	0.977	4428	tags=37%, list=8%, signal=40%
GOBP_FOREBRAIN_CELL_MIGRATION	GOBP_FOREBRAIN_CELL_MIGRATION		63	-0.48827538	-1.6482991	0.012145749	0.16379125	0.977	6724	tags=41%, list=12%, signal=47%
GOBP_CARBOHYDRATE_TRANSMEMBRANE_TRANSPORT	GOBP_CARBOHYDRATE_TRANSMEMBRANE_TRANSPORT		120	-0.43464613	-1.6482216	0.00408998	0.1634323	0.977	9405	tags=37%, list=17%, signal=44%
GOBP_REGULATION_OF_LEUKOCYTE_PROLIFERATION	GOBP_REGULATION_OF_LEUKOCYTE_PROLIFERATION		253	-0.4897686	-1.647727	0.048262548	0.16362579	0.977	7063	tags=39%, list=12%, signal=44%
GOBP_MYELOID_CELL_APOPTOTIC_PROCESS	GOBP_MYELOID_CELL_APOPTOTIC_PROCESS		32	-0.53696	-1.647512	0.019762846	0.16342604	0.977	9146	tags=50%, list=16%, signal=60%
GOBP_POSITIVE_REGULATION_OF_MIRNA_TRANSCRIPTION	GOBP_POSITIVE_REGULATION_OF_MIRNA_TRANSCRIPTION		45	-0.52481943	-1.6472229	0.021526419	0.1633421	0.977	11691	tags=47%, list=21%, signal=59%
GOBP_POSITIVE_REGULATION_OF_CHOLESTEROL_EFFLUX	GOBP_POSITIVE_REGULATION_OF_CHOLESTEROL_EFFLUX		27	-0.5573128	-1.6472131	0.018255578	0.16287811	0.977	11612	tags=56%, list=21%, signal=70%
GOMF_SULFUR_COMPOUND_BINDING	GOMF_SULFUR_COMPOUND_BINDING		268	-0.43332767	-1.646723	0.012578616	0.16311292	0.978	7293	tags=34%, list=13%, signal=39%
GOBP_POSITIVE_REGULATION_OF_CHEMOTAXIS	GOBP_POSITIVE_REGULATION_OF_CHEMOTAXIS		140	-0.5225011	-1.646584	0.030549899	0.16278854	0.978	9021	tags=45%, list=16%, signal=53%
GOBP_TISSUE_REMODELING	GOBP_TISSUE_REMODELING		168	-0.4606864	-1.6465122	0.021276595	0.16241992	0.978	10089	tags=43%, list=18%, signal=52%
GOBP_EPITHELIAL_CELL_PROLIFERATION	GOBP_EPITHELIAL_CELL_PROLIFERATION		435	-0.41051024	-1.6463413	0.007952286	0.16220494	0.978	9946	tags=37%, list=18%, signal=44%
GOBP_CELL_VOLUME_HOMEOSTASIS	GOBP_CELL_VOLUME_HOMEOSTASIS		31	-0.51100194	-1.646204	0.01724138	0.16192113	0.978	5855	tags=39%, list=10%, signal=43%
GOMF_CORECEPTOR_ACTIVITY	GOMF_CORECEPTOR_ACTIVITY		47	-0.59968114	-1.6458985	0.03968254	0.16183132	0.978	9064	tags=55%, list=16%, signal=66%
GOBP_NEGATIVE_REGULATION_OF_LIPASE_ACTIVITY	GOBP_NEGATIVE_REGULATION_OF_LIPASE_ACTIVITY		17	-0.64941907	-1.6458706	0.025104603	0.16139857	0.978	8762	tags=65%, list=16%, signal=77%
GOBP_I_KAPPAB_KINASE_NF_KAPPAB_SIGNALING	GOBP_I_KAPPAB_KINASE_NF_KAPPAB_SIGNALING		285	-0.42630938	-1.6448594	0.021484375	0.16234054	0.978	10051	tags=43%, list=18%, signal=52%
GOBP_MYELOID_DENDRITIC_CELL_DIFFERENTIATION	GOBP_MYELOID_DENDRITIC_CELL_DIFFERENTIATION		20	-0.66306525	-1.6448262	0.030120483	0.16190934	0.978	8060	tags=50%, list=14%, signal=58%
GOBP_PSEUDOPODIUM_ORGANIZATION	GOBP_PSEUDOPODIUM_ORGANIZATION		16	-0.6387173	-1.6447815	0.024742268	0.16153182	0.978	5212	tags=44%, list=9%, signal=48%
GOBP_CHONDROCYTE_DIFFERENTIATION	GOBP_CHONDROCYTE_DIFFERENTIATION		109	-0.4744455	-1.6440412	0.015717093	0.16212872	0.978	7550	tags=35%, list=13%, signal=40%
GOBP_NEURON_RECOGNITION	GOBP_NEURON_RECOGNITION		49	-0.5441041	-1.6437525	0.010141988	0.16209005	0.978	5836	tags=43%, list=10%, signal=48%
GOBP_INTERLEUKIN_6_MEDIATED_SIGNALING_PATHWAY	GOBP_INTERLEUKIN_6_MEDIATED_SIGNALING_PATHWAY		26	-0.5661333	-1.6434957	0.012448133	0.1620413	0.978	8217	tags=46%, list=15%, signal=54%
GOBP_ESTABLISHMENT_OF_TISSUE_POLARITY	GOBP_ESTABLISHMENT_OF_TISSUE_POLARITY		72	-0.5096853	-1.6434692	0.024844721	0.1616194	0.978	9669	tags=49%, list=17%, signal=59%
GOBP_POSITIVE_REGULATION_OF_I_KAPPAB_KINASE_NF_KAPPAB_SIGNALING	GOBP_POSITIVE_REGULATION_OF_I_KAPPAB_KINASE_NF_KAPPAB_SIGNALING		188	-0.44171757	-1.6427898	0.01968504	0.16199829	0.978	10051	tags=43%, list=18%, signal=52%
GOBP_REGULATION_OF_LEUKOCYTE_DIFFERENTIATION	GOBP_REGULATION_OF_LEUKOCYTE_DIFFERENTIATION		283	-0.46194908	-1.642589	0.039848197	0.16181242	0.978	11741	tags=48%, list=21%, signal=61%
GOBP_SEQUESTERING_OF_CALCIUM_ION	GOBP_SEQUESTERING_OF_CALCIUM_ION		127	-0.45622066	-1.642008	0.011764706	0.16216035	0.979	9681	tags=43%, list=17%, signal=51%
GOBP_NEGATIVE_REGULATION_OF_CYTOKINE_PRODUCTION	GOBP_NEGATIVE_REGULATION_OF_CYTOKINE_PRODUCTION		344	-0.42297673	-1.6419944	0.021611001	0.16172548	0.979	13326	tags=46%, list=24%, signal=60%
GOBP_POSITIVE_REGULATION_OF_INTERLEUKIN_17_PRODUCTION	GOBP_POSITIVE_REGULATION_OF_INTERLEUKIN_17_PRODUCTION		24	-0.6148493	-1.6415515	0.04024145	0.16185549	0.979	5443	tags=54%, list=10%, signal=60%
GOBP_LYMPHOCYTE_CHEMOTAXIS	GOBP_LYMPHOCYTE_CHEMOTAXIS		62	-0.5615644	-1.6414906	0.046558704	0.16149715	0.979	7747	tags=40%, list=14%, signal=47%
GOBP_NEGATIVE_REGULATION_OF_T_HELPER_CELL_DIFFERENTIATION	GOBP_NEGATIVE_REGULATION_OF_T_HELPER_CELL_DIFFERENTIATION		17	-0.68437713	-1.6412773	0.021484375	0.16136947	0.979	5214	tags=47%, list=9%, signal=52%
GOBP_NEGATIVE_REGULATION_OF_MYELOID_LEUKOCYTE_DIFFERENTIATION	GOBP_NEGATIVE_REGULATION_OF_MYELOID_LEUKOCYTE_DIFFERENTIATION		49	-0.5186398	-1.6412512	0.017857144	0.16096881	0.979	9817	tags=47%, list=17%, signal=57%
GOBP_SPROUTING_ANGIOGENESIS	GOBP_SPROUTING_ANGIOGENESIS		171	-0.46687675	-1.6410656	0.023483366	0.16081071	0.979	12520	tags=48%, list=22%, signal=61%
GOBP_REGULATION_OF_INFLAMMATORY_RESPONSE	GOBP_REGULATION_OF_INFLAMMATORY_RESPONSE		383	-0.435043	-1.6409353	0.026104419	0.16048217	0.979	11848	tags=47%, list=21%, signal=59%
GOBP_POSITIVE_REGULATION_OF_CARTILAGE_DEVELOPMENT	GOBP_POSITIVE_REGULATION_OF_CARTILAGE_DEVELOPMENT		31	-0.53518134	-1.6405104	0.011695907	0.16055685	0.979	2416	tags=29%, list=4%, signal=30%
GOBP_REGULATION_OF_CELL_MATRIX_ADHESION	GOBP_REGULATION_OF_CELL_MATRIX_ADHESION		118	-0.47963953	-1.6401085	0.019569471	0.16067074	0.979	10975	tags=43%, list=19%, signal=54%
GOBP_NEGATIVE_REGULATION_OF_TUMOR_NECROSIS_FACTOR_SUPERFAMILY_CYTOKINE_PRODUCTION	GOBP_NEGATIVE_REGULATION_OF_TUMOR_NECROSIS_FACTOR_SUPERFAMILY_CYTOKINE_PRODUCTION		77	-0.5173603	-1.6400131	0.041257367	0.16036609	0.979	14437	tags=55%, list=26%, signal=73%
GOBP_NEGATIVE_REGULATION_OF_JUN_KINASE_ACTIVITY	GOBP_NEGATIVE_REGULATION_OF_JUN_KINASE_ACTIVITY		15	-0.61010975	-1.6397802	0.02366864	0.16022983	0.979	11321	tags=60%, list=20%, signal=75%
GOBP_VASCULAR_ENDOTHELIAL_GROWTH_FACTOR_SIGNALING_PATHWAY	GOBP_VASCULAR_ENDOTHELIAL_GROWTH_FACTOR_SIGNALING_PATHWAY		48	-0.54643637	-1.639582	0.029354207	0.16002735	0.979	9897	tags=54%, list=18%, signal=66%
GOBP_REGULATION_OF_TRANSMEMBRANE_RECEPTOR_PROTEIN_SERINE_THREONINE_KINASE_SIGNALING_PATHWAY	GOBP_REGULATION_OF_TRANSMEMBRANE_RECEPTOR_PROTEIN_SERINE_THREONINE_KINASE_SIGNALING_PATHWAY		264	-0.4383555	-1.6392798	0.004056795	0.15996109	0.979	9947	tags=40%, list=18%, signal=49%
GOBP_ADAPTIVE_IMMUNE_RESPONSE_BASED_ON_SOMATIC_RECOMBINATION_OF_IMMUNE_RECEPTORS_BUILT_FROM_IMMUNOGLOBULIN_SUPERFAMILY_DOMAINS	GOBP_ADAPTIVE_IMMUNE_RESPONSE_BASED_ON_SOMATIC_RECOMBINATION_OF_IMMUNE_RECEPTORS_BUILT_FROM_IMMUNOGLOBULIN_SUPERFAMILY_DOMAINS		356	-0.5274256	-1.6390642	0.047244094	0.15981103	0.979	9308	tags=48%, list=16%, signal=57%
GOBP_HUMORAL_IMMUNE_RESPONSE_MEDIATED_BY_CIRCULATING_IMMUNOGLOBULIN	GOBP_HUMORAL_IMMUNE_RESPONSE_MEDIATED_BY_CIRCULATING_IMMUNOGLOBULIN		110	-0.63280267	-1.6390433	0.050916497	0.15941069	0.979	8702	tags=56%, list=15%, signal=66%
GOBP_REGULATION_OF_ASTROCYTE_DIFFERENTIATION	GOBP_REGULATION_OF_ASTROCYTE_DIFFERENTIATION		30	-0.5183593	-1.6388575	0.007843138	0.1592084	0.979	11948	tags=47%, list=21%, signal=59%
GOBP_POSITIVE_REGULATION_OF_STRESS_ACTIVATED_PROTEIN_KINASE_SIGNALING_CASCADE	GOBP_POSITIVE_REGULATION_OF_STRESS_ACTIVATED_PROTEIN_KINASE_SIGNALING_CASCADE		133	-0.43073782	-1.6388439	0.015296367	0.1588043	0.979	10897	tags=44%, list=19%, signal=55%
GOBP_T_CELL_DIFFERENTIATION_IN_THYMUS	GOBP_T_CELL_DIFFERENTIATION_IN_THYMUS		78	-0.45809168	-1.6388088	0.02457467	0.15841329	0.979	7209	tags=40%, list=13%, signal=45%
GOBP_REGULATION_OF_CARDIAC_MUSCLE_CELL_DIFFERENTIATION	GOBP_REGULATION_OF_CARDIAC_MUSCLE_CELL_DIFFERENTIATION		22	-0.5521833	-1.6384896	0.012422361	0.15839891	0.979	6639	tags=45%, list=12%, signal=51%
GOBP_NUCLEOTIDE_BINDING_DOMAIN_LEUCINE_RICH_REPEAT_CONTAINING_RECEPTOR_SIGNALING_PATHWAY	GOBP_NUCLEOTIDE_BINDING_DOMAIN_LEUCINE_RICH_REPEAT_CONTAINING_RECEPTOR_SIGNALING_PATHWAY		26	-0.58692235	-1.6378722	0.030487806	0.15876846	0.98	9581	tags=58%, list=17%, signal=69%
GOCC_PLATELET_ALPHA_GRANULE	GOCC_PLATELET_ALPHA_GRANULE		91	-0.5439885	-1.6377487	0.012605042	0.15850796	0.98	10037	tags=53%, list=18%, signal=64%
GOBP_BLOOD_VESSEL_ENDOTHELIAL_CELL_PROLIFERATION_INVOLVED_IN_SPROUTING_ANGIOGENESIS	GOBP_BLOOD_VESSEL_ENDOTHELIAL_CELL_PROLIFERATION_INVOLVED_IN_SPROUTING_ANGIOGENESIS		46	-0.5439583	-1.6367571	0.030120483	0.15931231	0.98	9021	tags=39%, list=16%, signal=47%
GOCC_BASEMENT_MEMBRANE	GOCC_BASEMENT_MEMBRANE		95	-0.50975525	-1.6364765	0.027290449	0.15924327	0.98	11522	tags=49%, list=20%, signal=62%
GOBP_NEGATIVE_REGULATION_OF_CELL_ACTIVATION	GOBP_NEGATIVE_REGULATION_OF_CELL_ACTIVATION		215	-0.50064135	-1.6362627	0.05232558	0.15908009	0.98	13134	tags=55%, list=23%, signal=71%
GOBP_POSITIVE_REGULATION_OF_LEUKOCYTE_CELL_CELL_ADHESION	GOBP_POSITIVE_REGULATION_OF_LEUKOCYTE_CELL_CELL_ADHESION		241	-0.50479656	-1.6361862	0.06321839	0.15875477	0.98	6918	tags=39%, list=12%, signal=44%
GOBP_RESPONSE_TO_PROSTAGLANDIN_E	GOBP_RESPONSE_TO_PROSTAGLANDIN_E		23	-0.6097104	-1.6361626	0.017374517	0.15836367	0.98	2460	tags=30%, list=4%, signal=32%
GOBP_POSITIVE_REGULATION_OF_RHO_PROTEIN_SIGNAL_TRANSDUCTION	GOBP_POSITIVE_REGULATION_OF_RHO_PROTEIN_SIGNAL_TRANSDUCTION		33	-0.55290926	-1.6359534	0.033203125	0.15824777	0.98	8988	tags=45%, list=16%, signal=54%
GOBP_ALPHA_BETA_T_CELL_ACTIVATION	GOBP_ALPHA_BETA_T_CELL_ACTIVATION		156	-0.5151463	-1.6352195	0.057803467	0.15877947	0.981	11282	tags=49%, list=20%, signal=62%
GOBP_REGULATION_OF_CHOLESTEROL_EFFLUX	GOBP_REGULATION_OF_CHOLESTEROL_EFFLUX		49	-0.45745605	-1.6342151	0.008298756	0.15953608	0.981	8650	tags=35%, list=15%, signal=41%
GOBP_REGULATION_OF_LYMPHOCYTE_DIFFERENTIATION	GOBP_REGULATION_OF_LYMPHOCYTE_DIFFERENTIATION		180	-0.48258534	-1.6341859	0.045627378	0.15915598	0.981	7063	tags=38%, list=12%, signal=43%
GOBP_REGULATION_OF_PLATELET_ACTIVATION	GOBP_REGULATION_OF_PLATELET_ACTIVATION		48	-0.5432346	-1.6339216	0.030364372	0.15910694	0.981	4995	tags=35%, list=9%, signal=39%
GOBP_NEGATIVE_REGULATION_OF_TRANSMEMBRANE_RECEPTOR_PROTEIN_SERINE_THREONINE_KINASE_SIGNALING_PATHWAY	GOBP_NEGATIVE_REGULATION_OF_TRANSMEMBRANE_RECEPTOR_PROTEIN_SERINE_THREONINE_KINASE_SIGNALING_PATHWAY		133	-0.45586574	-1.6331085	0.014198783	0.15968814	0.981	10834	tags=42%, list=19%, signal=52%
GOBP_CALCIUM_ION_TRANSPORT_INTO_CYTOSOL	GOBP_CALCIUM_ION_TRANSPORT_INTO_CYTOSOL		162	-0.45429873	-1.6327667	0.018036073	0.15974148	0.981	9553	tags=41%, list=17%, signal=49%
GOBP_CYTOKINE_MEDIATED_SIGNALING_PATHWAY	GOBP_CYTOKINE_MEDIATED_SIGNALING_PATHWAY		477	-0.4336732	-1.6324912	0.037254903	0.1596326	0.981	8752	tags=35%, list=15%, signal=42%
GOBP_LEUKOCYTE_CELL_CELL_ADHESION	GOBP_LEUKOCYTE_CELL_CELL_ADHESION		375	-0.47937033	-1.6321205	0.05697446	0.15972829	0.981	6918	tags=37%, list=12%, signal=42%
GOBP_LEUKOCYTE_PROLIFERATION	GOBP_LEUKOCYTE_PROLIFERATION		330	-0.46950898	-1.6319748	0.057581574	0.15950578	0.981	9832	tags=43%, list=17%, signal=51%
GOMF_TRANSMEMBRANE_RECEPTOR_PROTEIN_SERINE_THREONINE_KINASE_ACTIVITY	GOMF_TRANSMEMBRANE_RECEPTOR_PROTEIN_SERINE_THREONINE_KINASE_ACTIVITY		19	-0.6069009	-1.6315187	0.030612245	0.15969577	0.981	961	tags=26%, list=2%, signal=27%
GOBP_POSITIVE_REGULATION_OF_CELL_KILLING	GOBP_POSITIVE_REGULATION_OF_CELL_KILLING		65	-0.57952386	-1.6312271	0.053359684	0.15958413	0.981	13326	tags=63%, list=24%, signal=82%
GOMF_TRANSMEMBRANE_RECEPTOR_PROTEIN_KINASE_ACTIVITY	GOMF_TRANSMEMBRANE_RECEPTOR_PROTEIN_KINASE_ACTIVITY		83	-0.5007464	-1.631153	0.020283977	0.15927084	0.981	14148	tags=59%, list=25%, signal=79%
GOBP_T_CELL_DIFFERENTIATION	GOBP_T_CELL_DIFFERENTIATION		262	-0.46612	-1.630552	0.043726236	0.1595573	0.981	9158	tags=42%, list=16%, signal=50%
GOBP_ANGIOGENESIS_INVOLVED_IN_WOUND_HEALING	GOBP_ANGIOGENESIS_INVOLVED_IN_WOUND_HEALING		29	-0.64393646	-1.630125	0.037254903	0.15965019	0.981	10490	tags=52%, list=19%, signal=63%
GOCC_T_CELL_RECEPTOR_COMPLEX	GOCC_T_CELL_RECEPTOR_COMPLEX		128	-0.7273751	-1.629954	0.041666668	0.15945894	0.981	11937	tags=78%, list=21%, signal=99%
GOBP_REGULATION_OF_PROTEIN_KINASE_A_SIGNALING	GOBP_REGULATION_OF_PROTEIN_KINASE_A_SIGNALING		19	-0.5767644	-1.6297777	0.036809817	0.15926258	0.981	6858	tags=47%, list=12%, signal=54%
GOBP_POSITIVE_REGULATION_OF_HEMOPOIESIS	GOBP_POSITIVE_REGULATION_OF_HEMOPOIESIS		158	-0.47788626	-1.6297128	0.048964217	0.15894994	0.982	11115	tags=47%, list=20%, signal=58%
GOCC_CLATHRIN_COATED_VESICLE	GOCC_CLATHRIN_COATED_VESICLE		192	-0.41567862	-1.6289631	0.013539651	0.15947416	0.982	8671	tags=38%, list=15%, signal=44%
GOBP_NEGATIVE_REGULATION_OF_MACROPHAGE_ACTIVATION	GOBP_NEGATIVE_REGULATION_OF_MACROPHAGE_ACTIVATION		19	-0.6551862	-1.6287768	0.038539555	0.15929316	0.982	4455	tags=42%, list=8%, signal=46%
GOBP_BASEMENT_MEMBRANE_ASSEMBLY	GOBP_BASEMENT_MEMBRANE_ASSEMBLY		15	-0.6669518	-1.628741	0.025	0.15892878	0.982	12788	tags=67%, list=23%, signal=86%
GOBP_POSITIVE_REGULATION_OF_GLUCOSE_TRANSMEMBRANE_TRANSPORT	GOBP_POSITIVE_REGULATION_OF_GLUCOSE_TRANSMEMBRANE_TRANSPORT		43	-0.52628773	-1.6286849	0.020283977	0.15858078	0.982	6560	tags=42%, list=12%, signal=47%
GOBP_LYMPHOCYTE_MEDIATED_IMMUNITY	GOBP_LYMPHOCYTE_MEDIATED_IMMUNITY		351	-0.51741844	-1.6279764	0.04208417	0.15902564	0.982	9308	tags=48%, list=16%, signal=58%
GOBP_NEGATIVE_REGULATION_OF_LEUKOCYTE_PROLIFERATION	GOBP_NEGATIVE_REGULATION_OF_LEUKOCYTE_PROLIFERATION		91	-0.5151289	-1.6279492	0.048732944	0.15866587	0.982	13060	tags=56%, list=23%, signal=73%
GOBP_REGULATION_OF_THE_FORCE_OF_HEART_CONTRACTION	GOBP_REGULATION_OF_THE_FORCE_OF_HEART_CONTRACTION		26	-0.5576867	-1.62757	0.02964427	0.15871212	0.982	6780	tags=50%, list=12%, signal=57%
GOBP_REPLACEMENT_OSSIFICATION	GOBP_REPLACEMENT_OSSIFICATION		27	-0.5284251	-1.6270481	0.022900764	0.15898265	0.983	14911	tags=70%, list=26%, signal=96%
GOBP_REGULATION_OF_ANIMAL_ORGAN_MORPHOGENESIS	GOBP_REGULATION_OF_ANIMAL_ORGAN_MORPHOGENESIS		129	-0.47050476	-1.6269302	0.024489796	0.15877834	0.983	9946	tags=46%, list=18%, signal=55%
GOBP_REGULATION_OF_MACROPHAGE_ACTIVATION	GOBP_REGULATION_OF_MACROPHAGE_ACTIVATION		61	-0.5449305	-1.6266514	0.04743083	0.15875334	0.983	5671	tags=41%, list=10%, signal=46%
GOCC_INTERCALATED_DISC	GOCC_INTERCALATED_DISC		48	-0.49719664	-1.6259648	0.012145749	0.1591301	0.983	8787	tags=42%, list=16%, signal=49%
GOBP_VASCULAR_ASSOCIATED_SMOOTH_MUSCLE_CONTRACTION	GOBP_VASCULAR_ASSOCIATED_SMOOTH_MUSCLE_CONTRACTION		25	-0.56502485	-1.6254237	0.018442623	0.15942597	0.983	13955	tags=68%, list=25%, signal=90%
GOBP_MUSCLE_SYSTEM_PROCESS	GOBP_MUSCLE_SYSTEM_PROCESS		437	-0.4086741	-1.6237653	0.012269938	0.1612252	0.983	6791	tags=30%, list=12%, signal=34%
GOBP_NEGATIVE_REGULATION_OF_CELL_ADHESION	GOBP_NEGATIVE_REGULATION_OF_CELL_ADHESION		297	-0.43992314	-1.6236558	0.023076924	0.16096668	0.983	12831	tags=49%, list=23%, signal=63%
GOBP_ADRENERGIC_RECEPTOR_SIGNALING_PATHWAY	GOBP_ADRENERGIC_RECEPTOR_SIGNALING_PATHWAY		32	-0.51502717	-1.6236092	0.032629557	0.1606217	0.983	3220	tags=34%, list=6%, signal=36%
GOBP_REGULATION_OF_CHEMOTAXIS	GOBP_REGULATION_OF_CHEMOTAXIS		221	-0.48165646	-1.6235831	0.030120483	0.16027579	0.983	11534	tags=50%, list=20%, signal=62%
GOBP_BEHAVIORAL_RESPONSE_TO_PAIN	GOBP_BEHAVIORAL_RESPONSE_TO_PAIN		16	-0.6155503	-1.6232388	0.021696253	0.16028774	0.983	11420	tags=69%, list=20%, signal=86%
GOBP_POSITIVE_REGULATION_OF_FOCAL_ADHESION_ASSEMBLY	GOBP_POSITIVE_REGULATION_OF_FOCAL_ADHESION_ASSEMBLY		26	-0.58684325	-1.6231767	0.031936128	0.15997212	0.983	6004	tags=38%, list=11%, signal=43%
GOBP_SMALL_GTPASE_MEDIATED_SIGNAL_TRANSDUCTION	GOBP_SMALL_GTPASE_MEDIATED_SIGNAL_TRANSDUCTION		498	-0.3988147	-1.6228414	0.020484172	0.15992546	0.983	7770	tags=33%, list=14%, signal=37%
GOBP_POSITIVE_REGULATION_OF_MYOBLAST_FUSION	GOBP_POSITIVE_REGULATION_OF_MYOBLAST_FUSION		16	-0.64034015	-1.6226088	0.028056113	0.1598538	0.983	7557	tags=56%, list=13%, signal=65%
GOBP_TRANSFORMING_GROWTH_FACTOR_BETA_RECEPTOR_SIGNALING_PATHWAY	GOBP_TRANSFORMING_GROWTH_FACTOR_BETA_RECEPTOR_SIGNALING_PATHWAY		201	-0.438681	-1.6223191	0.017612524	0.15986022	0.983	11626	tags=43%, list=21%, signal=54%
GOBP_INFLAMMATORY_RESPONSE_TO_ANTIGENIC_STIMULUS	GOBP_INFLAMMATORY_RESPONSE_TO_ANTIGENIC_STIMULUS		72	-0.5246102	-1.6222142	0.048582997	0.15964009	0.983	7652	tags=47%, list=14%, signal=55%
GOMF_SIALIC_ACID_BINDING	GOMF_SIALIC_ACID_BINDING		22	-0.6563033	-1.6200216	0.05	0.1619979	0.983	10966	tags=64%, list=19%, signal=79%
GOCC_CELL_LEADING_EDGE	GOCC_CELL_LEADING_EDGE		416	-0.40209684	-1.6200141	0.0113852	0.1616365	0.983	9355	tags=37%, list=17%, signal=43%
GOBP_REGULATION_OF_BONE_MINERALIZATION	GOBP_REGULATION_OF_BONE_MINERALIZATION		80	-0.48030406	-1.6199194	0.022222223	0.16137555	0.983	7408	tags=39%, list=13%, signal=45%
GOBP_FOCAL_ADHESION_ASSEMBLY	GOBP_FOCAL_ADHESION_ASSEMBLY		83	-0.49601287	-1.6193225	0.03468208	0.16179666	0.983	13088	tags=49%, list=23%, signal=64%
GOBP_REGULATION_OF_CELL_SUBSTRATE_JUNCTION_ORGANIZATION	GOBP_REGULATION_OF_CELL_SUBSTRATE_JUNCTION_ORGANIZATION		68	-0.5153328	-1.6193208	0.026871402	0.16141863	0.983	12807	tags=51%, list=23%, signal=66%
GOMF_SPHINGOLIPID_TRANSPORTER_ACTIVITY	GOMF_SPHINGOLIPID_TRANSPORTER_ACTIVITY		19	-0.5279411	-1.6185626	0.014522822	0.16200426	0.984	4675	tags=42%, list=8%, signal=46%
GOBP_NEGATIVE_REGULATION_OF_EPITHELIAL_CELL_MIGRATION	GOBP_NEGATIVE_REGULATION_OF_EPITHELIAL_CELL_MIGRATION		98	-0.44961944	-1.61831	0.018072288	0.16187224	0.984	10433	tags=39%, list=18%, signal=47%
GOBP_REGULATION_OF_T_CELL_ACTIVATION	GOBP_REGULATION_OF_T_CELL_ACTIVATION		339	-0.46911803	-1.6179237	0.06285714	0.16196029	0.984	7063	tags=37%, list=12%, signal=42%
GOBP_POSITIVE_REGULATION_OF_B_CELL_PROLIFERATION	GOBP_POSITIVE_REGULATION_OF_B_CELL_PROLIFERATION		42	-0.5369397	-1.6178396	0.040697675	0.16165556	0.984	7027	tags=40%, list=12%, signal=46%
GOBP_FAT_CELL_DIFFERENTIATION	GOBP_FAT_CELL_DIFFERENTIATION		235	-0.3972809	-1.6178124	0.00952381	0.16131987	0.984	11471	tags=41%, list=20%, signal=52%
GOMF_BETA_CATENIN_BINDING	GOMF_BETA_CATENIN_BINDING		87	-0.44832286	-1.6174328	0.013618677	0.16143155	0.984	14121	tags=52%, list=25%, signal=69%
GOBP_REGULATION_OF_T_CELL_DIFFERENTIATION	GOBP_REGULATION_OF_T_CELL_DIFFERENTIATION		150	-0.48573035	-1.6169086	0.048169557	0.16181071	0.984	9158	tags=43%, list=16%, signal=51%
GOBP_REGULATION_OF_CALCIUM_ION_TRANSPORT_INTO_CYTOSOL	GOBP_REGULATION_OF_CALCIUM_ION_TRANSPORT_INTO_CYTOSOL		102	-0.46513793	-1.6152699	0.018108651	0.16353302	0.985	8879	tags=39%, list=16%, signal=46%
GOMF_SIALYLTRANSFERASE_ACTIVITY	GOMF_SIALYLTRANSFERASE_ACTIVITY		21	-0.60889304	-1.6151193	0.027722772	0.16334379	0.985	7299	tags=57%, list=13%, signal=66%
GOBP_NEGATIVE_REGULATION_OF_ENDOTHELIAL_CELL_PROLIFERATION	GOBP_NEGATIVE_REGULATION_OF_ENDOTHELIAL_CELL_PROLIFERATION		65	-0.47420293	-1.6147157	0.025896415	0.16337192	0.985	9624	tags=40%, list=17%, signal=48%
GOBP_REGULATION_OF_HUMORAL_IMMUNE_RESPONSE	GOBP_REGULATION_OF_HUMORAL_IMMUNE_RESPONSE		46	-0.5178102	-1.6139239	0.014522822	0.16396287	0.985	7632	tags=46%, list=14%, signal=53%
GOBP_MONONUCLEAR_CELL_DIFFERENTIATION	GOBP_MONONUCLEAR_CELL_DIFFERENTIATION		432	-0.4524191	-1.613913	0.04263566	0.16361529	0.985	9830	tags=42%, list=17%, signal=51%
GOBP_REGULATION_OF_LYMPHOCYTE_APOPTOTIC_PROCESS	GOBP_REGULATION_OF_LYMPHOCYTE_APOPTOTIC_PROCESS		57	-0.49389425	-1.6136038	0.036821704	0.16368034	0.985	12738	tags=58%, list=23%, signal=75%
GOBP_RESPONSE_TO_ISCHEMIA	GOBP_RESPONSE_TO_ISCHEMIA		52	-0.44891673	-1.6130581	0.011695907	0.16390607	0.985	7798	tags=35%, list=14%, signal=40%
GOBP_REGULATION_OF_JNK_CASCADE	GOBP_REGULATION_OF_JNK_CASCADE		140	-0.4037044	-1.6129589	0.011342155	0.16368215	0.985	5363	tags=29%, list=9%, signal=32%
GOMF_EXTRACELLULAR_MATRIX_STRUCTURAL_CONSTITUENT_CONFERRING_COMPRESSION_RESISTANCE	GOMF_EXTRACELLULAR_MATRIX_STRUCTURAL_CONSTITUENT_CONFERRING_COMPRESSION_RESISTANCE		22	-0.62258846	-1.6128049	0.025590552	0.1635525	0.986	8400	tags=59%, list=15%, signal=69%
GOBP_REGULATION_OF_VASOCONSTRICTION	GOBP_REGULATION_OF_VASOCONSTRICTION		63	-0.52380306	-1.6126074	0.012295082	0.163427	0.986	11244	tags=54%, list=20%, signal=67%
GOBP_CELLULAR_RESPONSE_TO_AMYLOID_BETA	GOBP_CELLULAR_RESPONSE_TO_AMYLOID_BETA		47	-0.5149841	-1.6124057	0.030181086	0.16334501	0.986	9158	tags=49%, list=16%, signal=58%
GOMF_PROTEIN_KINASE_C_BINDING	GOMF_PROTEIN_KINASE_C_BINDING		55	-0.47602335	-1.6121504	0.0186722	0.1633199	0.986	7809	tags=42%, list=14%, signal=48%
GOBP_REGULATION_OF_LYMPHOCYTE_MEDIATED_IMMUNITY	GOBP_REGULATION_OF_LYMPHOCYTE_MEDIATED_IMMUNITY		174	-0.4785993	-1.611999	0.041257367	0.16315511	0.986	7723	tags=41%, list=14%, signal=48%
GOBP_POSITIVE_REGULATION_OF_TYPE_2_IMMUNE_RESPONSE	GOBP_POSITIVE_REGULATION_OF_TYPE_2_IMMUNE_RESPONSE		17	-0.6177143	-1.6119711	0.029940119	0.16281112	0.986	9001	tags=53%, list=16%, signal=63%
GOMF_PHOSPHATIDYLINOSITOL_3_4_BISPHOSPHATE_BINDING	GOMF_PHOSPHATIDYLINOSITOL_3_4_BISPHOSPHATE_BINDING		29	-0.51474583	-1.6114525	0.02534113	0.16313097	0.986	12278	tags=52%, list=22%, signal=66%
GOBP_CONNECTIVE_TISSUE_DEVELOPMENT	GOBP_CONNECTIVE_TISSUE_DEVELOPMENT		259	-0.4403649	-1.6110146	0.01778656	0.16326235	0.986	10099	tags=41%, list=18%, signal=50%
GOBP_REGULATION_OF_CARDIAC_MUSCLE_CONTRACTION_BY_CALCIUM_ION_SIGNALING	GOBP_REGULATION_OF_CARDIAC_MUSCLE_CONTRACTION_BY_CALCIUM_ION_SIGNALING		25	-0.549461	-1.6102355	0.037401576	0.16392536	0.986	7891	tags=44%, list=14%, signal=51%
GOCC_A_BAND	GOCC_A_BAND		34	-0.49096808	-1.6102122	0.008264462	0.1635877	0.986	5022	tags=35%, list=9%, signal=39%
GOBP_IMMUNE_RESPONSE_REGULATING_SIGNALING_PATHWAY	GOBP_IMMUNE_RESPONSE_REGULATING_SIGNALING_PATHWAY		467	-0.4813844	-1.609782	0.05232558	0.16376537	0.986	12533	tags=53%, list=22%, signal=68%
GOBP_DETECTION_OF_OTHER_ORGANISM	GOBP_DETECTION_OF_OTHER_ORGANISM		20	-0.6885622	-1.6092852	0.062248997	0.16397327	0.986	11115	tags=75%, list=20%, signal=93%
GOBP_REGULATION_OF_NEURON_PROJECTION_REGENERATION	GOBP_REGULATION_OF_NEURON_PROJECTION_REGENERATION		32	-0.53856313	-1.6090895	0.025742574	0.16386117	0.986	14138	tags=69%, list=25%, signal=92%
GOBP_NEURON_PROJECTION_EXTENSION_INVOLVED_IN_NEURON_PROJECTION_GUIDANCE	GOBP_NEURON_PROJECTION_EXTENSION_INVOLVED_IN_NEURON_PROJECTION_GUIDANCE		37	-0.5566638	-1.6089972	0.030947777	0.16363172	0.987	8989	tags=46%, list=16%, signal=55%
GOBP_SMAD_PROTEIN_SIGNAL_TRANSDUCTION	GOBP_SMAD_PROTEIN_SIGNAL_TRANSDUCTION		84	-0.4678026	-1.6087718	0.010224949	0.16351464	0.987	9817	tags=42%, list=17%, signal=50%
GOBP_REGULATION_OF_SYNCYTIUM_FORMATION_BY_PLASMA_MEMBRANE_FUSION	GOBP_REGULATION_OF_SYNCYTIUM_FORMATION_BY_PLASMA_MEMBRANE_FUSION		30	-0.57508224	-1.6080939	0.046692606	0.16396554	0.987	8802	tags=50%, list=16%, signal=59%
GOBP_POSITIVE_REGULATION_OF_PEPTIDYL_TYROSINE_PHOSPHORYLATION	GOBP_POSITIVE_REGULATION_OF_PEPTIDYL_TYROSINE_PHOSPHORYLATION		188	-0.4532257	-1.6072898	0.029239766	0.16455272	0.987	11055	tags=46%, list=20%, signal=57%
GOBP_POSITIVE_REGULATION_OF_NOTCH_SIGNALING_PATHWAY	GOBP_POSITIVE_REGULATION_OF_NOTCH_SIGNALING_PATHWAY		46	-0.49214017	-1.6072305	0.013409962	0.1642455	0.987	8566	tags=41%, list=15%, signal=49%
GOBP_PULMONARY_VALVE_DEVELOPMENT	GOBP_PULMONARY_VALVE_DEVELOPMENT		21	-0.617834	-1.6071028	0.038	0.1640182	0.987	3686	tags=38%, list=7%, signal=41%
GOCC_ACTIN_CYTOSKELETON	GOCC_ACTIN_CYTOSKELETON		494	-0.38584083	-1.6062671	0.017274473	0.16470513	0.987	11092	tags=40%, list=20%, signal=50%
GOBP_NEURON_PROJECTION_REGENERATION	GOBP_NEURON_PROJECTION_REGENERATION		59	-0.482895	-1.6053035	0.01814516	0.165424	0.987	11691	tags=54%, list=21%, signal=68%
GOMF_POLYSACCHARIDE_BINDING	GOMF_POLYSACCHARIDE_BINDING		25	-0.5642732	-1.6047734	0.010204081	0.16571881	0.987	11477	tags=56%, list=20%, signal=70%
GOBP_POSITIVE_REGULATION_OF_ERK1_AND_ERK2_CASCADE	GOBP_POSITIVE_REGULATION_OF_ERK1_AND_ERK2_CASCADE		219	-0.45455408	-1.6047457	0.026156941	0.16538617	0.987	10617	tags=47%, list=19%, signal=58%
GOBP_NEGATIVE_REGULATION_OF_CARTILAGE_DEVELOPMENT	GOBP_NEGATIVE_REGULATION_OF_CARTILAGE_DEVELOPMENT		28	-0.5566537	-1.6043288	0.025590552	0.16552854	0.987	13133	tags=57%, list=23%, signal=74%
GOBP_POSITIVE_REGULATION_OF_EXTRACELLULAR_MATRIX_ORGANIZATION	GOBP_POSITIVE_REGULATION_OF_EXTRACELLULAR_MATRIX_ORGANIZATION		27	-0.6125395	-1.6039695	0.04660194	0.16555473	0.987	11634	tags=63%, list=21%, signal=79%
GOBP_POSITIVE_REGULATION_OF_SMOOTH_MUSCLE_CONTRACTION	GOBP_POSITIVE_REGULATION_OF_SMOOTH_MUSCLE_CONTRACTION		30	-0.5321143	-1.603146	0.015873017	0.16621687	0.988	5443	tags=33%, list=10%, signal=37%
GOBP_REGULATION_OF_CARDIOCYTE_DIFFERENTIATION	GOBP_REGULATION_OF_CARDIOCYTE_DIFFERENTIATION		34	-0.5041712	-1.6027738	0.012096774	0.16632582	0.988	6639	tags=38%, list=12%, signal=43%
GOCC_PLASMA_MEMBRANE_SIGNALING_RECEPTOR_COMPLEX	GOCC_PLASMA_MEMBRANE_SIGNALING_RECEPTOR_COMPLEX		297	-0.5272931	-1.6027138	0.055555556	0.16605586	0.988	12045	tags=58%, list=21%, signal=74%
GOBP_POSITIVE_REGULATION_OF_PROTEIN_LOCALIZATION_TO_CELL_PERIPHERY	GOBP_POSITIVE_REGULATION_OF_PROTEIN_LOCALIZATION_TO_CELL_PERIPHERY		66	-0.4353571	-1.6026555	0.015686275	0.16579035	0.988	10593	tags=45%, list=19%, signal=56%
GOMF_TRANSFORMING_GROWTH_FACTOR_BETA_RECEPTOR_BINDING	GOMF_TRANSFORMING_GROWTH_FACTOR_BETA_RECEPTOR_BINDING		24	-0.5714987	-1.6025652	0.03952569	0.16556177	0.988	5790	tags=38%, list=10%, signal=42%
GOBP_T_CELL_MIGRATION	GOBP_T_CELL_MIGRATION		67	-0.52574843	-1.6025584	0.053359684	0.16521594	0.988	10526	tags=48%, list=19%, signal=59%
GOBP_NEGATIVE_REGULATION_OF_RESPONSE_TO_WOUNDING	GOBP_NEGATIVE_REGULATION_OF_RESPONSE_TO_WOUNDING		91	-0.5258666	-1.6025541	0.006369427	0.16487558	0.988	10438	tags=48%, list=18%, signal=59%
GOBP_REGULATION_OF_MUSCLE_ADAPTATION	GOBP_REGULATION_OF_MUSCLE_ADAPTATION		88	-0.4364069	-1.6018685	0.012024048	0.16535065	0.988	6780	tags=32%, list=12%, signal=36%
GOBP_POSITIVE_REGULATION_OF_MAPK_CASCADE	GOBP_POSITIVE_REGULATION_OF_MAPK_CASCADE		487	-0.41751704	-1.6017711	0.010060363	0.16511123	0.988	10897	tags=43%, list=19%, signal=53%
GOBP_POSITIVE_REGULATION_OF_PATHWAY_RESTRICTED_SMAD_PROTEIN_PHOSPHORYLATION	GOBP_POSITIVE_REGULATION_OF_PATHWAY_RESTRICTED_SMAD_PROTEIN_PHOSPHORYLATION		49	-0.5214515	-1.6015525	0.024539877	0.16501938	0.988	3365	tags=33%, list=6%, signal=35%
GOBP_T_HELPER_17_CELL_DIFFERENTIATION	GOBP_T_HELPER_17_CELL_DIFFERENTIATION		27	-0.63479483	-1.6007737	0.040384617	0.16559164	0.988	9083	tags=52%, list=16%, signal=62%
GOBP_REGULATION_OF_SMOOTH_MUSCLE_CONTRACTION	GOBP_REGULATION_OF_SMOOTH_MUSCLE_CONTRACTION		63	-0.49094224	-1.6007645	0.014373717	0.16525187	0.988	11449	tags=49%, list=20%, signal=62%
GOBP_POSITIVE_REGULATION_OF_GLIAL_CELL_DIFFERENTIATION	GOBP_POSITIVE_REGULATION_OF_GLIAL_CELL_DIFFERENTIATION		41	-0.47603163	-1.600386	0.015655577	0.16533332	0.988	2706	tags=32%, list=5%, signal=33%
GOBP_NEGATIVE_REGULATION_OF_INTERLEUKIN_6_PRODUCTION	GOBP_NEGATIVE_REGULATION_OF_INTERLEUKIN_6_PRODUCTION		63	-0.49102056	-1.6003451	0.041257367	0.16503495	0.988	8620	tags=41%, list=15%, signal=49%
GOBP_CHONDROCYTE_DEVELOPMENT	GOBP_CHONDROCYTE_DEVELOPMENT		30	-0.52703094	-1.6002089	0.025440313	0.16486113	0.988	3936	tags=27%, list=7%, signal=29%
GOBP_POSITIVE_REGULATION_OF_LYMPHOCYTE_MEDIATED_IMMUNITY	GOBP_POSITIVE_REGULATION_OF_LYMPHOCYTE_MEDIATED_IMMUNITY		116	-0.48392507	-1.6000978	0.045009784	0.16464718	0.988	7016	tags=40%, list=12%, signal=45%
GOBP_NEGATIVE_REGULATION_OF_CHEMOTAXIS	GOBP_NEGATIVE_REGULATION_OF_CHEMOTAXIS		65	-0.49881822	-1.5996106	0.03250478	0.16489825	0.988	12049	tags=54%, list=21%, signal=68%
GOBP_PROTEIN_KINASE_A_SIGNALING	GOBP_PROTEIN_KINASE_A_SIGNALING		35	-0.5151369	-1.5995333	0.029166667	0.16464995	0.988	9220	tags=43%, list=16%, signal=51%
GOBP_MUSCLE_CONTRACTION	GOBP_MUSCLE_CONTRACTION		345	-0.41789827	-1.5994219	0.014492754	0.16443211	0.988	6791	tags=30%, list=12%, signal=34%
GOBP_CELL_ADHESION_MEDIATED_BY_INTEGRIN	GOBP_CELL_ADHESION_MEDIATED_BY_INTEGRIN		86	-0.5327144	-1.5982051	0.041749503	0.16556405	0.988	10048	tags=50%, list=18%, signal=61%
GOBP_REGULATION_OF_NATURAL_KILLER_CELL_MEDIATED_IMMUNITY	GOBP_REGULATION_OF_NATURAL_KILLER_CELL_MEDIATED_IMMUNITY		50	-0.60540915	-1.5981807	0.054393306	0.1652478	0.988	12523	tags=66%, list=22%, signal=85%
GOMF_BILE_ACID_TRANSMEMBRANE_TRANSPORTER_ACTIVITY	GOMF_BILE_ACID_TRANSMEMBRANE_TRANSPORTER_ACTIVITY		21	-0.5859629	-1.5980756	0.022869023	0.16506927	0.988	7315	tags=52%, list=13%, signal=60%
GOBP_MACROPHAGE_CHEMOTAXIS	GOBP_MACROPHAGE_CHEMOTAXIS		38	-0.5209	-1.5973632	0.037623763	0.16565461	0.988	10729	tags=58%, list=19%, signal=71%
GOMF_INTEGRIN_BINDING	GOMF_INTEGRIN_BINDING		156	-0.5131485	-1.5973402	0.035643563	0.1653749	0.988	9315	tags=46%, list=16%, signal=55%
GOBP_NEGATIVE_REGULATION_OF_T_CELL_PROLIFERATION	GOBP_NEGATIVE_REGULATION_OF_T_CELL_PROLIFERATION		68	-0.50856155	-1.5972563	0.044	0.16515009	0.988	14327	tags=60%, list=25%, signal=81%
GOBP_MESENCHYME_MORPHOGENESIS	GOBP_MESENCHYME_MORPHOGENESIS		56	-0.51481444	-1.5970125	0.03195489	0.16513216	0.989	12353	tags=54%, list=22%, signal=68%
GOBP_DIGESTIVE_TRACT_MORPHOGENESIS	GOBP_DIGESTIVE_TRACT_MORPHOGENESIS		48	-0.4738001	-1.5969218	0.015594542	0.16490361	0.989	6187	tags=31%, list=11%, signal=35%
GOBP_T_CELL_PROLIFERATION	GOBP_T_CELL_PROLIFERATION		204	-0.4692777	-1.5961775	0.07156673	0.16551296	0.989	10152	tags=45%, list=18%, signal=54%
GOBP_MATURE_B_CELL_DIFFERENTIATION	GOBP_MATURE_B_CELL_DIFFERENTIATION		34	-0.58123255	-1.5961659	0.05108055	0.16519052	0.989	9566	tags=62%, list=17%, signal=74%
GOCC_LAMELLIPODIUM	GOCC_LAMELLIPODIUM		201	-0.4246178	-1.5955167	0.02303263	0.16563603	0.989	9165	tags=38%, list=16%, signal=45%
GOBP_CEREBRAL_CORTEX_CELL_MIGRATION	GOBP_CEREBRAL_CORTEX_CELL_MIGRATION		44	-0.4753194	-1.5949081	0.015296367	0.16597496	0.989	6724	tags=41%, list=12%, signal=46%
GOBP_PHAGOCYTOSIS	GOBP_PHAGOCYTOSIS		299	-0.488753	-1.5948517	0.055009823	0.16571797	0.989	9947	tags=46%, list=18%, signal=55%
GOBP_AXON_EXTENSION	GOBP_AXON_EXTENSION		121	-0.45519438	-1.593953	0.028142588	0.16638957	0.989	8989	tags=39%, list=16%, signal=46%
GOBP_POSITIVE_REGULATION_OF_T_CELL_MEDIATED_IMMUNITY	GOBP_POSITIVE_REGULATION_OF_T_CELL_MEDIATED_IMMUNITY		58	-0.5327881	-1.5931005	0.0546875	0.16710998	0.989	9001	tags=45%, list=16%, signal=53%
GOBP_IMMUNE_RESPONSE_REGULATING_CELL_SURFACE_RECEPTOR_SIGNALING_PATHWAY	GOBP_IMMUNE_RESPONSE_REGULATING_CELL_SURFACE_RECEPTOR_SIGNALING_PATHWAY		312	-0.5121973	-1.5930037	0.05566219	0.16691668	0.989	12533	tags=57%, list=22%, signal=72%
GOBP_CARTILAGE_DEVELOPMENT	GOBP_CARTILAGE_DEVELOPMENT		192	-0.4444307	-1.5927416	0.023715414	0.16695319	0.989	12144	tags=48%, list=21%, signal=61%
GOBP_POSITIVE_REGULATION_OF_PROTEIN_LOCALIZATION_TO_MEMBRANE	GOBP_POSITIVE_REGULATION_OF_PROTEIN_LOCALIZATION_TO_MEMBRANE		102	-0.413505	-1.5925902	0.015594542	0.16682726	0.989	10790	tags=42%, list=19%, signal=52%
GOBP_NEGATIVE_REGULATION_OF_LYMPHOCYTE_MEDIATED_IMMUNITY	GOBP_NEGATIVE_REGULATION_OF_LYMPHOCYTE_MEDIATED_IMMUNITY		55	-0.5350649	-1.5923253	0.03869654	0.16678073	0.989	7168	tags=42%, list=13%, signal=48%
GOMF_PHOSPHATIDYLINOSITOL_3_4_5_TRISPHOSPHATE_BINDING	GOMF_PHOSPHATIDYLINOSITOL_3_4_5_TRISPHOSPHATE_BINDING		39	-0.49631372	-1.592044	0.037037037	0.16679356	0.989	13163	tags=56%, list=23%, signal=73%
GOBP_POSITIVE_REGULATION_OF_CELL_SUBSTRATE_ADHESION	GOBP_POSITIVE_REGULATION_OF_CELL_SUBSTRATE_ADHESION		121	-0.456642	-1.590634	0.029761905	0.16816546	0.989	10490	tags=45%, list=19%, signal=55%
GOBP_JNK_CASCADE	GOBP_JNK_CASCADE		174	-0.39504573	-1.5904998	0.018903593	0.16797341	0.989	11800	tags=43%, list=21%, signal=54%
GOBP_MACROPHAGE_DIFFERENTIATION	GOBP_MACROPHAGE_DIFFERENTIATION		48	-0.5164299	-1.5903944	0.03877551	0.16779557	0.989	12828	tags=60%, list=23%, signal=78%
GOMF_TRANSMEMBRANE_RECEPTOR_PROTEIN_TYROSINE_KINASE_ACTIVITY	GOMF_TRANSMEMBRANE_RECEPTOR_PROTEIN_TYROSINE_KINASE_ACTIVITY		64	-0.5020558	-1.590329	0.026422765	0.16755617	0.989	7843	tags=42%, list=14%, signal=49%
GOBP_REGULATION_OF_URINE_VOLUME	GOBP_REGULATION_OF_URINE_VOLUME		21	-0.59239405	-1.5901875	0.016161617	0.16741325	0.989	9074	tags=57%, list=16%, signal=68%
GOBP_THYMIC_T_CELL_SELECTION	GOBP_THYMIC_T_CELL_SELECTION		22	-0.63838255	-1.5900967	0.059642147	0.16719851	0.989	7209	tags=59%, list=13%, signal=68%
GOBP_VOCALIZATION_BEHAVIOR	GOBP_VOCALIZATION_BEHAVIOR		19	-0.64467907	-1.5893257	0.035343036	0.16778207	0.989	9661	tags=58%, list=17%, signal=70%
GOBP_STRESS_FIBER_ASSEMBLY	GOBP_STRESS_FIBER_ASSEMBLY		106	-0.42202517	-1.5891215	0.015444015	0.1677528	0.989	10961	tags=41%, list=19%, signal=50%
GOBP_CYCLIC_NUCLEOTIDE_METABOLIC_PROCESS	GOBP_CYCLIC_NUCLEOTIDE_METABOLIC_PROCESS		39	-0.5276503	-1.5888493	0.026	0.16779687	0.99	8092	tags=44%, list=14%, signal=51%
GOBP_LEUKOCYTE_MEDIATED_IMMUNITY	GOBP_LEUKOCYTE_MEDIATED_IMMUNITY		445	-0.48488352	-1.587852	0.05533597	0.16861185	0.99	9308	tags=46%, list=16%, signal=54%
GOCC_EARLY_ENDOSOME_MEMBRANE	GOCC_EARLY_ENDOSOME_MEMBRANE		173	-0.4105361	-1.5874726	0.013384321	0.16874534	0.99	9651	tags=39%, list=17%, signal=47%
GOBP_MYOBLAST_PROLIFERATION	GOBP_MYOBLAST_PROLIFERATION		23	-0.537324	-1.5862601	0.024096385	0.16982073	0.99	8354	tags=39%, list=15%, signal=46%
GOBP_RELAXATION_OF_CARDIAC_MUSCLE	GOBP_RELAXATION_OF_CARDIAC_MUSCLE		17	-0.6123671	-1.5862268	0.056530215	0.16953868	0.99	8092	tags=53%, list=14%, signal=62%
GOBP_RELEASE_OF_SEQUESTERED_CALCIUM_ION_INTO_CYTOSOL_BY_ENDOPLASMIC_RETICULUM	GOBP_RELEASE_OF_SEQUESTERED_CALCIUM_ION_INTO_CYTOSOL_BY_ENDOPLASMIC_RETICULUM		35	-0.52497685	-1.5860839	0.043737575	0.16939718	0.99	8764	tags=51%, list=16%, signal=61%
GOBP_ACTIN_CYTOSKELETON_REORGANIZATION	GOBP_ACTIN_CYTOSKELETON_REORGANIZATION		108	-0.46188882	-1.5855358	0.043564357	0.16975272	0.99	11009	tags=44%, list=19%, signal=54%
GOBP_POSITIVE_REGULATION_OF_TYROSINE_PHOSPHORYLATION_OF_STAT_PROTEIN	GOBP_POSITIVE_REGULATION_OF_TYROSINE_PHOSPHORYLATION_OF_STAT_PROTEIN		66	-0.47914883	-1.585277	0.020242915	0.16970916	0.99	5512	tags=36%, list=10%, signal=40%
GOBP_REGULATION_OF_GLUCOSE_TRANSMEMBRANE_TRANSPORT	GOBP_REGULATION_OF_GLUCOSE_TRANSMEMBRANE_TRANSPORT		76	-0.4472982	-1.5851775	0.014227643	0.16950665	0.99	9803	tags=39%, list=17%, signal=48%
GOBP_NEGATIVE_REGULATION_OF_HEMOPOIESIS	GOBP_NEGATIVE_REGULATION_OF_HEMOPOIESIS		105	-0.46101686	-1.5841428	0.031496063	0.17042999	0.99	5214	tags=34%, list=9%, signal=38%
GOBP_REGULATION_OF_PATTERN_RECOGNITION_RECEPTOR_SIGNALING_PATHWAY	GOBP_REGULATION_OF_PATTERN_RECOGNITION_RECEPTOR_SIGNALING_PATHWAY		103	-0.45250982	-1.583508	0.021825397	0.17083247	0.99	10870	tags=48%, list=19%, signal=59%
GOBP_NEGATIVE_REGULATION_OF_IMMUNE_RESPONSE	GOBP_NEGATIVE_REGULATION_OF_IMMUNE_RESPONSE		175	-0.46969926	-1.582541	0.054	0.17177913	0.99	12638	tags=49%, list=22%, signal=62%
GOBP_REGULATION_OF_ACTIN_FILAMENT_BASED_MOVEMENT	GOBP_REGULATION_OF_ACTIN_FILAMENT_BASED_MOVEMENT		40	-0.46163854	-1.5817387	0.027613413	0.17244834	0.991	8959	tags=38%, list=16%, signal=45%
GOBP_DEFINITIVE_HEMOPOIESIS	GOBP_DEFINITIVE_HEMOPOIESIS		19	-0.61077905	-1.58144	0.047524754	0.17252098	0.991	14815	tags=79%, list=26%, signal=107%
GOCC_ENDOSOME_LUMEN	GOCC_ENDOSOME_LUMEN		37	-0.54486513	-1.5814148	0.018181818	0.17221956	0.991	17191	tags=65%, list=30%, signal=93%
GOBP_NEGATIVE_REGULATION_OF_LEUKOCYTE_CELL_CELL_ADHESION	GOBP_NEGATIVE_REGULATION_OF_LEUKOCYTE_CELL_CELL_ADHESION		142	-0.4678805	-1.5812273	0.057086613	0.17219357	0.991	11720	tags=48%, list=21%, signal=60%
GOBP_POSITIVE_REGULATION_OF_CELL_ACTIVATION	GOBP_POSITIVE_REGULATION_OF_CELL_ACTIVATION		420	-0.47992453	-1.5810878	0.06963249	0.17208244	0.991	9566	tags=44%, list=17%, signal=52%
GOMF_METALLOCARBOXYPEPTIDASE_ACTIVITY	GOMF_METALLOCARBOXYPEPTIDASE_ACTIVITY		30	-0.5661787	-1.5810517	0.024291499	0.17180856	0.991	12849	tags=57%, list=23%, signal=73%
GOBP_IMMUNOLOGICAL_MEMORY_PROCESS	GOBP_IMMUNOLOGICAL_MEMORY_PROCESS		17	-0.635319	-1.5809834	0.06560636	0.17159042	0.991	13326	tags=71%, list=24%, signal=92%
GOBP_POSITIVE_REGULATION_OF_INFLAMMATORY_RESPONSE	GOBP_POSITIVE_REGULATION_OF_INFLAMMATORY_RESPONSE		140	-0.45970145	-1.5802622	0.040567953	0.17216101	0.991	8344	tags=44%, list=15%, signal=51%
GOBP_POSITIVE_REGULATION_OF_BLOOD_VESSEL_ENDOTHELIAL_CELL_PROLIFERATION_INVOLVED_IN_SPROUTING_ANGIOGENESIS	GOBP_POSITIVE_REGULATION_OF_BLOOD_VESSEL_ENDOTHELIAL_CELL_PROLIFERATION_INVOLVED_IN_SPROUTING_ANGIOGENESIS		18	-0.64686877	-1.58022	0.045548655	0.17193003	0.991	10685	tags=50%, list=19%, signal=62%
GOBP_REGULATION_OF_MYELOID_CELL_APOPTOTIC_PROCESS	GOBP_REGULATION_OF_MYELOID_CELL_APOPTOTIC_PROCESS		27	-0.5258617	-1.579945	0.022403259	0.1719546	0.991	8691	tags=48%, list=15%, signal=57%
GOCC_ENDOCYTIC_VESICLE	GOCC_ENDOCYTIC_VESICLE		340	-0.40839788	-1.5789953	0.026871402	0.17270169	0.991	11115	tags=41%, list=20%, signal=51%
GOBP_MYELOID_LEUKOCYTE_ACTIVATION	GOBP_MYELOID_LEUKOCYTE_ACTIVATION		233	-0.48528692	-1.5787706	0.070866145	0.17267539	0.992	9151	tags=43%, list=16%, signal=51%
GOBP_INTEGRIN_ACTIVATION	GOBP_INTEGRIN_ACTIVATION		26	-0.5658982	-1.5782579	0.037181996	0.17294969	0.992	8740	tags=42%, list=15%, signal=50%
GOBP_REGULATION_OF_MONOCYTE_CHEMOTAXIS	GOBP_REGULATION_OF_MONOCYTE_CHEMOTAXIS		28	-0.5793731	-1.5780256	0.065737054	0.17297502	0.992	11963	tags=79%, list=21%, signal=100%
GOBP_TUMOR_NECROSIS_FACTOR_SUPERFAMILY_CYTOKINE_PRODUCTION	GOBP_TUMOR_NECROSIS_FACTOR_SUPERFAMILY_CYTOKINE_PRODUCTION		185	-0.44683343	-1.5778849	0.063097514	0.17282604	0.992	11800	tags=44%, list=21%, signal=56%
GOBP_SPHINGOLIPID_BIOSYNTHETIC_PROCESS	GOBP_SPHINGOLIPID_BIOSYNTHETIC_PROCESS		110	-0.40438968	-1.5778524	0.013645224	0.17253578	0.992	10966	tags=42%, list=19%, signal=52%
GOBP_POSITIVE_REGULATION_OF_ALPHA_BETA_T_CELL_ACTIVATION	GOBP_POSITIVE_REGULATION_OF_ALPHA_BETA_T_CELL_ACTIVATION		67	-0.5307556	-1.5777633	0.08113208	0.17231067	0.992	6859	tags=40%, list=12%, signal=46%
GOBP_REGULATION_OF_PEPTIDYL_TYROSINE_PHOSPHORYLATION	GOBP_REGULATION_OF_PEPTIDYL_TYROSINE_PHOSPHORYLATION		257	-0.43121195	-1.5773613	0.027833002	0.17247304	0.992	13192	tags=49%, list=23%, signal=64%
GOBP_DEFENSE_RESPONSE_TO_BACTERIUM	GOBP_DEFENSE_RESPONSE_TO_BACTERIUM		356	-0.4477205	-1.5771091	0.035051547	0.17253578	0.992	8857	tags=42%, list=16%, signal=50%
GOBP_METANEPHRIC_EPITHELIUM_DEVELOPMENT	GOBP_METANEPHRIC_EPITHELIUM_DEVELOPMENT		24	-0.5346474	-1.5770322	0.039583333	0.17229514	0.992	6220	tags=38%, list=11%, signal=42%
GOCC_PLATELET_ALPHA_GRANULE_LUMEN	GOCC_PLATELET_ALPHA_GRANULE_LUMEN		67	-0.55922484	-1.5761752	0.02736842	0.1730416	0.992	10037	tags=54%, list=18%, signal=65%
GOBP_NEGATIVE_REGULATION_OF_CELL_CELL_ADHESION	GOBP_NEGATIVE_REGULATION_OF_CELL_CELL_ADHESION		197	-0.44115132	-1.5759323	0.047058824	0.17302613	0.992	13060	tags=50%, list=23%, signal=65%
GOCC_AXONAL_GROWTH_CONE	GOCC_AXONAL_GROWTH_CONE		22	-0.5560172	-1.5759041	0.031558186	0.17274708	0.992	2324	tags=27%, list=4%, signal=28%
GOBP_OSTEOBLAST_PROLIFERATION	GOBP_OSTEOBLAST_PROLIFERATION		33	-0.51338404	-1.5752704	0.036144577	0.17320424	0.992	8659	tags=42%, list=15%, signal=50%
GOBP_GLIAL_CELL_DEVELOPMENT	GOBP_GLIAL_CELL_DEVELOPMENT		113	-0.41054955	-1.5750988	0.008080808	0.17307244	0.992	8691	tags=39%, list=15%, signal=46%
GOMF_ANTIGEN_BINDING	GOMF_ANTIGEN_BINDING		165	-0.64689475	-1.5750842	0.09218437	0.17277777	0.992	8321	tags=55%, list=15%, signal=64%
GOBP_POSITIVE_REGULATION_OF_EPITHELIAL_CELL_DIFFERENTIATION	GOBP_POSITIVE_REGULATION_OF_EPITHELIAL_CELL_DIFFERENTIATION		63	-0.44772702	-1.5745735	0.017681729	0.17314093	0.992	8033	tags=35%, list=14%, signal=41%
GOBP_NEGATIVE_REGULATION_OF_MUSCLE_CELL_APOPTOTIC_PROCESS	GOBP_NEGATIVE_REGULATION_OF_MUSCLE_CELL_APOPTOTIC_PROCESS		41	-0.4493281	-1.5743941	0.01026694	0.17301819	0.992	5202	tags=29%, list=9%, signal=32%
GOBP_REGULATION_OF_CALCIUM_ION_TRANSMEMBRANE_TRANSPORT	GOBP_REGULATION_OF_CALCIUM_ION_TRANSMEMBRANE_TRANSPORT		154	-0.40413666	-1.5734935	0.014227643	0.17385264	0.992	8879	tags=35%, list=16%, signal=41%
GOBP_POSITIVE_REGULATION_OF_VASCULATURE_DEVELOPMENT	GOBP_POSITIVE_REGULATION_OF_VASCULATURE_DEVELOPMENT		175	-0.46325734	-1.573334	0.06090373	0.17373148	0.992	12181	tags=49%, list=22%, signal=62%
GOBP_STRESS_ACTIVATED_PROTEIN_KINASE_SIGNALING_CASCADE	GOBP_STRESS_ACTIVATED_PROTEIN_KINASE_SIGNALING_CASCADE		251	-0.38463965	-1.5729994	0.013384321	0.17382047	0.992	8594	tags=33%, list=15%, signal=39%
GOBP_SMOOTH_MUSCLE_CELL_DIFFERENTIATION	GOBP_SMOOTH_MUSCLE_CELL_DIFFERENTIATION		68	-0.49009728	-1.5727408	0.039473683	0.17386656	0.993	9074	tags=40%, list=16%, signal=47%
GOBP_REGULATION_OF_ACTIN_FILAMENT_BUNDLE_ASSEMBLY	GOBP_REGULATION_OF_ACTIN_FILAMENT_BUNDLE_ASSEMBLY		103	-0.43124244	-1.5726595	0.023762377	0.17365047	0.993	10961	tags=44%, list=19%, signal=54%
GOBP_CHRONIC_INFLAMMATORY_RESPONSE	GOBP_CHRONIC_INFLAMMATORY_RESPONSE		17	-0.63718796	-1.5725597	0.05691057	0.17348139	0.994	11084	tags=71%, list=20%, signal=88%
GOBP_REGULATION_OF_STRESS_ACTIVATED_PROTEIN_KINASE_SIGNALING_CASCADE	GOBP_REGULATION_OF_STRESS_ACTIVATED_PROTEIN_KINASE_SIGNALING_CASCADE		201	-0.38931182	-1.5715057	0.013487476	0.1744555	0.994	11414	tags=41%, list=20%, signal=52%
GOBP_MORPHOGENESIS_OF_A_POLARIZED_EPITHELIUM	GOBP_MORPHOGENESIS_OF_A_POLARIZED_EPITHELIUM		96	-0.446784	-1.5714138	0.026	0.17427033	0.994	9669	tags=42%, list=17%, signal=50%
GOCC_MUSCLE_MYOSIN_COMPLEX	GOCC_MUSCLE_MYOSIN_COMPLEX		15	-0.6332665	-1.5711303	0.047984645	0.17432626	0.994	5722	tags=53%, list=10%, signal=59%
GOBP_CELL_CHEMOTAXIS	GOBP_CELL_CHEMOTAXIS		309	-0.45304942	-1.571118	0.052208837	0.17402461	0.994	8421	tags=39%, list=15%, signal=46%
GOBP_FIBROBLAST_MIGRATION	GOBP_FIBROBLAST_MIGRATION		47	-0.512262	-1.5706486	0.05142857	0.17432389	0.994	9787	tags=47%, list=17%, signal=57%
GOBP_REGULATION_OF_CELL_GROWTH_INVOLVED_IN_CARDIAC_MUSCLE_CELL_DEVELOPMENT	GOBP_REGULATION_OF_CELL_GROWTH_INVOLVED_IN_CARDIAC_MUSCLE_CELL_DEVELOPMENT		18	-0.53677833	-1.5699084	0.024489796	0.17500526	0.994	6446	tags=39%, list=11%, signal=44%
GOBP_CELL_DIFFERENTIATION_INVOLVED_IN_KIDNEY_DEVELOPMENT	GOBP_CELL_DIFFERENTIATION_INVOLVED_IN_KIDNEY_DEVELOPMENT		58	-0.49473438	-1.5697815	0.030947777	0.1748756	0.994	11175	tags=48%, list=20%, signal=60%
GOBP_POSITIVE_REGULATION_OF_NITRIC_OXIDE_SYNTHASE_BIOSYNTHETIC_PROCESS	GOBP_POSITIVE_REGULATION_OF_NITRIC_OXIDE_SYNTHASE_BIOSYNTHETIC_PROCESS		17	-0.62472826	-1.5695114	0.06311637	0.17497838	0.994	10467	tags=59%, list=19%, signal=72%
GOBP_HEMOSTASIS	GOBP_HEMOSTASIS		228	-0.43976656	-1.569484	0.022494888	0.17472056	0.994	10677	tags=43%, list=19%, signal=53%
GOBP_POSITIVE_REGULATION_OF_T_CELL_PROLIFERATION	GOBP_POSITIVE_REGULATION_OF_T_CELL_PROLIFERATION		102	-0.5108946	-1.5694667	0.09019608	0.17443572	0.994	6876	tags=42%, list=12%, signal=48%
GOBP_APOPTOTIC_PROCESS_INVOLVED_IN_MORPHOGENESIS	GOBP_APOPTOTIC_PROCESS_INVOLVED_IN_MORPHOGENESIS		27	-0.5143852	-1.569097	0.035019454	0.17457429	0.994	4457	tags=37%, list=8%, signal=40%
GOBP_BONE_DEVELOPMENT	GOBP_BONE_DEVELOPMENT		217	-0.41624236	-1.5687057	0.024904214	0.17477265	0.994	11730	tags=44%, list=21%, signal=55%
GOBP_ERK1_AND_ERK2_CASCADE	GOBP_ERK1_AND_ERK2_CASCADE		334	-0.41013542	-1.5686288	0.018329939	0.17457388	0.994	11628	tags=43%, list=21%, signal=54%
GOBP_REGULATION_OF_T_CELL_MEDIATED_CYTOTOXICITY	GOBP_REGULATION_OF_T_CELL_MEDIATED_CYTOTOXICITY		40	-0.5724209	-1.5685352	0.07198443	0.17438461	0.994	13764	tags=63%, list=24%, signal=83%
GOBP_FEAR_RESPONSE	GOBP_FEAR_RESPONSE		38	-0.47601116	-1.5681046	0.010224949	0.17461137	0.994	6158	tags=37%, list=11%, signal=41%
GOBP_POSITIVE_REGULATION_OF_NF_KAPPAB_TRANSCRIPTION_FACTOR_ACTIVITY	GOBP_POSITIVE_REGULATION_OF_NF_KAPPAB_TRANSCRIPTION_FACTOR_ACTIVITY		153	-0.41605982	-1.5680716	0.025948104	0.17434828	0.994	8594	tags=39%, list=15%, signal=45%
GOBP_POSITIVE_REGULATION_OF_CALCIUM_ION_TRANSPORT_INTO_CYTOSOL	GOBP_POSITIVE_REGULATION_OF_CALCIUM_ION_TRANSPORT_INTO_CYTOSOL		54	-0.48664033	-1.5676074	0.036960986	0.17464665	0.994	8879	tags=43%, list=16%, signal=50%
GOMF_OXIDOREDUCTASE_ACTIVITY_ACTING_ON_THE_CH_NH2_GROUP_OF_DONORS	GOMF_OXIDOREDUCTASE_ACTIVITY_ACTING_ON_THE_CH_NH2_GROUP_OF_DONORS		20	-0.59190226	-1.5673696	0.048681542	0.17464128	0.994	10270	tags=40%, list=18%, signal=49%
GOBP_LYMPHOCYTE_APOPTOTIC_PROCESS	GOBP_LYMPHOCYTE_APOPTOTIC_PROCESS		75	-0.4677058	-1.567316	0.0390625	0.1744	0.994	12738	tags=56%, list=23%, signal=72%
GOBP_PROTEOGLYCAN_METABOLIC_PROCESS	GOBP_PROTEOGLYCAN_METABOLIC_PROCESS		79	-0.4794177	-1.5665574	0.037401576	0.17504148	0.994	11393	tags=46%, list=20%, signal=57%
GOBP_CELL_SURFACE_RECEPTOR_SIGNALING_PATHWAY_INVOLVED_IN_HEART_DEVELOPMENT	GOBP_CELL_SURFACE_RECEPTOR_SIGNALING_PATHWAY_INVOLVED_IN_HEART_DEVELOPMENT		30	-0.53843737	-1.5663395	0.043392505	0.17497915	0.994	12353	tags=50%, list=22%, signal=64%
GOBP_BONE_MINERALIZATION	GOBP_BONE_MINERALIZATION		120	-0.44136873	-1.5663255	0.022774328	0.17469701	0.994	7523	tags=36%, list=13%, signal=41%
GOMF_ICOSANOID_RECEPTOR_ACTIVITY	GOMF_ICOSANOID_RECEPTOR_ACTIVITY		15	-0.63969994	-1.565911	0.057312254	0.17492028	0.994	11183	tags=67%, list=20%, signal=83%
GOBP_NEGATIVE_REGULATION_OF_LEUKOCYTE_MEDIATED_IMMUNITY	GOBP_NEGATIVE_REGULATION_OF_LEUKOCYTE_MEDIATED_IMMUNITY		67	-0.52962273	-1.5658462	0.059880238	0.17472333	0.994	12523	tags=55%, list=22%, signal=71%
GOBP_POSITIVE_REGULATION_OF_EPITHELIAL_TO_MESENCHYMAL_TRANSITION	GOBP_POSITIVE_REGULATION_OF_EPITHELIAL_TO_MESENCHYMAL_TRANSITION		52	-0.48207852	-1.565145	0.0407767	0.17527978	0.994	3838	tags=31%, list=7%, signal=33%
GOBP_REGULATION_OF_CELL_SUBSTRATE_ADHESION	GOBP_REGULATION_OF_CELL_SUBSTRATE_ADHESION		212	-0.43872696	-1.5651448	0.03307393	0.17498116	0.994	10975	tags=43%, list=19%, signal=53%
GOBP_HEART_VALVE_MORPHOGENESIS	GOBP_HEART_VALVE_MORPHOGENESIS		55	-0.52668715	-1.5648645	0.052734375	0.17503023	0.994	7408	tags=38%, list=13%, signal=44%
GOBP_POSITIVE_REGULATION_OF_VIRAL_LIFE_CYCLE	GOBP_POSITIVE_REGULATION_OF_VIRAL_LIFE_CYCLE		21	-0.57196796	-1.5643773	0.043137256	0.17534368	0.994	11696	tags=48%, list=21%, signal=60%
GOBP_CAMP_METABOLIC_PROCESS	GOBP_CAMP_METABOLIC_PROCESS		22	-0.5552647	-1.5641062	0.031434186	0.17539124	0.994	14816	tags=64%, list=26%, signal=86%
GOBP_RESPONSE_TO_UV_B	GOBP_RESPONSE_TO_UV_B		16	-0.5763258	-1.5639111	0.0256917	0.17535996	0.994	8987	tags=50%, list=16%, signal=59%
GOCC_MEMBRANE_MICRODOMAIN	GOCC_MEMBRANE_MICRODOMAIN		329	-0.41133007	-1.5636958	0.031809144	0.17536196	0.994	7891	tags=33%, list=14%, signal=38%
GOBP_ACTIN_MYOSIN_FILAMENT_SLIDING	GOBP_ACTIN_MYOSIN_FILAMENT_SLIDING		16	-0.5520852	-1.563683	0.04024145	0.17507884	0.994	5722	tags=44%, list=10%, signal=49%
GOBP_INSULIN_LIKE_GROWTH_FACTOR_RECEPTOR_SIGNALING_PATHWAY	GOBP_INSULIN_LIKE_GROWTH_FACTOR_RECEPTOR_SIGNALING_PATHWAY		36	-0.5041511	-1.5634003	0.020366598	0.17514154	0.994	9613	tags=50%, list=17%, signal=60%
GOBP_NEGATIVE_REGULATION_OF_CALCINEURIN_MEDIATED_SIGNALING	GOBP_NEGATIVE_REGULATION_OF_CALCINEURIN_MEDIATED_SIGNALING		15	-0.5710656	-1.5633245	0.035781544	0.17492026	0.994	7548	tags=53%, list=13%, signal=62%
GOBP_SMOOTH_MUSCLE_CONTRACTION	GOBP_SMOOTH_MUSCLE_CONTRACTION		110	-0.46776888	-1.5632437	0.030864198	0.17471342	0.994	11449	tags=47%, list=20%, signal=59%
GOBP_REGULATION_OF_WOUND_HEALING	GOBP_REGULATION_OF_WOUND_HEALING		130	-0.46880382	-1.563203	0.014644352	0.17445736	0.994	10433	tags=45%, list=18%, signal=55%
GOBP_ARTERY_DEVELOPMENT	GOBP_ARTERY_DEVELOPMENT		103	-0.47684768	-1.5628486	0.03269231	0.17463845	0.994	8743	tags=37%, list=15%, signal=44%
GOCC_T_TUBULE	GOCC_T_TUBULE		51	-0.485994	-1.5626309	0.022177419	0.17461392	0.994	8488	tags=39%, list=15%, signal=46%
GOBP_ENDOTHELIUM_DEVELOPMENT	GOBP_ENDOTHELIUM_DEVELOPMENT		135	-0.46885762	-1.5619699	0.06126482	0.17513534	0.994	10905	tags=44%, list=19%, signal=55%
GOBP_RESPONSE_TO_PROTOZOAN	GOBP_RESPONSE_TO_PROTOZOAN		27	-0.5674375	-1.5615429	0.0499002	0.1753395	0.994	11084	tags=56%, list=20%, signal=69%
GOBP_POSITIVE_REGULATION_OF_GLYCOPROTEIN_METABOLIC_PROCESS	GOBP_POSITIVE_REGULATION_OF_GLYCOPROTEIN_METABOLIC_PROCESS		27	-0.4809045	-1.5613443	0.018292682	0.1752943	0.994	3683	tags=26%, list=7%, signal=28%
GOMF_K63_LINKED_POLYUBIQUITIN_MODIFICATION_DEPENDENT_PROTEIN_BINDING	GOMF_K63_LINKED_POLYUBIQUITIN_MODIFICATION_DEPENDENT_PROTEIN_BINDING		25	-0.54203814	-1.5610633	0.033009708	0.1753808	0.994	9646	tags=56%, list=17%, signal=67%
GOBP_POSITIVE_REGULATION_OF_LEUKOCYTE_ADHESION_TO_VASCULAR_ENDOTHELIAL_CELL	GOBP_POSITIVE_REGULATION_OF_LEUKOCYTE_ADHESION_TO_VASCULAR_ENDOTHELIAL_CELL		22	-0.6201984	-1.5605342	0.059880238	0.17574891	0.995	8310	tags=50%, list=15%, signal=59%
GOBP_RENAL_ABSORPTION	GOBP_RENAL_ABSORPTION		20	-0.537205	-1.5604736	0.021912351	0.17554107	0.995	9074	tags=40%, list=16%, signal=48%
GOBP_REGULATION_OF_T_CELL_MIGRATION	GOBP_REGULATION_OF_T_CELL_MIGRATION		44	-0.5084739	-1.560459	0.055009823	0.17526563	0.995	9136	tags=41%, list=16%, signal=49%
GOBP_GLYCOSPHINGOLIPID_BIOSYNTHETIC_PROCESS	GOBP_GLYCOSPHINGOLIPID_BIOSYNTHETIC_PROCESS		33	-0.4975698	-1.5603857	0.030120483	0.1750626	0.995	8704	tags=45%, list=15%, signal=54%
GOBP_REGULATION_OF_T_CELL_PROLIFERATION	GOBP_REGULATION_OF_T_CELL_PROLIFERATION		173	-0.4695996	-1.5603346	0.0859375	0.174843	0.995	7063	tags=38%, list=12%, signal=43%
GOBP_POSITIVE_REGULATION_OF_ANTIGEN_RECEPTOR_MEDIATED_SIGNALING_PATHWAY	GOBP_POSITIVE_REGULATION_OF_ANTIGEN_RECEPTOR_MEDIATED_SIGNALING_PATHWAY		24	-0.5740112	-1.5601615	0.067961164	0.17479679	0.995	9646	tags=58%, list=17%, signal=70%
GOBP_NEGATIVE_REGULATION_OF_TRANSFORMING_GROWTH_FACTOR_BETA_RECEPTOR_SIGNALING_PATHWAY	GOBP_NEGATIVE_REGULATION_OF_TRANSFORMING_GROWTH_FACTOR_BETA_RECEPTOR_SIGNALING_PATHWAY		80	-0.43416822	-1.5599815	0.0234375	0.17471188	0.995	11471	tags=43%, list=20%, signal=53%
GOBP_REGULATION_OF_VASCULAR_ENDOTHELIAL_GROWTH_FACTOR_RECEPTOR_SIGNALING_PATHWAY	GOBP_REGULATION_OF_VASCULAR_ENDOTHELIAL_GROWTH_FACTOR_RECEPTOR_SIGNALING_PATHWAY		30	-0.53367054	-1.5594262	0.044660196	0.1750503	0.995	11543	tags=67%, list=20%, signal=84%
GOBP_AMINOGLYCAN_CATABOLIC_PROCESS	GOBP_AMINOGLYCAN_CATABOLIC_PROCESS		32	-0.49679857	-1.5590911	0.026415095	0.17514385	0.995	10099	tags=50%, list=18%, signal=61%
GOBP_POSITIVE_REGULATION_OF_SMAD_PROTEIN_SIGNAL_TRANSDUCTION	GOBP_POSITIVE_REGULATION_OF_SMAD_PROTEIN_SIGNAL_TRANSDUCTION		18	-0.55168265	-1.5587829	0.048449613	0.17520908	0.995	2570	tags=33%, list=5%, signal=35%
GOBP_COMPLEMENT_ACTIVATION	GOBP_COMPLEMENT_ACTIVATION		121	-0.5856122	-1.5582757	0.073619634	0.17551328	0.995	11409	tags=61%, list=20%, signal=76%
GOBP_REGULATION_OF_OSSIFICATION	GOBP_REGULATION_OF_OSSIFICATION		117	-0.4444706	-1.5582459	0.025540275	0.17525305	0.995	7652	tags=36%, list=14%, signal=41%
GOBP_POSTSYNAPTIC_SPECIALIZATION_ORGANIZATION	GOBP_POSTSYNAPTIC_SPECIALIZATION_ORGANIZATION		33	-0.56816095	-1.5580957	0.034764826	0.1751411	0.995	10262	tags=58%, list=18%, signal=70%
GOBP_MUSCLE_ADAPTATION	GOBP_MUSCLE_ADAPTATION		111	-0.40762487	-1.5575476	0.015936255	0.1754046	0.995	6780	tags=31%, list=12%, signal=35%
GOBP_CERAMIDE_TRANSPORT	GOBP_CERAMIDE_TRANSPORT		18	-0.55723244	-1.5572605	0.05376344	0.17547633	0.995	7880	tags=50%, list=14%, signal=58%
GOBP_REGULATION_OF_BODY_FLUID_LEVELS	GOBP_REGULATION_OF_BODY_FLUID_LEVELS		385	-0.3970998	-1.5570992	0.007984032	0.1753714	0.995	10677	tags=42%, list=19%, signal=51%
GOBP_NEGATIVE_REGULATION_OF_OSTEOCLAST_DIFFERENTIATION	GOBP_NEGATIVE_REGULATION_OF_OSTEOCLAST_DIFFERENTIATION		30	-0.54787713	-1.5563174	0.05019305	0.1760648	0.995	11720	tags=57%, list=21%, signal=71%
GOBP_REGULATION_OF_CELL_SHAPE	GOBP_REGULATION_OF_CELL_SHAPE		150	-0.43723208	-1.5562953	0.052427184	0.1758045	0.995	11948	tags=45%, list=21%, signal=56%
GOMF_PHOSPHATIDYLINOSITOL_PHOSPHATE_KINASE_ACTIVITY	GOMF_PHOSPHATIDYLINOSITOL_PHOSPHATE_KINASE_ACTIVITY		16	-0.6051032	-1.5553485	0.057251908	0.17665432	0.995	9341	tags=50%, list=17%, signal=60%
GOBP_CGMP_MEDIATED_SIGNALING	GOBP_CGMP_MEDIATED_SIGNALING		32	-0.5252388	-1.5545952	0.02244898	0.17730653	0.995	9411	tags=50%, list=17%, signal=60%
GOMF_UBIQUITIN_LIGASE_SUBSTRATE_ADAPTOR_ACTIVITY	GOMF_UBIQUITIN_LIGASE_SUBSTRATE_ADAPTOR_ACTIVITY		30	-0.50022894	-1.5543725	0.045714285	0.17730701	0.995	14394	tags=57%, list=25%, signal=76%
GOBP_NEGATIVE_REGULATION_OF_WOUND_HEALING	GOBP_NEGATIVE_REGULATION_OF_WOUND_HEALING		75	-0.5349554	-1.55416	0.010752688	0.17729925	0.995	10031	tags=48%, list=18%, signal=58%
GOBP_REGULATION_OF_T_CELL_APOPTOTIC_PROCESS	GOBP_REGULATION_OF_T_CELL_APOPTOTIC_PROCESS		34	-0.506912	-1.5538738	0.04423077	0.17733657	0.995	12391	tags=59%, list=22%, signal=75%
GOMF_METAL_ION_PROTON_ANTIPORTER_ACTIVITY	GOMF_METAL_ION_PROTON_ANTIPORTER_ACTIVITY		15	-0.57244396	-1.55364	0.050880626	0.17733884	0.995	7609	tags=40%, list=13%, signal=46%
GOMF_ACTIN_BINDING	GOMF_ACTIN_BINDING		440	-0.3819345	-1.5536202	0.033203125	0.17707212	0.995	10514	tags=39%, list=19%, signal=48%
GOBP_NEGATIVE_REGULATION_OF_JNK_CASCADE	GOBP_NEGATIVE_REGULATION_OF_JNK_CASCADE		37	-0.46401703	-1.5536071	0.02952756	0.17680229	0.995	11321	tags=43%, list=20%, signal=54%
GOBP_CELLULAR_RESPONSE_TO_FLUID_SHEAR_STRESS	GOBP_CELLULAR_RESPONSE_TO_FLUID_SHEAR_STRESS		20	-0.5678679	-1.5534878	0.052837573	0.17667	0.995	8170	tags=45%, list=14%, signal=53%
GOBP_OUTFLOW_TRACT_MORPHOGENESIS	GOBP_OUTFLOW_TRACT_MORPHOGENESIS		79	-0.47551122	-1.5533862	0.04761905	0.17652604	0.995	7652	tags=34%, list=14%, signal=39%
GOBP_REGULATION_OF_OSTEOCLAST_DIFFERENTIATION	GOBP_REGULATION_OF_OSTEOCLAST_DIFFERENTIATION		64	-0.49910614	-1.5533539	0.052529182	0.17628273	0.995	10757	tags=53%, list=19%, signal=66%
GOBP_CANONICAL_WNT_SIGNALING_PATHWAY	GOBP_CANONICAL_WNT_SIGNALING_PATHWAY		309	-0.40295044	-1.553109	0.027722772	0.17627522	0.995	11997	tags=44%, list=21%, signal=55%
GOBP_POSITIVE_REGULATION_OF_ALCOHOL_BIOSYNTHETIC_PROCESS	GOBP_POSITIVE_REGULATION_OF_ALCOHOL_BIOSYNTHETIC_PROCESS		27	-0.53104377	-1.5528893	0.014084507	0.17630982	0.995	7624	tags=41%, list=13%, signal=47%
GOBP_NEGATIVE_REGULATION_OF_FAT_CELL_DIFFERENTIATION	GOBP_NEGATIVE_REGULATION_OF_FAT_CELL_DIFFERENTIATION		58	-0.4473499	-1.552648	0.033663366	0.17634763	0.995	11967	tags=45%, list=21%, signal=57%
GOBP_PATTERN_RECOGNITION_RECEPTOR_SIGNALING_PATHWAY	GOBP_PATTERN_RECOGNITION_RECEPTOR_SIGNALING_PATHWAY		176	-0.44462198	-1.5525284	0.046277665	0.17619467	0.995	10897	tags=45%, list=19%, signal=55%
GOBP_POSITIVE_REGULATION_OF_SMOOTH_MUSCLE_CELL_MIGRATION	GOBP_POSITIVE_REGULATION_OF_SMOOTH_MUSCLE_CELL_MIGRATION		38	-0.5351686	-1.5524791	0.05679513	0.17597114	0.995	6380	tags=45%, list=11%, signal=50%
GOCC_PLASMA_MEMBRANE_RAFT	GOCC_PLASMA_MEMBRANE_RAFT		114	-0.45924512	-1.5518208	0.045454547	0.17643866	0.996	6871	tags=35%, list=12%, signal=40%
GOBP_MONOCYTE_CHEMOTAXIS	GOBP_MONOCYTE_CHEMOTAXIS		69	-0.5186431	-1.551752	0.072463766	0.1762603	0.996	12201	tags=59%, list=22%, signal=76%
GOBP_NEGATIVE_REGULATION_OF_ORGANIC_ACID_TRANSPORT	GOBP_NEGATIVE_REGULATION_OF_ORGANIC_ACID_TRANSPORT		22	-0.5162307	-1.551636	0.03515625	0.17610161	0.996	2149	tags=27%, list=4%, signal=28%
GOBP_REGULATION_OF_CARDIAC_MUSCLE_CONTRACTION_BY_REGULATION_OF_THE_RELEASE_OF_SEQUESTERED_CALCIUM_ION	GOBP_REGULATION_OF_CARDIAC_MUSCLE_CONTRACTION_BY_REGULATION_OF_THE_RELEASE_OF_SEQUESTERED_CALCIUM_ION		21	-0.5840796	-1.5515332	0.062992126	0.17597118	0.996	7891	tags=52%, list=14%, signal=61%
GOBP_REGULATION_OF_SMOOTH_MUSCLE_CELL_DIFFERENTIATION	GOBP_REGULATION_OF_SMOOTH_MUSCLE_CELL_DIFFERENTIATION		38	-0.49470094	-1.5505422	0.046242774	0.1769257	0.997	13018	tags=53%, list=23%, signal=68%
GOBP_SEMI_LUNAR_VALVE_DEVELOPMENT	GOBP_SEMI_LUNAR_VALVE_DEVELOPMENT		41	-0.5461091	-1.550362	0.046184737	0.17682824	0.997	7652	tags=41%, list=14%, signal=48%
GOBP_GAMMA_AMINOBUTYRIC_ACID_TRANSPORT	GOBP_GAMMA_AMINOBUTYRIC_ACID_TRANSPORT		17	-0.5895881	-1.5502095	0.050314464	0.17673369	0.997	14424	tags=65%, list=26%, signal=87%
GOBP_REGULATION_OF_CHONDROCYTE_DIFFERENTIATION	GOBP_REGULATION_OF_CHONDROCYTE_DIFFERENTIATION		50	-0.4836037	-1.5501555	0.022177419	0.17650567	0.997	12564	tags=52%, list=22%, signal=67%
GOBP_CYTOPLASMIC_PATTERN_RECOGNITION_RECEPTOR_SIGNALING_PATHWAY	GOBP_CYTOPLASMIC_PATTERN_RECOGNITION_RECEPTOR_SIGNALING_PATHWAY		61	-0.46219072	-1.5500445	0.061099797	0.1763605	0.997	9581	tags=48%, list=17%, signal=57%
GOBP_POSITIVE_REGULATION_OF_FAT_CELL_DIFFERENTIATION	GOBP_POSITIVE_REGULATION_OF_FAT_CELL_DIFFERENTIATION		65	-0.43940493	-1.5490223	0.028462999	0.17729646	0.997	11247	tags=48%, list=20%, signal=59%
GOBP_ARF_PROTEIN_SIGNAL_TRANSDUCTION	GOBP_ARF_PROTEIN_SIGNAL_TRANSDUCTION		20	-0.5710482	-1.5489162	0.033663366	0.17713854	0.997	6965	tags=45%, list=12%, signal=51%
GOBP_B_CELL_RECEPTOR_SIGNALING_PATHWAY	GOBP_B_CELL_RECEPTOR_SIGNALING_PATHWAY		117	-0.6476671	-1.5489101	0.083333336	0.1768727	0.997	9697	tags=61%, list=17%, signal=73%
GOBP_ACTIVATION_OF_IMMUNE_RESPONSE	GOBP_ACTIVATION_OF_IMMUNE_RESPONSE		370	-0.46881822	-1.5478361	0.05836576	0.17792244	0.997	13004	tags=56%, list=23%, signal=72%
GOBP_ANTIGEN_PROCESSING_AND_PRESENTATION_OF_PEPTIDE_OR_POLYSACCHARIDE_ANTIGEN_VIA_MHC_CLASS_II	GOBP_ANTIGEN_PROCESSING_AND_PRESENTATION_OF_PEPTIDE_OR_POLYSACCHARIDE_ANTIGEN_VIA_MHC_CLASS_II		34	-0.6360126	-1.5475359	0.087286524	0.17805281	0.997	14234	tags=74%, list=25%, signal=98%
GOBP_REGULATION_OF_LEUKOCYTE_MEDIATED_CYTOTOXICITY	GOBP_REGULATION_OF_LEUKOCYTE_MEDIATED_CYTOTOXICITY		85	-0.5324103	-1.5475177	0.08514851	0.17779613	0.997	13326	tags=61%, list=24%, signal=80%
GOBP_REGULATION_OF_GRANULOCYTE_CHEMOTAXIS	GOBP_REGULATION_OF_GRANULOCYTE_CHEMOTAXIS		50	-0.5081432	-1.5474802	0.06464647	0.17757493	0.997	9021	tags=44%, list=16%, signal=52%
GOBP_REGULATION_OF_HEART_GROWTH	GOBP_REGULATION_OF_HEART_GROWTH		72	-0.44700912	-1.5470958	0.03373016	0.17771502	0.997	7741	tags=36%, list=14%, signal=42%
GOBP_INTERLEUKIN_6_PRODUCTION	GOBP_INTERLEUKIN_6_PRODUCTION		164	-0.43849975	-1.5464506	0.05905512	0.1782246	0.997	11800	tags=47%, list=21%, signal=59%
GOBP_REGULATION_OF_MIRNA_TRANSCRIPTION	GOBP_REGULATION_OF_MIRNA_TRANSCRIPTION		60	-0.47433653	-1.5462469	0.036144577	0.17823885	0.997	12353	tags=42%, list=22%, signal=53%
GOCC_DYSTROPHIN_ASSOCIATED_GLYCOPROTEIN_COMPLEX	GOCC_DYSTROPHIN_ASSOCIATED_GLYCOPROTEIN_COMPLEX		17	-0.62114847	-1.5460649	0.06311637	0.17818217	0.997	13033	tags=71%, list=23%, signal=92%
GOBP_T_CELL_APOPTOTIC_PROCESS	GOBP_T_CELL_APOPTOTIC_PROCESS		50	-0.47871223	-1.5458847	0.0546875	0.17815931	0.997	10171	tags=48%, list=18%, signal=58%
GOCC_FILOPODIUM_MEMBRANE	GOCC_FILOPODIUM_MEMBRANE		18	-0.5977362	-1.545684	0.057251908	0.17815116	0.997	8544	tags=56%, list=15%, signal=65%
GOBP_BASEMENT_MEMBRANE_ORGANIZATION	GOBP_BASEMENT_MEMBRANE_ORGANIZATION		32	-0.5510425	-1.5452771	0.053359684	0.17838024	0.997	5117	tags=34%, list=9%, signal=38%
GOBP_REGULATION_OF_B_CELL_PROLIFERATION	GOBP_REGULATION_OF_B_CELL_PROLIFERATION		64	-0.5207832	-1.5452586	0.071428575	0.17814222	0.997	13101	tags=55%, list=23%, signal=71%
GOBP_SYNCYTIUM_FORMATION	GOBP_SYNCYTIUM_FORMATION		63	-0.47450724	-1.5451988	0.038986355	0.1779546	0.997	7578	tags=40%, list=13%, signal=46%
GOBP_BRANCHING_INVOLVED_IN_MAMMARY_GLAND_DUCT_MORPHOGENESIS	GOBP_BRANCHING_INVOLVED_IN_MAMMARY_GLAND_DUCT_MORPHOGENESIS		23	-0.51295596	-1.5450513	0.026156941	0.1778664	0.997	6992	tags=39%, list=12%, signal=45%
GOBP_CELLULAR_EXTRAVASATION	GOBP_CELLULAR_EXTRAVASATION		73	-0.53237426	-1.5450195	0.06560636	0.17762241	0.997	8589	tags=44%, list=15%, signal=52%
GOBP_POSITIVE_REGULATION_OF_PROTEIN_KINASE_ACTIVITY	GOBP_POSITIVE_REGULATION_OF_PROTEIN_KINASE_ACTIVITY		394	-0.37002346	-1.5442833	0.021484375	0.1782382	0.997	11478	tags=40%, list=20%, signal=50%
GOBP_REGULATION_OF_B_CELL_ACTIVATION	GOBP_REGULATION_OF_B_CELL_ACTIVATION		189	-0.53150785	-1.5440608	0.08016032	0.17820568	0.997	7673	tags=43%, list=14%, signal=49%
GOBP_POSITIVE_REGULATION_OF_BIOMINERALIZATION	GOBP_POSITIVE_REGULATION_OF_BIOMINERALIZATION		53	-0.4624536	-1.5436237	0.024590164	0.17843685	0.997	6885	tags=36%, list=12%, signal=41%
GOBP_NEGATIVE_REGULATION_OF_MUSCLE_CONTRACTION	GOBP_NEGATIVE_REGULATION_OF_MUSCLE_CONTRACTION		25	-0.52454245	-1.5433005	0.03815261	0.17852427	0.997	9765	tags=56%, list=17%, signal=68%
GOBP_POSITIVE_REGULATION_OF_EPITHELIAL_CELL_PROLIFERATION	GOBP_POSITIVE_REGULATION_OF_EPITHELIAL_CELL_PROLIFERATION		204	-0.4144924	-1.5430738	0.022088353	0.17856003	0.997	13492	tags=48%, list=24%, signal=62%
GOBP_REGULATION_OF_CELL_KILLING	GOBP_REGULATION_OF_CELL_KILLING		103	-0.51954323	-1.5430698	0.07480315	0.17830075	0.997	13326	tags=59%, list=24%, signal=77%
GOBP_NEGATIVE_REGULATION_OF_B_CELL_ACTIVATION	GOBP_NEGATIVE_REGULATION_OF_B_CELL_ACTIVATION		35	-0.5622876	-1.5429788	0.06692161	0.178133	0.997	13134	tags=60%, list=23%, signal=78%
GOBP_NEGATIVE_REGULATION_OF_KERATINOCYTE_PROLIFERATION	GOBP_NEGATIVE_REGULATION_OF_KERATINOCYTE_PROLIFERATION		15	-0.5952653	-1.5427933	0.040567953	0.17808472	0.997	8019	tags=40%, list=14%, signal=47%
GOBP_MUSCLE_TISSUE_DEVELOPMENT	GOBP_MUSCLE_TISSUE_DEVELOPMENT		399	-0.3931117	-1.542766	0.03	0.17784385	0.997	7728	tags=32%, list=14%, signal=37%
GOBP_REGULATION_OF_PROTEIN_LOCALIZATION_TO_PLASMA_MEMBRANE	GOBP_REGULATION_OF_PROTEIN_LOCALIZATION_TO_PLASMA_MEMBRANE		101	-0.4134354	-1.542503	0.028397566	0.17789513	0.997	10593	tags=43%, list=19%, signal=52%
GOCC_MYELIN_SHEATH	GOCC_MYELIN_SHEATH		44	-0.44152805	-1.5420691	0.021113243	0.17821752	0.997	10407	tags=43%, list=18%, signal=53%
GOBP_REGULATION_OF_HEMOPOIESIS	GOBP_REGULATION_OF_HEMOPOIESIS		372	-0.40102795	-1.5415722	0.047984645	0.1785845	0.997	11741	tags=44%, list=21%, signal=56%
GOBP_MAINTENANCE_OF_LOCATION_IN_CELL	GOBP_MAINTENANCE_OF_LOCATION_IN_CELL		217	-0.37862682	-1.5412543	0.017441861	0.17867406	0.997	9681	tags=35%, list=17%, signal=42%
GOBP_CALCIUM_MEDIATED_SIGNALING	GOBP_CALCIUM_MEDIATED_SIGNALING		202	-0.43248984	-1.5408759	0.057361376	0.17890006	0.997	7891	tags=36%, list=14%, signal=41%
GOBP_SKELETAL_MUSCLE_TISSUE_REGENERATION	GOBP_SKELETAL_MUSCLE_TISSUE_REGENERATION		38	-0.4565298	-1.5408655	0.041904762	0.1786484	0.997	4289	tags=29%, list=8%, signal=31%
GOBP_CD4_POSITIVE_ALPHA_BETA_T_CELL_ACTIVATION	GOBP_CD4_POSITIVE_ALPHA_BETA_T_CELL_ACTIVATION		100	-0.4821289	-1.5407429	0.08269231	0.17853716	0.997	11282	tags=48%, list=20%, signal=60%
GOBP_NEGATIVE_REGULATION_OF_RESPONSE_TO_BIOTIC_STIMULUS	GOBP_NEGATIVE_REGULATION_OF_RESPONSE_TO_BIOTIC_STIMULUS		112	-0.43584186	-1.5404025	0.03125	0.17870764	0.997	5701	tags=30%, list=10%, signal=34%
GOBP_REGULATION_OF_ANATOMICAL_STRUCTURE_SIZE	GOBP_REGULATION_OF_ANATOMICAL_STRUCTURE_SIZE		484	-0.37857848	-1.5400862	0.013539651	0.17885704	0.997	11009	tags=39%, list=19%, signal=48%
GOMF_CELL_ADHESION_MEDIATOR_ACTIVITY	GOMF_CELL_ADHESION_MEDIATOR_ACTIVITY		64	-0.44840533	-1.5393165	0.031936128	0.17954172	0.997	6644	tags=34%, list=12%, signal=39%
GOBP_ADENYLATE_CYCLASE_ACTIVATING_ADRENERGIC_RECEPTOR_SIGNALING_PATHWAY	GOBP_ADENYLATE_CYCLASE_ACTIVATING_ADRENERGIC_RECEPTOR_SIGNALING_PATHWAY		26	-0.53020924	-1.5390745	0.05436893	0.17956811	0.997	3220	tags=38%, list=6%, signal=41%
GOBP_NEGATIVE_REGULATION_OF_SMOOTH_MUSCLE_CONTRACTION	GOBP_NEGATIVE_REGULATION_OF_SMOOTH_MUSCLE_CONTRACTION		16	-0.59806657	-1.5388178	0.03807615	0.1795772	0.997	11449	tags=75%, list=20%, signal=94%
GOBP_PARTURITION	GOBP_PARTURITION		15	-0.59284604	-1.538658	0.044444446	0.17950118	0.997	5375	tags=47%, list=10%, signal=52%
GOCC_PLATELET_ALPHA_GRANULE_MEMBRANE	GOCC_PLATELET_ALPHA_GRANULE_MEMBRANE		17	-0.60747993	-1.5385381	0.038934425	0.1793424	0.997	9780	tags=53%, list=17%, signal=64%
GOBP_PROSTATE_GLAND_DEVELOPMENT	GOBP_PROSTATE_GLAND_DEVELOPMENT		49	-0.46954298	-1.5383317	0.03522505	0.17934787	0.997	3936	tags=27%, list=7%, signal=28%
GOBP_LEUKOCYTE_MEDIATED_CYTOTOXICITY	GOBP_LEUKOCYTE_MEDIATED_CYTOTOXICITY		130	-0.48727173	-1.5382773	0.07509881	0.17916484	0.997	12523	tags=55%, list=22%, signal=71%
GOBP_POSITIVE_REGULATION_OF_CELL_ADHESION_MEDIATED_BY_INTEGRIN	GOBP_POSITIVE_REGULATION_OF_CELL_ADHESION_MEDIATED_BY_INTEGRIN		21	-0.56879216	-1.5381888	0.05950096	0.17905605	0.997	5512	tags=38%, list=10%, signal=42%
GOMF_14_3_3_PROTEIN_BINDING	GOMF_14_3_3_PROTEIN_BINDING		30	-0.51319957	-1.5380155	0.04389313	0.17900257	0.997	12918	tags=53%, list=23%, signal=69%
GOCC_ACTIN_BASED_CELL_PROJECTION	GOCC_ACTIN_BASED_CELL_PROJECTION		216	-0.380807	-1.5379922	0.02008032	0.17877126	0.997	10975	tags=40%, list=19%, signal=50%
GOBP_NEGATIVE_REGULATION_OF_ACTIN_FILAMENT_BUNDLE_ASSEMBLY	GOBP_NEGATIVE_REGULATION_OF_ACTIN_FILAMENT_BUNDLE_ASSEMBLY		33	-0.49818254	-1.536775	0.029296875	0.17997184	0.997	10958	tags=55%, list=19%, signal=68%
GOBP_VASCULAR_ASSOCIATED_SMOOTH_MUSCLE_CELL_MIGRATION	GOBP_VASCULAR_ASSOCIATED_SMOOTH_MUSCLE_CELL_MIGRATION		34	-0.5134021	-1.5367161	0.064705886	0.17978191	0.997	9765	tags=53%, list=17%, signal=64%
GOBP_POSITIVE_REGULATION_OF_SYNCYTIUM_FORMATION_BY_PLASMA_MEMBRANE_FUSION	GOBP_POSITIVE_REGULATION_OF_SYNCYTIUM_FORMATION_BY_PLASMA_MEMBRANE_FUSION		24	-0.58192134	-1.536654	0.05742574	0.17959934	0.997	8802	tags=54%, list=16%, signal=64%
GOBP_GLIOGENESIS	GOBP_GLIOGENESIS		288	-0.3919255	-1.5365455	0.013833992	0.17945512	0.997	9946	tags=40%, list=18%, signal=48%
GOBP_CD4_POSITIVE_ALPHA_BETA_T_CELL_DIFFERENTIATION	GOBP_CD4_POSITIVE_ALPHA_BETA_T_CELL_DIFFERENTIATION		81	-0.5121584	-1.535965	0.07587548	0.17989497	0.997	11282	tags=52%, list=20%, signal=65%
GOBP_INTERLEUKIN_2_PRODUCTION	GOBP_INTERLEUKIN_2_PRODUCTION		63	-0.51369303	-1.5358802	0.08431373	0.179739	0.997	8659	tags=49%, list=15%, signal=58%
GOBP_ACTIN_FILAMENT_BUNDLE_ORGANIZATION	GOBP_ACTIN_FILAMENT_BUNDLE_ORGANIZATION		161	-0.39388207	-1.5352935	0.033797216	0.18009682	0.997	10972	tags=40%, list=19%, signal=50%
GOBP_REGULATION_OF_TOLL_LIKE_RECEPTOR_SIGNALING_PATHWAY	GOBP_REGULATION_OF_TOLL_LIKE_RECEPTOR_SIGNALING_PATHWAY		73	-0.46468	-1.5352439	0.044061303	0.17989917	0.997	10182	tags=45%, list=18%, signal=55%
GOBP_POSITIVE_REGULATION_OF_DEFENSE_RESPONSE	GOBP_POSITIVE_REGULATION_OF_DEFENSE_RESPONSE		281	-0.42327252	-1.5351809	0.05102041	0.17972413	0.997	9925	tags=44%, list=18%, signal=53%
GOBP_REGULATION_OF_EPITHELIAL_CELL_DIFFERENTIATION	GOBP_REGULATION_OF_EPITHELIAL_CELL_DIFFERENTIATION		153	-0.3917538	-1.5351353	0.015748031	0.17951968	0.997	12520	tags=44%, list=22%, signal=57%
GOBP_RAS_PROTEIN_SIGNAL_TRANSDUCTION	GOBP_RAS_PROTEIN_SIGNAL_TRANSDUCTION		345	-0.38419986	-1.5341723	0.028409092	0.18039922	0.997	13478	tags=46%, list=24%, signal=61%
GOBP_REGULATION_OF_ANION_TRANSMEMBRANE_TRANSPORT	GOBP_REGULATION_OF_ANION_TRANSMEMBRANE_TRANSPORT		25	-0.48156723	-1.5336637	0.026530612	0.18074587	0.997	1723	tags=24%, list=3%, signal=25%
GOBP_REGULATION_OF_IMMUNE_EFFECTOR_PROCESS	GOBP_REGULATION_OF_IMMUNE_EFFECTOR_PROCESS		353	-0.4331629	-1.533424	0.067961164	0.18077514	0.997	11859	tags=48%, list=21%, signal=61%
GOBP_NEGATIVE_REGULATION_OF_CANONICAL_WNT_SIGNALING_PATHWAY	GOBP_NEGATIVE_REGULATION_OF_CANONICAL_WNT_SIGNALING_PATHWAY		139	-0.43935448	-1.53339	0.044176705	0.1805461	0.997	12144	tags=49%, list=21%, signal=62%
GOBP_ACTIN_MEDIATED_CELL_CONTRACTION	GOBP_ACTIN_MEDIATED_CELL_CONTRACTION		102	-0.42503026	-1.5332994	0.030120483	0.18041344	0.997	8092	tags=32%, list=14%, signal=38%
GOBP_REGULATION_OF_CLATHRIN_DEPENDENT_ENDOCYTOSIS	GOBP_REGULATION_OF_CLATHRIN_DEPENDENT_ENDOCYTOSIS		18	-0.521618	-1.532936	0.035363458	0.1806321	0.997	3369	tags=33%, list=6%, signal=35%
GOBP_OUTFLOW_TRACT_SEPTUM_MORPHOGENESIS	GOBP_OUTFLOW_TRACT_SEPTUM_MORPHOGENESIS		26	-0.54426944	-1.5326272	0.065891474	0.18075094	0.997	5913	tags=35%, list=10%, signal=39%
GOBP_ANTIGEN_RECEPTOR_MEDIATED_SIGNALING_PATHWAY	GOBP_ANTIGEN_RECEPTOR_MEDIATED_SIGNALING_PATHWAY		229	-0.5218201	-1.5324104	0.08747515	0.18071699	0.997	9832	tags=51%, list=17%, signal=61%
GOBP_ANTIGEN_PROCESSING_AND_PRESENTATION_OF_EXOGENOUS_PEPTIDE_ANTIGEN	GOBP_ANTIGEN_PROCESSING_AND_PRESENTATION_OF_EXOGENOUS_PEPTIDE_ANTIGEN		36	-0.6273125	-1.5323957	0.09073359	0.1804907	0.997	14234	tags=64%, list=25%, signal=85%
GOBP_POSITIVE_REGULATION_OF_DNA_BINDING_TRANSCRIPTION_FACTOR_ACTIVITY	GOBP_POSITIVE_REGULATION_OF_DNA_BINDING_TRANSCRIPTION_FACTOR_ACTIVITY		262	-0.37528488	-1.532029	0.020952381	0.18070972	0.997	8703	tags=36%, list=15%, signal=42%
GOBP_POSITIVE_REGULATION_OF_KINASE_ACTIVITY	GOBP_POSITIVE_REGULATION_OF_KINASE_ACTIVITY		474	-0.3655085	-1.5315027	0.022988506	0.18106145	0.997	11972	tags=41%, list=21%, signal=52%
GOBP_CARDIAC_VENTRICLE_DEVELOPMENT	GOBP_CARDIAC_VENTRICLE_DEVELOPMENT		126	-0.43077657	-1.5314251	0.02534113	0.18091571	0.997	7669	tags=31%, list=14%, signal=36%
GOBP_NEGATIVE_REGULATION_OF_LIPID_STORAGE	GOBP_NEGATIVE_REGULATION_OF_LIPID_STORAGE		21	-0.56452113	-1.5313634	0.06418219	0.18072745	0.997	12245	tags=62%, list=22%, signal=79%
GOBP_EPITHELIAL_TO_MESENCHYMAL_TRANSITION_INVOLVED_IN_ENDOCARDIAL_CUSHION_FORMATION	GOBP_EPITHELIAL_TO_MESENCHYMAL_TRANSITION_INVOLVED_IN_ENDOCARDIAL_CUSHION_FORMATION		20	-0.585485	-1.531298	0.06530612	0.18055631	0.997	2570	tags=30%, list=5%, signal=31%
GOBP_LYMPHOCYTE_MIGRATION	GOBP_LYMPHOCYTE_MIGRATION		117	-0.49081457	-1.531034	0.0729783	0.18062298	0.997	9931	tags=42%, list=18%, signal=51%
GOBP_RESPONSE_TO_MECHANICAL_STIMULUS	GOBP_RESPONSE_TO_MECHANICAL_STIMULUS		201	-0.39572147	-1.5310249	0.017892644	0.1803829	0.997	9540	tags=35%, list=17%, signal=42%
GOBP_MAST_CELL_ACTIVATION	GOBP_MAST_CELL_ACTIVATION		69	-0.4900985	-1.530975	0.06692913	0.18017918	0.997	6299	tags=38%, list=11%, signal=42%
GOBP_PHAGOCYTOSIS_RECOGNITION	GOBP_PHAGOCYTOSIS_RECOGNITION		91	-0.6203761	-1.5307906	0.09775967	0.18015867	0.997	9308	tags=56%, list=16%, signal=67%
GOMF_OXIDOREDUCTASE_ACTIVITY_ACTING_ON_THE_CH_NH2_GROUP_OF_DONORS_OXYGEN_AS_ACCEPTOR	GOMF_OXIDOREDUCTASE_ACTIVITY_ACTING_ON_THE_CH_NH2_GROUP_OF_DONORS_OXYGEN_AS_ACCEPTOR		16	-0.6082855	-1.5306574	0.058708414	0.18007262	0.997	5632	tags=31%, list=10%, signal=35%
GOBP_POSITIVE_REGULATION_OF_VASCULAR_ASSOCIATED_SMOOTH_MUSCLE_CELL_PROLIFERATION	GOBP_POSITIVE_REGULATION_OF_VASCULAR_ASSOCIATED_SMOOTH_MUSCLE_CELL_PROLIFERATION		42	-0.48131782	-1.5305287	0.045889102	0.17999174	0.997	6325	tags=38%, list=11%, signal=43%
GOBP_TOLL_LIKE_RECEPTOR_SIGNALING_PATHWAY	GOBP_TOLL_LIKE_RECEPTOR_SIGNALING_PATHWAY		122	-0.463421	-1.5304991	0.05511811	0.17977531	0.997	10516	tags=43%, list=19%, signal=53%
GOBP_MONOCYTE_DIFFERENTIATION	GOBP_MONOCYTE_DIFFERENTIATION		36	-0.4972849	-1.5303358	0.056818184	0.17970203	0.997	8019	tags=36%, list=14%, signal=42%
GOBP_EPITHELIAL_CELL_DIFFERENTIATION_INVOLVED_IN_KIDNEY_DEVELOPMENT	GOBP_EPITHELIAL_CELL_DIFFERENTIATION_INVOLVED_IN_KIDNEY_DEVELOPMENT		48	-0.5030227	-1.5302051	0.03508772	0.17960078	0.997	13018	tags=58%, list=23%, signal=76%
GOCC_MYOSIN_COMPLEX	GOCC_MYOSIN_COMPLEX		56	-0.44952175	-1.5297904	0.034274194	0.1798229	0.998	10514	tags=43%, list=19%, signal=53%
GOCC_MYOSIN_II_COMPLEX	GOCC_MYOSIN_II_COMPLEX		22	-0.54771435	-1.5292219	0.0513834	0.18024969	0.998	10514	tags=50%, list=19%, signal=61%
GOBP_BONE_MATURATION	GOBP_BONE_MATURATION		28	-0.5246642	-1.529032	0.037254903	0.18020596	0.998	8764	tags=43%, list=16%, signal=51%
GOBP_REGULATION_OF_NEUTROPHIL_CHEMOTAXIS	GOBP_REGULATION_OF_NEUTROPHIL_CHEMOTAXIS		32	-0.5233898	-1.528921	0.05327869	0.18010625	0.998	3579	tags=28%, list=6%, signal=30%
GOCC_PHAGOCYTIC_CUP	GOCC_PHAGOCYTIC_CUP		28	-0.55695134	-1.5288486	0.09551657	0.17994624	0.998	10276	tags=61%, list=18%, signal=74%
GOBP_EXCITATORY_SYNAPSE_ASSEMBLY	GOBP_EXCITATORY_SYNAPSE_ASSEMBLY		25	-0.5458303	-1.5287557	0.05490196	0.17980246	0.998	10262	tags=56%, list=18%, signal=68%
GOBP_GLIAL_CELL_PROLIFERATION	GOBP_GLIAL_CELL_PROLIFERATION		43	-0.45795378	-1.5287272	0.0251938	0.17958048	0.998	3595	tags=30%, list=6%, signal=32%
GOBP_HEART_FIELD_SPECIFICATION	GOBP_HEART_FIELD_SPECIFICATION		18	-0.5204813	-1.5285243	0.036585364	0.17958055	0.998	12353	tags=61%, list=22%, signal=78%
GOBP_LUNG_ALVEOLUS_DEVELOPMENT	GOBP_LUNG_ALVEOLUS_DEVELOPMENT		44	-0.48260978	-1.5284711	0.048449613	0.17939077	0.998	5219	tags=43%, list=9%, signal=48%
GOBP_NEGATIVE_REGULATION_OF_MUSCLE_HYPERTROPHY	GOBP_NEGATIVE_REGULATION_OF_MUSCLE_HYPERTROPHY		34	-0.4677038	-1.5282415	0.01629328	0.17944326	0.998	11967	tags=47%, list=21%, signal=60%
GOBP_PLATELET_DERIVED_GROWTH_FACTOR_RECEPTOR_SIGNALING_PATHWAY	GOBP_PLATELET_DERIVED_GROWTH_FACTOR_RECEPTOR_SIGNALING_PATHWAY		54	-0.48794255	-1.5277258	0.051330797	0.17986332	0.999	13586	tags=56%, list=24%, signal=73%
GOBP_INTERLEUKIN_5_PRODUCTION	GOBP_INTERLEUKIN_5_PRODUCTION		20	-0.5633362	-1.5276958	0.04133858	0.17965211	0.999	14771	tags=70%, list=26%, signal=95%
GOCC_BLOOD_MICROPARTICLE	GOCC_BLOOD_MICROPARTICLE		146	-0.5543771	-1.527356	0.038793102	0.17981681	0.999	10646	tags=54%, list=19%, signal=66%
GOBP_REGULATION_OF_T_CELL_DIFFERENTIATION_IN_THYMUS	GOBP_REGULATION_OF_T_CELL_DIFFERENTIATION_IN_THYMUS		25	-0.49688908	-1.5268642	0.03846154	0.18014102	0.999	7063	tags=40%, list=12%, signal=46%
GOBP_NEGATIVE_REGULATION_OF_CHOLESTEROL_EFFLUX	GOBP_NEGATIVE_REGULATION_OF_CHOLESTEROL_EFFLUX		17	-0.5085225	-1.5268159	0.052734375	0.1799532	0.999	8650	tags=29%, list=15%, signal=35%
GOBP_CELLULAR_RESPONSE_TO_STEROL	GOBP_CELLULAR_RESPONSE_TO_STEROL		23	-0.49282318	-1.5267824	0.028169014	0.17975822	0.999	16781	tags=61%, list=30%, signal=87%
GOBP_LATE_ENDOSOME_TO_LYSOSOME_TRANSPORT	GOBP_LATE_ENDOSOME_TO_LYSOSOME_TRANSPORT		19	-0.534983	-1.526682	0.06036217	0.17962755	0.999	9066	tags=37%, list=16%, signal=44%
GOBP_NEGATIVE_REGULATION_OF_CD4_POSITIVE_ALPHA_BETA_T_CELL_ACTIVATION	GOBP_NEGATIVE_REGULATION_OF_CD4_POSITIVE_ALPHA_BETA_T_CELL_ACTIVATION		31	-0.5165193	-1.5266572	0.06420233	0.17941046	0.999	5214	tags=39%, list=9%, signal=43%
GOMF_PROTEIN_TYROSINE_KINASE_BINDING	GOMF_PROTEIN_TYROSINE_KINASE_BINDING		103	-0.42285845	-1.5259322	0.034412954	0.17997093	0.999	12831	tags=50%, list=23%, signal=64%
GOBP_NEGATIVE_REGULATION_OF_BLOOD_VESSEL_ENDOTHELIAL_CELL_PROLIFERATION_INVOLVED_IN_SPROUTING_ANGIOGENESIS	GOBP_NEGATIVE_REGULATION_OF_BLOOD_VESSEL_ENDOTHELIAL_CELL_PROLIFERATION_INVOLVED_IN_SPROUTING_ANGIOGENESIS		21	-0.5323425	-1.5257792	0.056112226	0.17991543	0.999	9021	tags=38%, list=16%, signal=45%
GOBP_REGULATION_OF_ANTIGEN_RECEPTOR_MEDIATED_SIGNALING_PATHWAY	GOBP_REGULATION_OF_ANTIGEN_RECEPTOR_MEDIATED_SIGNALING_PATHWAY		63	-0.5065023	-1.525205	0.09487666	0.18034036	0.999	14007	tags=63%, list=25%, signal=84%
GOBP_POSITIVE_REGULATION_OF_FIBROBLAST_MIGRATION	GOBP_POSITIVE_REGULATION_OF_FIBROBLAST_MIGRATION		15	-0.6213378	-1.5251588	0.05952381	0.18015355	0.999	9021	tags=60%, list=16%, signal=71%
GOBP_REGULATION_OF_LEUKOCYTE_TETHERING_OR_ROLLING	GOBP_REGULATION_OF_LEUKOCYTE_TETHERING_OR_ROLLING		16	-0.64021647	-1.5251371	0.06358381	0.17992686	0.999	8589	tags=56%, list=15%, signal=66%
GOBP_ACTIN_FILAMENT_BASED_MOVEMENT	GOBP_ACTIN_FILAMENT_BASED_MOVEMENT		132	-0.406578	-1.5249062	0.035363458	0.17997476	0.999	8092	tags=31%, list=14%, signal=36%
GOBP_REGULATION_OF_B_CELL_DIFFERENTIATION	GOBP_REGULATION_OF_B_CELL_DIFFERENTIATION		31	-0.5408007	-1.5248249	0.062135924	0.17984357	0.999	6329	tags=35%, list=11%, signal=40%
GOBP_NEGATIVE_REGULATION_OF_BMP_SIGNALING_PATHWAY	GOBP_NEGATIVE_REGULATION_OF_BMP_SIGNALING_PATHWAY		57	-0.46546683	-1.5239617	0.04016064	0.18060748	0.999	4800	tags=32%, list=8%, signal=34%
GOBP_INTERLEUKIN_8_PRODUCTION	GOBP_INTERLEUKIN_8_PRODUCTION		101	-0.42976537	-1.5239106	0.0498008	0.18045543	0.999	11775	tags=48%, list=21%, signal=60%
GOBP_POSITIVE_REGULATION_OF_CELL_JUNCTION_ASSEMBLY	GOBP_POSITIVE_REGULATION_OF_CELL_JUNCTION_ASSEMBLY		104	-0.44903156	-1.5231576	0.035643563	0.18109812	1	8900	tags=38%, list=16%, signal=46%
GOBP_NEGATIVE_REGULATION_OF_PEPTIDASE_ACTIVITY	GOBP_NEGATIVE_REGULATION_OF_PEPTIDASE_ACTIVITY		253	-0.41274923	-1.5224866	0.016563147	0.18166703	1	10500	tags=43%, list=19%, signal=53%
GOBP_NEGATIVE_REGULATION_OF_CHONDROCYTE_DIFFERENTIATION	GOBP_NEGATIVE_REGULATION_OF_CHONDROCYTE_DIFFERENTIATION		22	-0.543416	-1.5220158	0.053045187	0.181986	1	13133	tags=55%, list=23%, signal=71%
GOBP_CARDIAC_MUSCLE_CONTRACTION	GOBP_CARDIAC_MUSCLE_CONTRACTION		136	-0.39469668	-1.5217845	0.04296875	0.18200564	1	4518	tags=26%, list=8%, signal=28%
GOBP_REGULATION_OF_PHOSPHOLIPASE_ACTIVITY	GOBP_REGULATION_OF_PHOSPHOLIPASE_ACTIVITY		68	-0.49621058	-1.5212966	0.07	0.1823349	1	8659	tags=41%, list=15%, signal=49%
GOBP_REGULATION_OF_MUSCLE_SYSTEM_PROCESS	GOBP_REGULATION_OF_MUSCLE_SYSTEM_PROCESS		242	-0.38268074	-1.5212895	0.028571429	0.1821059	1	10578	tags=38%, list=19%, signal=46%
GOBP_POSITIVE_REGULATION_OF_CYTOSOLIC_CALCIUM_ION_CONCENTRATION_INVOLVED_IN_PHOSPHOLIPASE_C_ACTIVATING_G_PROTEIN_COUPLED_SIGNALING_PATHWAY	GOBP_POSITIVE_REGULATION_OF_CYTOSOLIC_CALCIUM_ION_CONCENTRATION_INVOLVED_IN_PHOSPHOLIPASE_C_ACTIVATING_G_PROTEIN_COUPLED_SIGNALING_PATHWAY		31	-0.5489993	-1.5211781	0.07459678	0.18199174	1	10970	tags=58%, list=19%, signal=72%
GOBP_RENAL_SYSTEM_VASCULATURE_DEVELOPMENT	GOBP_RENAL_SYSTEM_VASCULATURE_DEVELOPMENT		30	-0.5976371	-1.5210478	0.07528958	0.18191041	1	9682	tags=50%, list=17%, signal=60%
GOBP_REGULATION_OF_HISTONE_DEACETYLATION	GOBP_REGULATION_OF_HISTONE_DEACETYLATION		42	-0.4532213	-1.5208144	0.036750484	0.18194331	1	6780	tags=33%, list=12%, signal=38%
GOBP_CARDIAC_CHAMBER_MORPHOGENESIS	GOBP_CARDIAC_CHAMBER_MORPHOGENESIS		126	-0.4312819	-1.5207607	0.031496063	0.18175714	1	7083	tags=30%, list=13%, signal=34%
GOBP_MYELOID_LEUKOCYTE_DIFFERENTIATION	GOBP_MYELOID_LEUKOCYTE_DIFFERENTIATION		210	-0.42218694	-1.5207235	0.056640625	0.18156874	1	11471	tags=45%, list=20%, signal=56%
GOBP_ENDOTHELIAL_CELL_PROLIFERATION	GOBP_ENDOTHELIAL_CELL_PROLIFERATION		186	-0.42741564	-1.5206218	0.044715445	0.18146738	1	13044	tags=47%, list=23%, signal=61%
GOBP_CERAMIDE_BIOSYNTHETIC_PROCESS	GOBP_CERAMIDE_BIOSYNTHETIC_PROCESS		67	-0.4051124	-1.5204091	0.021868788	0.18150876	1	10966	tags=45%, list=19%, signal=55%
GOBP_RESPONSE_TO_MOLECULE_OF_BACTERIAL_ORIGIN	GOBP_RESPONSE_TO_MOLECULE_OF_BACTERIAL_ORIGIN		345	-0.42612803	-1.5200844	0.054108217	0.18164158	1	9897	tags=42%, list=18%, signal=50%
GOBP_POSITIVE_REGULATION_OF_AUTOPHAGY	GOBP_POSITIVE_REGULATION_OF_AUTOPHAGY		135	-0.39831907	-1.5200393	0.04511278	0.18146156	1	11648	tags=41%, list=21%, signal=52%
GOBP_CHEMOKINE_PRODUCTION	GOBP_CHEMOKINE_PRODUCTION		96	-0.4501553	-1.5200307	0.066797644	0.18123321	1	11905	tags=51%, list=21%, signal=65%
GOBP_TOOTH_MINERALIZATION	GOBP_TOOTH_MINERALIZATION		27	-0.48157427	-1.5199765	0.03187251	0.18105818	1	12333	tags=41%, list=22%, signal=52%
GOBP_PROTEIN_LOCALIZATION_TO_PLASMA_MEMBRANE	GOBP_PROTEIN_LOCALIZATION_TO_PLASMA_MEMBRANE		281	-0.35103092	-1.5198445	0.013565891	0.18097362	1	8808	tags=31%, list=16%, signal=36%
GOBP_REGULATION_OF_ACTIN_FILAMENT_BASED_PROCESS	GOBP_REGULATION_OF_ACTIN_FILAMENT_BASED_PROCESS		387	-0.37823728	-1.5197959	0.03529412	0.18078142	1	11009	tags=38%, list=19%, signal=47%
GOBP_REGULATION_OF_CELL_JUNCTION_ASSEMBLY	GOBP_REGULATION_OF_CELL_JUNCTION_ASSEMBLY		200	-0.4348769	-1.5197769	0.03976143	0.18056348	1	10631	tags=41%, list=19%, signal=50%
GOBP_MESODERMAL_CELL_DIFFERENTIATION	GOBP_MESODERMAL_CELL_DIFFERENTIATION		33	-0.4665878	-1.5197053	0.031120332	0.18042816	1	4144	tags=27%, list=7%, signal=29%
GOBP_REGULATION_OF_NEUTROPHIL_MIGRATION	GOBP_REGULATION_OF_NEUTROPHIL_MIGRATION		45	-0.5151405	-1.5192626	0.06776181	0.18071993	1	8933	tags=42%, list=16%, signal=50%
GOBP_SERTOLI_CELL_DIFFERENTIATION	GOBP_SERTOLI_CELL_DIFFERENTIATION		18	-0.50388396	-1.5191902	0.052427184	0.180576	1	16135	tags=50%, list=29%, signal=70%
GOBP_APOPTOTIC_PROCESS_INVOLVED_IN_DEVELOPMENT	GOBP_APOPTOTIC_PROCESS_INVOLVED_IN_DEVELOPMENT		41	-0.4490107	-1.519143	0.026	0.18039058	1	4457	tags=32%, list=8%, signal=34%
GOBP_REGULATION_OF_RESPONSE_TO_BIOTIC_STIMULUS	GOBP_REGULATION_OF_RESPONSE_TO_BIOTIC_STIMULUS		346	-0.41031754	-1.5190797	0.048387095	0.18024044	1	10185	tags=40%, list=18%, signal=49%
GOBP_EPITHELIAL_TO_MESENCHYMAL_TRANSITION	GOBP_EPITHELIAL_TO_MESENCHYMAL_TRANSITION		161	-0.4259224	-1.5183517	0.046184737	0.1808897	1	12353	tags=45%, list=22%, signal=57%
GOBP_REGULATION_OF_IMMUNOGLOBULIN_PRODUCTION	GOBP_REGULATION_OF_IMMUNOGLOBULIN_PRODUCTION		75	-0.44645452	-1.5177027	0.03992016	0.18143296	1	6511	tags=39%, list=12%, signal=44%
GOBP_MEMBRANE_DEPOLARIZATION_DURING_CARDIAC_MUSCLE_CELL_ACTION_POTENTIAL	GOBP_MEMBRANE_DEPOLARIZATION_DURING_CARDIAC_MUSCLE_CELL_ACTION_POTENTIAL		22	-0.554034	-1.5176353	0.057312254	0.181286	1	383	tags=27%, list=1%, signal=27%
GOBP_NEGATIVE_REGULATION_OF_LYMPHOCYTE_ACTIVATION	GOBP_NEGATIVE_REGULATION_OF_LYMPHOCYTE_ACTIVATION		160	-0.4585613	-1.5175713	0.08510638	0.18113118	1	13134	tags=52%, list=23%, signal=68%
GOMF_PROTEIN_SELF_ASSOCIATION	GOMF_PROTEIN_SELF_ASSOCIATION		63	-0.40887532	-1.5172402	0.02016129	0.18124162	1	9830	tags=40%, list=17%, signal=48%
GOBP_CELL_CELL_SIGNALING_BY_WNT	GOBP_CELL_CELL_SIGNALING_BY_WNT		450	-0.3853529	-1.5168205	0.030425964	0.181501	1	12209	tags=43%, list=22%, signal=55%
GOMF_NUCLEOSIDE_TRIPHOSPHATASE_REGULATOR_ACTIVITY	GOMF_NUCLEOSIDE_TRIPHOSPHATASE_REGULATOR_ACTIVITY		488	-0.36604717	-1.5167364	0.039622642	0.18136658	1	11196	tags=38%, list=20%, signal=47%
GOBP_POSITIVE_REGULATION_OF_RESPONSE_TO_WOUNDING	GOBP_POSITIVE_REGULATION_OF_RESPONSE_TO_WOUNDING		69	-0.47079557	-1.5166278	0.016842104	0.18126023	1	9720	tags=43%, list=17%, signal=52%
GOBP_T_CELL_MEDIATED_IMMUNITY	GOBP_T_CELL_MEDIATED_IMMUNITY		111	-0.47858998	-1.5162882	0.08829175	0.18142788	1	9001	tags=42%, list=16%, signal=50%
GOBP_NEGATIVE_REGULATION_OF_MUSCLE_CELL_DIFFERENTIATION	GOBP_NEGATIVE_REGULATION_OF_MUSCLE_CELL_DIFFERENTIATION		69	-0.41568476	-1.5157822	0.030303031	0.18181877	1	8461	tags=41%, list=15%, signal=48%
GOCC_RECYCLING_ENDOSOME	GOCC_RECYCLING_ENDOSOME		196	-0.38176012	-1.5155528	0.01996008	0.18184352	1	12505	tags=44%, list=22%, signal=57%
GOBP_NEGATIVE_REGULATION_OF_SMOOTH_MUSCLE_CELL_DIFFERENTIATION	GOBP_NEGATIVE_REGULATION_OF_SMOOTH_MUSCLE_CELL_DIFFERENTIATION		21	-0.5108921	-1.5151134	0.04296875	0.18217571	1	8461	tags=48%, list=15%, signal=56%
GOBP_RESPONSE_TO_FLUID_SHEAR_STRESS	GOBP_RESPONSE_TO_FLUID_SHEAR_STRESS		33	-0.5221125	-1.5151113	0.063097514	0.18194512	1	8170	tags=42%, list=14%, signal=50%
GOBP_BRANCHING_MORPHOGENESIS_OF_AN_EPITHELIAL_TUBE	GOBP_BRANCHING_MORPHOGENESIS_OF_AN_EPITHELIAL_TUBE		153	-0.4078097	-1.5147859	0.0251938	0.18209639	1	8128	tags=34%, list=14%, signal=40%
GOBP_NEGATIVE_REGULATION_OF_PROGRAMMED_NECROTIC_CELL_DEATH	GOBP_NEGATIVE_REGULATION_OF_PROGRAMMED_NECROTIC_CELL_DEATH		18	-0.542307	-1.5140479	0.0591716	0.18279628	1	3621	tags=33%, list=6%, signal=36%
GOMF_GTPASE_ACTIVATOR_ACTIVITY	GOMF_GTPASE_ACTIVATOR_ACTIVITY		274	-0.38232204	-1.5140198	0.052434456	0.18258686	1	11180	tags=41%, list=20%, signal=51%
GOBP_RESPONSE_TO_LECTIN	GOBP_RESPONSE_TO_LECTIN		23	-0.57533085	-1.5137573	0.09861933	0.1826341	1	11295	tags=57%, list=20%, signal=71%
GOCC_RUFFLE	GOCC_RUFFLE		178	-0.41756582	-1.5137502	0.05788423	0.18241388	1	9355	tags=36%, list=17%, signal=43%
GOBP_REGULATION_OF_GLUCOSE_IMPORT	GOBP_REGULATION_OF_GLUCOSE_IMPORT		58	-0.44042557	-1.5135696	0.022312373	0.18241677	1	9803	tags=38%, list=17%, signal=46%
GOBP_CELL_CELL_JUNCTION_MAINTENANCE	GOBP_CELL_CELL_JUNCTION_MAINTENANCE		18	-0.5576414	-1.5135	0.06809338	0.1822699	1	11347	tags=61%, list=20%, signal=76%
GOBP_PROTEIN_LOCALIZATION_TO_CELL_CELL_JUNCTION	GOBP_PROTEIN_LOCALIZATION_TO_CELL_CELL_JUNCTION		21	-0.5787271	-1.5134526	0.059880238	0.18209837	1	12691	tags=67%, list=22%, signal=86%
GOCC_PERINUCLEAR_ENDOPLASMIC_RETICULUM	GOCC_PERINUCLEAR_ENDOPLASMIC_RETICULUM		21	-0.5015889	-1.513397	0.058479533	0.18194817	1	10796	tags=48%, list=19%, signal=59%
GOBP_CELL_CELL_SIGNALING_INVOLVED_IN_CARDIAC_CONDUCTION	GOBP_CELL_CELL_SIGNALING_INVOLVED_IN_CARDIAC_CONDUCTION		34	-0.5047718	-1.5130435	0.057803467	0.18215407	1	3788	tags=35%, list=7%, signal=38%
GOBP_POSITIVE_REGULATION_OF_ANIMAL_ORGAN_MORPHOGENESIS	GOBP_POSITIVE_REGULATION_OF_ANIMAL_ORGAN_MORPHOGENESIS		34	-0.48627713	-1.512823	0.06262231	0.18219832	1	6727	tags=35%, list=12%, signal=40%
GOBP_NEGATIVE_REGULATION_OF_ADAPTIVE_IMMUNE_RESPONSE	GOBP_NEGATIVE_REGULATION_OF_ADAPTIVE_IMMUNE_RESPONSE		59	-0.50313514	-1.5126941	0.06097561	0.18213521	1	9083	tags=44%, list=16%, signal=52%
GOBP_TRANSFORMING_GROWTH_FACTOR_BETA_PRODUCTION	GOBP_TRANSFORMING_GROWTH_FACTOR_BETA_PRODUCTION		43	-0.5107199	-1.5126574	0.061895553	0.18196362	1	14437	tags=60%, list=26%, signal=81%
GOBP_METANEPHROS_DEVELOPMENT	GOBP_METANEPHROS_DEVELOPMENT		89	-0.43052804	-1.5124948	0.05142857	0.18193632	1	13583	tags=53%, list=24%, signal=69%
GOBP_T_CELL_DIFFERENTIATION_INVOLVED_IN_IMMUNE_RESPONSE	GOBP_T_CELL_DIFFERENTIATION_INVOLVED_IN_IMMUNE_RESPONSE		75	-0.51536334	-1.5121546	0.08984375	0.18212536	1	11511	tags=51%, list=20%, signal=64%
GOBP_POSITIVE_REGULATION_OF_PROTEIN_KINASE_B_SIGNALING	GOBP_POSITIVE_REGULATION_OF_PROTEIN_KINASE_B_SIGNALING		115	-0.40854615	-1.511836	0.045009784	0.18230839	1	3924	tags=27%, list=7%, signal=29%
GOBP_ARTERY_MORPHOGENESIS	GOBP_ARTERY_MORPHOGENESIS		76	-0.46557516	-1.5115187	0.049808428	0.18244468	1	8344	tags=37%, list=15%, signal=43%
GOBP_NATURAL_KILLER_CELL_MEDIATED_IMMUNITY	GOBP_NATURAL_KILLER_CELL_MEDIATED_IMMUNITY		76	-0.51205105	-1.5113446	0.09221312	0.18240245	1	12523	tags=61%, list=22%, signal=78%
GOBP_REGULATION_OF_CALCINEURIN_MEDIATED_SIGNALING	GOBP_REGULATION_OF_CALCINEURIN_MEDIATED_SIGNALING		36	-0.46435282	-1.5110943	0.055876687	0.18244216	1	7798	tags=36%, list=14%, signal=42%
GOBP_KERATINOCYTE_DIFFERENTIATION	GOBP_KERATINOCYTE_DIFFERENTIATION		142	-0.5351757	-1.5110291	0.110416666	0.18229762	1	9576	tags=51%, list=17%, signal=61%
GOBP_LEUKOCYTE_HOMEOSTASIS	GOBP_LEUKOCYTE_HOMEOSTASIS		89	-0.4646893	-1.5107015	0.06779661	0.182482	1	9083	tags=43%, list=16%, signal=51%
GOBP_CELLULAR_RESPONSE_TO_INTERLEUKIN_1	GOBP_CELLULAR_RESPONSE_TO_INTERLEUKIN_1		107	-0.4418169	-1.5106428	0.055776894	0.18231913	1	11628	tags=44%, list=21%, signal=55%
GOBP_PIGMENT_CELL_DIFFERENTIATION	GOBP_PIGMENT_CELL_DIFFERENTIATION		36	-0.47483668	-1.5101497	0.050301813	0.18269263	1	6942	tags=36%, list=12%, signal=41%
GOBP_REGULATION_OF_BIOLOGICAL_PROCESS_INVOLVED_IN_SYMBIOTIC_INTERACTION	GOBP_REGULATION_OF_BIOLOGICAL_PROCESS_INVOLVED_IN_SYMBIOTIC_INTERACTION		56	-0.44011644	-1.5101187	0.05533597	0.18251325	1	9925	tags=43%, list=18%, signal=52%
GOBP_NEGATIVE_REGULATION_OF_TYPE_I_INTERFERON_PRODUCTION	GOBP_NEGATIVE_REGULATION_OF_TYPE_I_INTERFERON_PRODUCTION		31	-0.48547655	-1.5097662	0.058939096	0.18271191	1	6207	tags=39%, list=11%, signal=43%
GOBP_EXTRINSIC_APOPTOTIC_SIGNALING_PATHWAY	GOBP_EXTRINSIC_APOPTOTIC_SIGNALING_PATHWAY		220	-0.39135712	-1.5094805	0.036	0.18284178	1	10467	tags=39%, list=19%, signal=47%
GOBP_REGULATION_OF_LEUKOCYTE_MIGRATION	GOBP_REGULATION_OF_LEUKOCYTE_MIGRATION		216	-0.44723263	-1.5092791	0.08151093	0.1828344	1	14327	tags=56%, list=25%, signal=74%
GOBP_CYTOSOLIC_CALCIUM_ION_TRANSPORT	GOBP_CYTOSOLIC_CALCIUM_ION_TRANSPORT		181	-0.4016355	-1.5092183	0.034412954	0.18267441	1	9553	tags=37%, list=17%, signal=44%
GOBP_MONONUCLEAR_CELL_MIGRATION	GOBP_MONONUCLEAR_CELL_MIGRATION		198	-0.459232	-1.508984	0.083333336	0.18267421	1	11379	tags=47%, list=20%, signal=59%
GOBP_BONE_REMODELING	GOBP_BONE_REMODELING		88	-0.43689018	-1.508878	0.037848607	0.18258636	1	8593	tags=39%, list=15%, signal=45%
GOBP_MYELOID_LEUKOCYTE_MIGRATION	GOBP_MYELOID_LEUKOCYTE_MIGRATION		226	-0.44918314	-1.5074637	0.08401639	0.18399584	1	11963	tags=50%, list=21%, signal=63%
GOBP_POSITIVE_REGULATION_OF_LEUKOCYTE_APOPTOTIC_PROCESS	GOBP_POSITIVE_REGULATION_OF_LEUKOCYTE_APOPTOTIC_PROCESS		27	-0.5054997	-1.5072829	0.06187625	0.1839828	1	11471	tags=59%, list=20%, signal=74%
GOMF_PROTEASE_BINDING	GOMF_PROTEASE_BINDING		136	-0.40220448	-1.506851	0.0332681	0.18434751	1	10578	tags=39%, list=19%, signal=48%
GOBP_NEGATIVE_REGULATION_OF_HYDROLASE_ACTIVITY	GOBP_NEGATIVE_REGULATION_OF_HYDROLASE_ACTIVITY		360	-0.3796299	-1.5066985	0.002123142	0.18429595	1	10500	tags=41%, list=19%, signal=51%
GOBP_STRIATED_MUSCLE_CONTRACTION	GOBP_STRIATED_MUSCLE_CONTRACTION		176	-0.39093494	-1.5066571	0.02020202	0.18411411	1	4518	tags=25%, list=8%, signal=27%
GOBP_SALIVARY_GLAND_DEVELOPMENT	GOBP_SALIVARY_GLAND_DEVELOPMENT		36	-0.47989357	-1.5060674	0.043032788	0.18458354	1	4903	tags=31%, list=9%, signal=33%
GOBP_RESPONSE_TO_NICOTINE	GOBP_RESPONSE_TO_NICOTINE		49	-0.43837014	-1.5059519	0.029296875	0.18447839	1	4089	tags=27%, list=7%, signal=29%
GOBP_RESPONSE_TO_OXYGEN_LEVELS	GOBP_RESPONSE_TO_OXYGEN_LEVELS		315	-0.36748812	-1.5057327	0.013972056	0.1845204	1	9830	tags=34%, list=17%, signal=41%
GOMF_EXOGENOUS_PROTEIN_BINDING	GOMF_EXOGENOUS_PROTEIN_BINDING		79	-0.4393652	-1.5055822	0.046709128	0.18447366	1	9636	tags=46%, list=17%, signal=55%
GOBP_NEGATIVE_REGULATION_OF_CELLULAR_RESPONSE_TO_VASCULAR_ENDOTHELIAL_GROWTH_FACTOR_STIMULUS	GOBP_NEGATIVE_REGULATION_OF_CELLULAR_RESPONSE_TO_VASCULAR_ENDOTHELIAL_GROWTH_FACTOR_STIMULUS		17	-0.5331664	-1.5054617	0.06390978	0.18440552	1	6349	tags=35%, list=11%, signal=40%
GOBP_POSITIVE_REGULATION_OF_ALPHA_BETA_T_CELL_DIFFERENTIATION	GOBP_POSITIVE_REGULATION_OF_ALPHA_BETA_T_CELL_DIFFERENTIATION		49	-0.5072634	-1.5053766	0.09142857	0.18431507	1	15406	tags=69%, list=27%, signal=95%
GOBP_CD4_POSITIVE_OR_CD8_POSITIVE_ALPHA_BETA_T_CELL_LINEAGE_COMMITMENT	GOBP_CD4_POSITIVE_OR_CD8_POSITIVE_ALPHA_BETA_T_CELL_LINEAGE_COMMITMENT		22	-0.6063082	-1.5053434	0.09727626	0.18411906	1	6927	tags=41%, list=12%, signal=47%
GOBP_CORONARY_VASCULATURE_DEVELOPMENT	GOBP_CORONARY_VASCULATURE_DEVELOPMENT		48	-0.5099996	-1.5051869	0.059961315	0.184083	1	8743	tags=35%, list=15%, signal=42%
GOBP_VASCULAR_TRANSPORT	GOBP_VASCULAR_TRANSPORT		87	-0.40503556	-1.505091	0.028225806	0.1839992	1	8026	tags=34%, list=14%, signal=40%
GOBP_REGULATION_OF_CARTILAGE_DEVELOPMENT	GOBP_REGULATION_OF_CARTILAGE_DEVELOPMENT		68	-0.45458302	-1.504812	0.036585364	0.18410908	1	12564	tags=49%, list=22%, signal=62%
GOBP_POSITIVE_REGULATION_OF_GLUCOSE_IMPORT	GOBP_POSITIVE_REGULATION_OF_GLUCOSE_IMPORT		36	-0.48829535	-1.5040667	0.05498982	0.1847375	1	9803	tags=47%, list=17%, signal=57%
GOBP_RESPIRATORY_GASEOUS_EXCHANGE_BY_RESPIRATORY_SYSTEM	GOBP_RESPIRATORY_GASEOUS_EXCHANGE_BY_RESPIRATORY_SYSTEM		69	-0.43458238	-1.5039132	0.036	0.18470934	1	6333	tags=35%, list=11%, signal=39%
GOBP_BLOOD_VESSEL_REMODELING	GOBP_BLOOD_VESSEL_REMODELING		42	-0.49477366	-1.5037404	0.0499002	0.18469934	1	7652	tags=43%, list=14%, signal=50%
GOBP_PROTEIN_LOCALIZATION_TO_CELL_SURFACE	GOBP_PROTEIN_LOCALIZATION_TO_CELL_SURFACE		69	-0.44282514	-1.5036361	0.053359684	0.18461151	1	9070	tags=45%, list=16%, signal=53%
GOBP_POSITIVE_REGULATION_OF_CELL_PROJECTION_ORGANIZATION	GOBP_POSITIVE_REGULATION_OF_CELL_PROJECTION_ORGANIZATION		340	-0.37229604	-1.5028635	0.021276595	0.18526019	1	10674	tags=36%, list=19%, signal=45%
GOBP_PEPTIDYL_TYROSINE_MODIFICATION	GOBP_PEPTIDYL_TYROSINE_MODIFICATION		373	-0.4002927	-1.5017436	0.049115915	0.18630314	1	13192	tags=48%, list=23%, signal=63%
GOBP_MACROPHAGE_ACTIVATION	GOBP_MACROPHAGE_ACTIVATION		105	-0.48872948	-1.5017185	0.087649405	0.186111	1	11848	tags=50%, list=21%, signal=63%
GOBP_LYMPHOCYTE_COSTIMULATION	GOBP_LYMPHOCYTE_COSTIMULATION		47	-0.5243264	-1.5016528	0.093023255	0.18596575	1	9566	tags=49%, list=17%, signal=59%
GOBP_POSITIVE_REGULATION_OF_LIPID_KINASE_ACTIVITY	GOBP_POSITIVE_REGULATION_OF_LIPID_KINASE_ACTIVITY		37	-0.5118667	-1.5015053	0.07692308	0.18591513	1	6889	tags=43%, list=12%, signal=49%
GOBP_REGULATION_OF_LYMPHOCYTE_MIGRATION	GOBP_REGULATION_OF_LYMPHOCYTE_MIGRATION		63	-0.47871712	-1.5014619	0.092843324	0.18573289	1	9697	tags=41%, list=17%, signal=50%
GOBP_POSITIVE_REGULATION_OF_MYELOID_CELL_DIFFERENTIATION	GOBP_POSITIVE_REGULATION_OF_MYELOID_CELL_DIFFERENTIATION		100	-0.4233385	-1.5012449	0.053149607	0.18575165	1	11115	tags=42%, list=20%, signal=52%
GOBP_REGULATION_OF_LYMPHOCYTE_CHEMOTAXIS	GOBP_REGULATION_OF_LYMPHOCYTE_CHEMOTAXIS		26	-0.56115854	-1.5010545	0.10826772	0.18578792	1	14887	tags=62%, list=26%, signal=84%
GOBP_LEUKOCYTE_CHEMOTAXIS	GOBP_LEUKOCYTE_CHEMOTAXIS		233	-0.4467681	-1.5004153	0.07739308	0.18634368	1	11963	tags=49%, list=21%, signal=62%
GOBP_RESPONSE_TO_AXON_INJURY	GOBP_RESPONSE_TO_AXON_INJURY		82	-0.41533676	-1.5000969	0.042	0.18648346	1	11691	tags=45%, list=21%, signal=57%
GOBP_POSITIVE_REGULATION_OF_LEUKOCYTE_MIGRATION	GOBP_POSITIVE_REGULATION_OF_LEUKOCYTE_MIGRATION		141	-0.47446707	-1.5000968	0.085365854	0.18626536	1	11379	tags=46%, list=20%, signal=58%
GOBP_CRANIOFACIAL_SUTURE_MORPHOGENESIS	GOBP_CRANIOFACIAL_SUTURE_MORPHOGENESIS		18	-0.56205815	-1.4994619	0.053784862	0.18684182	1	9046	tags=50%, list=16%, signal=60%
GOBP_CARDIAC_CHAMBER_DEVELOPMENT	GOBP_CARDIAC_CHAMBER_DEVELOPMENT		167	-0.41445228	-1.4993482	0.025641026	0.18673843	1	7891	tags=31%, list=14%, signal=35%
GOBP_REGULATION_OF_ALCOHOL_BIOSYNTHETIC_PROCESS	GOBP_REGULATION_OF_ALCOHOL_BIOSYNTHETIC_PROCESS		53	-0.45634314	-1.4991546	0.026	0.18674761	1	8184	tags=36%, list=14%, signal=42%
GOBP_POSITIVE_REGULATION_OF_JNK_CASCADE	GOBP_POSITIVE_REGULATION_OF_JNK_CASCADE		95	-0.3987064	-1.4991428	0.038022812	0.18653487	1	9897	tags=41%, list=18%, signal=50%
GOBP_CELL_CELL_ADHESION_VIA_PLASMA_MEMBRANE_ADHESION_MOLECULES	GOBP_CELL_CELL_ADHESION_VIA_PLASMA_MEMBRANE_ADHESION_MOLECULES		277	-0.42146924	-1.4987949	0.046277665	0.18668307	1	7308	tags=32%, list=13%, signal=37%
GOBP_MACROPHAGE_CYTOKINE_PRODUCTION	GOBP_MACROPHAGE_CYTOKINE_PRODUCTION		17	-0.63557565	-1.4987756	0.08604206	0.18649344	1	5232	tags=41%, list=9%, signal=45%
GOBP_POSITIVE_REGULATION_OF_LIPID_METABOLIC_PROCESS	GOBP_POSITIVE_REGULATION_OF_LIPID_METABOLIC_PROCESS		150	-0.40185103	-1.4986805	0.02631579	0.18637939	1	12245	tags=46%, list=22%, signal=59%
GOBP_NEGATIVE_REGULATION_OF_PROTEIN_KINASE_B_SIGNALING	GOBP_NEGATIVE_REGULATION_OF_PROTEIN_KINASE_B_SIGNALING		49	-0.4097863	-1.4983103	0.03125	0.18661767	1	11583	tags=43%, list=20%, signal=54%
GOBP_MEMBRANE_INVAGINATION	GOBP_MEMBRANE_INVAGINATION		133	-0.547507	-1.4981773	0.10750507	0.18654701	1	11902	tags=59%, list=21%, signal=74%
GOBP_PROTEIN_KINASE_B_SIGNALING	GOBP_PROTEIN_KINASE_B_SIGNALING		205	-0.3840347	-1.4981077	0.035856575	0.18639967	1	9636	tags=36%, list=17%, signal=43%
GOBP_REGULATION_OF_GLIAL_CELL_MIGRATION	GOBP_REGULATION_OF_GLIAL_CELL_MIGRATION		16	-0.6387051	-1.4979777	0.07602339	0.18634619	1	11848	tags=75%, list=21%, signal=95%
GOCC_ENDOCYTIC_VESICLE_MEMBRANE	GOCC_ENDOCYTIC_VESICLE_MEMBRANE		192	-0.40099913	-1.4975375	0.058479533	0.18669	1	8437	tags=34%, list=15%, signal=40%
GOBP_I_KAPPAB_PHOSPHORYLATION	GOBP_I_KAPPAB_PHOSPHORYLATION		21	-0.5302335	-1.497196	0.07047619	0.1868834	1	7762	tags=52%, list=14%, signal=61%
GOBP_DEVELOPMENTAL_CELL_GROWTH	GOBP_DEVELOPMENTAL_CELL_GROWTH		223	-0.40027735	-1.4968852	0.027184466	0.18702815	1	9417	tags=35%, list=17%, signal=42%
GOBP_GAMMA_DELTA_T_CELL_ACTIVATION	GOBP_GAMMA_DELTA_T_CELL_ACTIVATION		20	-0.5692549	-1.4968263	0.0776699	0.18687758	1	14916	tags=75%, list=26%, signal=102%
GOBP_NEGATIVE_REGULATION_OF_CARDIAC_MUSCLE_CELL_PROLIFERATION	GOBP_NEGATIVE_REGULATION_OF_CARDIAC_MUSCLE_CELL_PROLIFERATION		18	-0.5433167	-1.4963083	0.05383023	0.18725964	1	11835	tags=50%, list=21%, signal=63%
GOBP_PHOSPHOLIPASE_C_ACTIVATING_G_PROTEIN_COUPLED_RECEPTOR_SIGNALING_PATHWAY	GOBP_PHOSPHOLIPASE_C_ACTIVATING_G_PROTEIN_COUPLED_RECEPTOR_SIGNALING_PATHWAY		103	-0.45254079	-1.4961976	0.049079753	0.18717302	1	9540	tags=43%, list=17%, signal=51%
GOBP_REGULATION_OF_T_HELPER_17_CELL_DIFFERENTIATION	GOBP_REGULATION_OF_T_HELPER_17_CELL_DIFFERENTIATION		17	-0.6150202	-1.4961168	0.0671785	0.1870424	1	15279	tags=71%, list=27%, signal=97%
GOBP_REGULATION_OF_GLIAL_CELL_DIFFERENTIATION	GOBP_REGULATION_OF_GLIAL_CELL_DIFFERENTIATION		74	-0.42018095	-1.4951751	0.028	0.18799342	1	2706	tags=26%, list=5%, signal=27%
GOBP_POSITIVE_REGULATION_OF_LIPASE_ACTIVITY	GOBP_POSITIVE_REGULATION_OF_LIPASE_ACTIVITY		69	-0.47372216	-1.4950972	0.06944445	0.18787572	1	11120	tags=46%, list=20%, signal=58%
GOBP_POSITIVE_REGULATION_OF_MACROPHAGE_DERIVED_FOAM_CELL_DIFFERENTIATION	GOBP_POSITIVE_REGULATION_OF_MACROPHAGE_DERIVED_FOAM_CELL_DIFFERENTIATION		19	-0.5350993	-1.4946698	0.0625	0.1882015	1	16949	tags=74%, list=30%, signal=105%
GOBP_CELL_JUNCTION_ASSEMBLY	GOBP_CELL_JUNCTION_ASSEMBLY		420	-0.38635516	-1.494627	0.02534113	0.18802696	1	10631	tags=37%, list=19%, signal=45%
GOBP_NEGATIVE_REGULATION_OF_CARDIAC_MUSCLE_TISSUE_GROWTH	GOBP_NEGATIVE_REGULATION_OF_CARDIAC_MUSCLE_TISSUE_GROWTH		29	-0.47227058	-1.4944168	0.039748956	0.18806337	1	10101	tags=41%, list=18%, signal=50%
GOBP_LEUKOCYTE_MIGRATION	GOBP_LEUKOCYTE_MIGRATION		380	-0.43032926	-1.4940681	0.08349901	0.18820968	1	11963	tags=46%, list=21%, signal=57%
GOBP_REGULATION_OF_LIPID_KINASE_ACTIVITY	GOBP_REGULATION_OF_LIPID_KINASE_ACTIVITY		69	-0.46686137	-1.4937876	0.070726916	0.1883049	1	13018	tags=54%, list=23%, signal=70%
GOBP_REGULATION_OF_ERYTHROCYTE_DIFFERENTIATION	GOBP_REGULATION_OF_ERYTHROCYTE_DIFFERENTIATION		48	-0.43055385	-1.4931811	0.04323308	0.18879847	1	5745	tags=29%, list=10%, signal=32%
GOBP_POSITIVE_REGULATION_OF_CELLULAR_EXTRAVASATION	GOBP_POSITIVE_REGULATION_OF_CELLULAR_EXTRAVASATION		18	-0.6285102	-1.4929789	0.074	0.18884042	1	11910	tags=56%, list=21%, signal=70%
GOBP_REGULATION_OF_CELLULAR_RESPONSE_TO_TRANSFORMING_GROWTH_FACTOR_BETA_STIMULUS	GOBP_REGULATION_OF_CELLULAR_RESPONSE_TO_TRANSFORMING_GROWTH_FACTOR_BETA_STIMULUS		131	-0.4139148	-1.4928873	0.03992016	0.18872453	1	11626	tags=43%, list=21%, signal=54%
GOBP_DETECTION_OF_BIOTIC_STIMULUS	GOBP_DETECTION_OF_BIOTIC_STIMULUS		37	-0.5514795	-1.4921391	0.11445783	0.18942362	1	11420	tags=59%, list=20%, signal=74%
GOBP_POSITIVE_REGULATION_OF_ACTIN_FILAMENT_BUNDLE_ASSEMBLY	GOBP_POSITIVE_REGULATION_OF_ACTIN_FILAMENT_BUNDLE_ASSEMBLY		61	-0.42676872	-1.492097	0.044	0.18926913	1	9540	tags=38%, list=17%, signal=45%
GOBP_RNA_MEDIATED_GENE_SILENCING_BY_INHIBITION_OF_TRANSLATION	GOBP_RNA_MEDIATED_GENE_SILENCING_BY_INHIBITION_OF_TRANSLATION		77	-0.40155098	-1.4917036	0.042769857	0.18953861	1	13223	tags=39%, list=23%, signal=51%
GOBP_TYROSINE_PHOSPHORYLATION_OF_STAT_PROTEIN	GOBP_TYROSINE_PHOSPHORYLATION_OF_STAT_PROTEIN		84	-0.45002994	-1.4905943	0.048780486	0.19066663	1	5512	tags=32%, list=10%, signal=36%
GOBP_POSITIVE_REGULATION_OF_TRANSFORMING_GROWTH_FACTOR_BETA_PRODUCTION	GOBP_POSITIVE_REGULATION_OF_TRANSFORMING_GROWTH_FACTOR_BETA_PRODUCTION		21	-0.52964646	-1.4905093	0.055666003	0.19055094	1	14437	tags=57%, list=26%, signal=77%
GOBP_MYELOID_DENDRITIC_CELL_ACTIVATION	GOBP_MYELOID_DENDRITIC_CELL_ACTIVATION		29	-0.5863103	-1.4904372	0.09780439	0.19042563	1	8060	tags=52%, list=14%, signal=60%
GOMF_TRANSCRIPTION_COACTIVATOR_BINDING	GOMF_TRANSCRIPTION_COACTIVATOR_BINDING		40	-0.458519	-1.4898531	0.046904314	0.19097126	1	11543	tags=48%, list=20%, signal=60%
GOBP_NEGATIVE_REGULATION_OF_MYOBLAST_DIFFERENTIATION	GOBP_NEGATIVE_REGULATION_OF_MYOBLAST_DIFFERENTIATION		25	-0.4605498	-1.4896449	0.028397566	0.19101669	1	3977	tags=28%, list=7%, signal=30%
GOBP_POSITIVE_REGULATION_OF_REGULATORY_T_CELL_DIFFERENTIATION	GOBP_POSITIVE_REGULATION_OF_REGULATORY_T_CELL_DIFFERENTIATION		20	-0.6043427	-1.489599	0.090038314	0.1908498	1	14327	tags=70%, list=25%, signal=94%
GOBP_VASCULAR_ENDOTHELIAL_CELL_PROLIFERATION	GOBP_VASCULAR_ENDOTHELIAL_CELL_PROLIFERATION		41	-0.4339456	-1.4893793	0.050813008	0.19093063	1	9304	tags=34%, list=16%, signal=41%
GOBP_IMMUNOLOGICAL_SYNAPSE_FORMATION	GOBP_IMMUNOLOGICAL_SYNAPSE_FORMATION		15	-0.63590014	-1.4890734	0.11809524	0.19106297	1	10152	tags=60%, list=18%, signal=73%
GOBP_CELLULAR_RESPONSE_TO_CAMP	GOBP_CELLULAR_RESPONSE_TO_CAMP		53	-0.4229958	-1.4889921	0.043977056	0.19095325	1	9577	tags=42%, list=17%, signal=50%
GOMF_CARBOXYPEPTIDASE_ACTIVITY	GOMF_CARBOXYPEPTIDASE_ACTIVITY		45	-0.49321193	-1.4888738	0.043032788	0.19087014	1	12849	tags=49%, list=23%, signal=63%
GOBP_REGULATION_OF_MACROPHAGE_MIGRATION	GOBP_REGULATION_OF_MACROPHAGE_MIGRATION		40	-0.5152191	-1.4884127	0.0956023	0.19117835	1	11848	tags=55%, list=21%, signal=70%
GOBP_NEGATIVE_REGULATION_OF_ANOIKIS	GOBP_NEGATIVE_REGULATION_OF_ANOIKIS		17	-0.5403138	-1.488342	0.05186722	0.19104135	1	3382	tags=29%, list=6%, signal=31%
GOBP_POSITIVE_REGULATION_OF_INTERLEUKIN_4_PRODUCTION	GOBP_POSITIVE_REGULATION_OF_INTERLEUKIN_4_PRODUCTION		25	-0.5821713	-1.4881546	0.1003861	0.19106387	1	6319	tags=44%, list=11%, signal=50%
GOBP_POSITIVE_REGULATION_OF_B_CELL_ACTIVATION	GOBP_POSITIVE_REGULATION_OF_B_CELL_ACTIVATION		141	-0.5317523	-1.488109	0.11	0.19089915	1	8321	tags=45%, list=15%, signal=52%
GOCC_APICOLATERAL_PLASMA_MEMBRANE	GOCC_APICOLATERAL_PLASMA_MEMBRANE		20	-0.49561268	-1.4879944	0.042682927	0.1908311	1	7677	tags=35%, list=14%, signal=40%
GOBP_NEGATIVE_REGULATION_OF_WNT_SIGNALING_PATHWAY	GOBP_NEGATIVE_REGULATION_OF_WNT_SIGNALING_PATHWAY		172	-0.41031498	-1.487595	0.053359684	0.19114365	1	12185	tags=47%, list=22%, signal=60%
GOBP_RELAXATION_OF_MUSCLE	GOBP_RELAXATION_OF_MUSCLE		35	-0.48543918	-1.4872773	0.06748466	0.1912941	1	9046	tags=51%, list=16%, signal=61%
GOBP_CARDIAC_MUSCLE_CELL_CONTRACTION	GOBP_CARDIAC_MUSCLE_CELL_CONTRACTION		74	-0.43451673	-1.486733	0.058708414	0.19172794	1	8092	tags=31%, list=14%, signal=36%
GOBP_VASCULAR_WOUND_HEALING	GOBP_VASCULAR_WOUND_HEALING		20	-0.60726887	-1.4866964	0.068	0.19158223	1	9720	tags=45%, list=17%, signal=54%
GOCC_SARCOPLASM	GOCC_SARCOPLASM		77	-0.4286108	-1.4866954	0.049281314	0.19137181	1	6902	tags=34%, list=12%, signal=38%
GOMF_CYTOKINE_ACTIVITY	GOMF_CYTOKINE_ACTIVITY		233	-0.41153798	-1.4862134	0.062248997	0.19172153	1	6747	tags=33%, list=12%, signal=37%
GOMF_GROWTH_FACTOR_RECEPTOR_BINDING	GOMF_GROWTH_FACTOR_RECEPTOR_BINDING		139	-0.41150427	-1.4861676	0.027559055	0.19156297	1	9991	tags=40%, list=18%, signal=49%
GOBP_REGULATION_OF_LEUKOCYTE_MEDIATED_IMMUNITY	GOBP_REGULATION_OF_LEUKOCYTE_MEDIATED_IMMUNITY		236	-0.43254864	-1.4861099	0.092307694	0.19143365	1	11859	tags=49%, list=21%, signal=62%
GOBP_POSITIVE_REGULATION_OF_ENDOTHELIAL_CELL_PROLIFERATION	GOBP_POSITIVE_REGULATION_OF_ENDOTHELIAL_CELL_PROLIFERATION		106	-0.44373256	-1.4860896	0.07272727	0.19124646	1	13492	tags=52%, list=24%, signal=68%
GOBP_NEGATIVE_REGULATION_OF_ERK1_AND_ERK2_CASCADE	GOBP_NEGATIVE_REGULATION_OF_ERK1_AND_ERK2_CASCADE		73	-0.39409894	-1.4856452	0.036511157	0.19151016	1	12049	tags=40%, list=21%, signal=50%
GOBP_SKIN_DEVELOPMENT	GOBP_SKIN_DEVELOPMENT		274	-0.44198358	-1.4854109	0.073619634	0.19160719	1	9919	tags=43%, list=18%, signal=52%
GOBP_GANGLIOSIDE_METABOLIC_PROCESS	GOBP_GANGLIOSIDE_METABOLIC_PROCESS		26	-0.49691403	-1.4853752	0.06321839	0.19143482	1	8704	tags=46%, list=15%, signal=55%
GOMF_G_PROTEIN_COUPLED_CHEMOATTRACTANT_RECEPTOR_ACTIVITY	GOMF_G_PROTEIN_COUPLED_CHEMOATTRACTANT_RECEPTOR_ACTIVITY		26	-0.58268094	-1.4852587	0.111753374	0.19134982	1	10238	tags=54%, list=18%, signal=66%
GOBP_CARDIAC_VENTRICLE_MORPHOGENESIS	GOBP_CARDIAC_VENTRICLE_MORPHOGENESIS		73	-0.4428275	-1.4850936	0.035785288	0.19133058	1	5351	tags=29%, list=9%, signal=32%
GOBP_REGULATION_OF_PHOSPHOLIPASE_C_ACTIVITY	GOBP_REGULATION_OF_PHOSPHOLIPASE_C_ACTIVITY		43	-0.54385555	-1.4848974	0.10485437	0.19137146	1	14121	tags=65%, list=25%, signal=87%
GOBP_ASTROCYTE_DIFFERENTIATION	GOBP_ASTROCYTE_DIFFERENTIATION		78	-0.40664074	-1.4844201	0.036608864	0.19173959	1	10808	tags=41%, list=19%, signal=51%
GOBP_POSITIVE_REGULATION_OF_SUPRAMOLECULAR_FIBER_ORGANIZATION	GOBP_POSITIVE_REGULATION_OF_SUPRAMOLECULAR_FIBER_ORGANIZATION		176	-0.38301846	-1.4841354	0.03968254	0.19187409	1	11379	tags=39%, list=20%, signal=48%
GOBP_CELLULAR_DEFENSE_RESPONSE	GOBP_CELLULAR_DEFENSE_RESPONSE		53	-0.53095955	-1.4838785	0.09917355	0.19195753	1	13764	tags=57%, list=24%, signal=75%
GOBP_POSITIVE_REGULATION_OF_MUSCLE_HYPERTROPHY	GOBP_POSITIVE_REGULATION_OF_MUSCLE_HYPERTROPHY		31	-0.48382676	-1.4834167	0.077844314	0.1923046	1	6780	tags=35%, list=12%, signal=40%
GOBP_NEUTROPHIL_EXTRAVASATION	GOBP_NEUTROPHIL_EXTRAVASATION		15	-0.6345911	-1.4834003	0.0625	0.19212218	1	6453	tags=53%, list=11%, signal=60%
GOBP_REGULATION_OF_CANONICAL_WNT_SIGNALING_PATHWAY	GOBP_REGULATION_OF_CANONICAL_WNT_SIGNALING_PATHWAY		257	-0.38603708	-1.4833044	0.045908183	0.19201343	1	11997	tags=44%, list=21%, signal=55%
GOMF_PEPTIDE_ANTIGEN_BINDING	GOMF_PEPTIDE_ANTIGEN_BINDING		38	-0.604193	-1.4831213	0.10852713	0.1920285	1	6859	tags=47%, list=12%, signal=54%
GOBP_NEGATIVE_REGULATION_OF_AMINO_ACID_TRANSPORT	GOBP_NEGATIVE_REGULATION_OF_AMINO_ACID_TRANSPORT		15	-0.5460165	-1.482538	0.05357143	0.19249573	1	2149	tags=33%, list=4%, signal=35%
GOMF_COPPER_ION_BINDING	GOMF_COPPER_ION_BINDING		60	-0.40271902	-1.4819759	0.030800821	0.1929208	1	5632	tags=30%, list=10%, signal=33%
GOBP_T_HELPER_CELL_LINEAGE_COMMITMENT	GOBP_T_HELPER_CELL_LINEAGE_COMMITMENT		17	-0.623989	-1.4816366	0.111753374	0.19313419	1	6927	tags=47%, list=12%, signal=54%
GOCC_DENDRITIC_SHAFT	GOCC_DENDRITIC_SHAFT		36	-0.5044781	-1.4814671	0.06374502	0.19312902	1	5909	tags=36%, list=10%, signal=40%
GOBP_REGULATION_OF_DNA_BINDING_TRANSCRIPTION_FACTOR_ACTIVITY	GOBP_REGULATION_OF_DNA_BINDING_TRANSCRIPTION_FACTOR_ACTIVITY		444	-0.34266022	-1.4814659	0.021113243	0.19292079	1	8734	tags=32%, list=15%, signal=38%
GOBP_OSTEOCLAST_DEVELOPMENT	GOBP_OSTEOCLAST_DEVELOPMENT		18	-0.585843	-1.4813074	0.08695652	0.1929189	1	11720	tags=67%, list=21%, signal=84%
GOBP_REGULATION_OF_CAMP_DEPENDENT_PROTEIN_KINASE_ACTIVITY	GOBP_REGULATION_OF_CAMP_DEPENDENT_PROTEIN_KINASE_ACTIVITY		19	-0.5297221	-1.4811378	0.053465348	0.1929447	1	1002	tags=26%, list=2%, signal=27%
GOBP_REGULATION_OF_MORPHOGENESIS_OF_AN_EPITHELIUM	GOBP_REGULATION_OF_MORPHOGENESIS_OF_AN_EPITHELIUM		64	-0.4410227	-1.481063	0.06949807	0.19283041	1	5016	tags=31%, list=9%, signal=34%
GOBP_CHONDROITIN_SULFATE_PROTEOGLYCAN_METABOLIC_PROCESS	GOBP_CHONDROITIN_SULFATE_PROTEOGLYCAN_METABOLIC_PROCESS		34	-0.5188286	-1.4809135	0.06759443	0.192817	1	15171	tags=65%, list=27%, signal=88%
GOBP_MESENCHYMAL_CELL_DIFFERENTIATION	GOBP_MESENCHYMAL_CELL_DIFFERENTIATION		243	-0.40847793	-1.4806783	0.051181104	0.19290167	1	12353	tags=43%, list=22%, signal=55%
GOBP_REGULATION_OF_PRESYNAPSE_ORGANIZATION	GOBP_REGULATION_OF_PRESYNAPSE_ORGANIZATION		34	-0.519569	-1.4804608	0.08418891	0.19295543	1	9136	tags=47%, list=16%, signal=56%
GOMF_GUANYL_NUCLEOTIDE_EXCHANGE_FACTOR_ACTIVITY	GOMF_GUANYL_NUCLEOTIDE_EXCHANGE_FACTOR_ACTIVITY		224	-0.37114453	-1.480352	0.05816135	0.1928629	1	11196	tags=38%, list=20%, signal=47%
GOBP_REGULATION_OF_CELL_MORPHOGENESIS	GOBP_REGULATION_OF_CELL_MORPHOGENESIS		304	-0.37522462	-1.4800928	0.037109375	0.19297174	1	10578	tags=39%, list=19%, signal=48%
GOBP_TOLL_LIKE_RECEPTOR_9_SIGNALING_PATHWAY	GOBP_TOLL_LIKE_RECEPTOR_9_SIGNALING_PATHWAY		19	-0.528936	-1.4800863	0.06185567	0.19277172	1	10516	tags=63%, list=19%, signal=78%
GOMF_TUMOR_NECROSIS_FACTOR_RECEPTOR_BINDING	GOMF_TUMOR_NECROSIS_FACTOR_RECEPTOR_BINDING		31	-0.5304946	-1.4795635	0.0734127	0.19319656	1	7249	tags=48%, list=13%, signal=55%
GOBP_T_CELL_MEDIATED_CYTOTOXICITY	GOBP_T_CELL_MEDIATED_CYTOTOXICITY		50	-0.5199894	-1.4795016	0.09861933	0.19306274	1	13764	tags=56%, list=24%, signal=74%
GOCC_RUFFLE_MEMBRANE	GOCC_RUFFLE_MEMBRANE		98	-0.42880937	-1.4794155	0.065737054	0.19295828	1	9947	tags=40%, list=18%, signal=48%
GOBP_POSITIVE_REGULATION_OF_LEUKOCYTE_MEDIATED_IMMUNITY	GOBP_POSITIVE_REGULATION_OF_LEUKOCYTE_MEDIATED_IMMUNITY		138	-0.4383275	-1.479148	0.10246679	0.19306433	1	11848	tags=49%, list=21%, signal=62%
GOBP_REGULATION_OF_HEPATOCYTE_PROLIFERATION	GOBP_REGULATION_OF_HEPATOCYTE_PROLIFERATION		15	-0.565729	-1.4789485	0.03125	0.19309273	1	16354	tags=53%, list=29%, signal=75%
GOBP_REGULATION_OF_T_CELL_MEDIATED_IMMUNITY	GOBP_REGULATION_OF_T_CELL_MEDIATED_IMMUNITY		87	-0.47952104	-1.4784316	0.09765625	0.19350031	1	9001	tags=44%, list=16%, signal=52%
GOMF_LIPID_TRANSPORTER_ACTIVITY	GOMF_LIPID_TRANSPORTER_ACTIVITY		159	-0.38087058	-1.4781756	0.02536998	0.19361635	1	8415	tags=33%, list=15%, signal=39%
GOBP_REGULATION_OF_MUSCLE_CELL_DIFFERENTIATION	GOBP_REGULATION_OF_MUSCLE_CELL_DIFFERENTIATION		147	-0.37806728	-1.4773453	0.03976143	0.19434474	1	8461	tags=33%, list=15%, signal=39%
GOCC_IMMUNOGLOBULIN_COMPLEX	GOCC_IMMUNOGLOBULIN_COMPLEX		153	-0.6917807	-1.4765611	0.13934426	0.19509701	1	11409	tags=69%, list=20%, signal=86%
GOBP_ENDOCYTIC_RECYCLING	GOBP_ENDOCYTIC_RECYCLING		75	-0.41418356	-1.4762666	0.05222437	0.19525158	1	7855	tags=35%, list=14%, signal=40%
GOMF_PEPTIDASE_REGULATOR_ACTIVITY	GOMF_PEPTIDASE_REGULATOR_ACTIVITY		227	-0.4085368	-1.4762516	0.02742616	0.19506423	1	6058	tags=33%, list=11%, signal=37%
GOBP_ORGAN_GROWTH	GOBP_ORGAN_GROWTH		171	-0.3977135	-1.4762225	0.050200805	0.19488329	1	6827	tags=31%, list=12%, signal=35%
GOBP_SOMATIC_STEM_CELL_POPULATION_MAINTENANCE	GOBP_SOMATIC_STEM_CELL_POPULATION_MAINTENANCE		43	-0.41845104	-1.4752593	0.02016129	0.19589847	1	8060	tags=37%, list=14%, signal=43%
GOBP_OSSIFICATION	GOBP_OSSIFICATION		410	-0.37570328	-1.4749933	0.044	0.196052	1	8764	tags=35%, list=16%, signal=41%
GOBP_NEGATIVE_REGULATION_OF_INTERFERON_GAMMA_PRODUCTION	GOBP_NEGATIVE_REGULATION_OF_INTERFERON_GAMMA_PRODUCTION		41	-0.50915694	-1.474979	0.0862423	0.19586307	1	11720	tags=59%, list=21%, signal=74%
GOBP_REGULATION_OF_LIPID_METABOLIC_PROCESS	GOBP_REGULATION_OF_LIPID_METABOLIC_PROCESS		336	-0.3577274	-1.4749203	0.006097561	0.19571972	1	12245	tags=41%, list=22%, signal=52%
GOBP_POSITIVE_REGULATION_OF_MORPHOGENESIS_OF_AN_EPITHELIUM	GOBP_POSITIVE_REGULATION_OF_MORPHOGENESIS_OF_AN_EPITHELIUM		36	-0.4618175	-1.4748617	0.05631068	0.19556724	1	5016	tags=31%, list=9%, signal=34%
GOBP_B_CELL_ACTIVATION	GOBP_B_CELL_ACTIVATION		324	-0.4518225	-1.4748089	0.09393346	0.19542071	1	8802	tags=41%, list=16%, signal=49%
GOBP_NEGATIVE_REGULATION_OF_TRANSPORT	GOBP_NEGATIVE_REGULATION_OF_TRANSPORT		450	-0.33853573	-1.4747988	0.016	0.19522665	1	9417	tags=32%, list=17%, signal=38%
GOBP_POSITIVE_REGULATION_OF_VASOCONSTRICTION	GOBP_POSITIVE_REGULATION_OF_VASOCONSTRICTION		32	-0.5517234	-1.4747695	0.052525252	0.19506381	1	10433	tags=59%, list=18%, signal=73%
GOBP_REGULATION_OF_RESPONSE_TO_CYTOKINE_STIMULUS	GOBP_REGULATION_OF_RESPONSE_TO_CYTOKINE_STIMULUS		174	-0.38395762	-1.4744512	0.034764826	0.19526312	1	15651	tags=51%, list=28%, signal=71%
GOBP_POSITIVE_REGULATION_OF_TRANSPORTER_ACTIVITY	GOBP_POSITIVE_REGULATION_OF_TRANSPORTER_ACTIVITY		117	-0.3790296	-1.474274	0.026584867	0.1952844	1	10467	tags=36%, list=19%, signal=44%
GOBP_POSITIVE_REGULATION_OF_CELL_DEVELOPMENT	GOBP_POSITIVE_REGULATION_OF_CELL_DEVELOPMENT		296	-0.36860922	-1.4738994	0.031067962	0.19555587	1	10905	tags=42%, list=19%, signal=51%
GOCC_LYSOSOMAL_LUMEN	GOCC_LYSOSOMAL_LUMEN		97	-0.47899032	-1.47389	0.070726916	0.19535664	1	10374	tags=49%, list=18%, signal=61%
GOBP_IMMUNOGLOBULIN_PRODUCTION	GOBP_IMMUNOGLOBULIN_PRODUCTION		216	-0.5121215	-1.4738564	0.11133603	0.19519462	1	11153	tags=55%, list=20%, signal=68%
GOBP_CORONARY_VASCULATURE_MORPHOGENESIS	GOBP_CORONARY_VASCULATURE_MORPHOGENESIS		19	-0.5951303	-1.4737084	0.080078125	0.19518255	1	6380	tags=37%, list=11%, signal=42%
GOBP_MESODERM_MORPHOGENESIS	GOBP_MESODERM_MORPHOGENESIS		75	-0.39170957	-1.473612	0.037807185	0.1950647	1	5774	tags=25%, list=10%, signal=28%
GOBP_EMBRYONIC_DIGESTIVE_TRACT_DEVELOPMENT	GOBP_EMBRYONIC_DIGESTIVE_TRACT_DEVELOPMENT		33	-0.47729766	-1.4729089	0.07421875	0.1956878	1	4522	tags=33%, list=8%, signal=36%
GOBP_REGULATION_OF_FILOPODIUM_ASSEMBLY	GOBP_REGULATION_OF_FILOPODIUM_ASSEMBLY		49	-0.4351751	-1.4725479	0.055445544	0.19591482	1	6321	tags=33%, list=11%, signal=37%
GOMF_PHOSPHATIDYLINOSITOL_BINDING	GOMF_PHOSPHATIDYLINOSITOL_BINDING		272	-0.36219263	-1.4725186	0.03696498	0.19573797	1	11431	tags=39%, list=20%, signal=49%
GOBP_POSITIVE_REGULATION_OF_CYTOKINE_PRODUCTION	GOBP_POSITIVE_REGULATION_OF_CYTOKINE_PRODUCTION		471	-0.40676472	-1.4724281	0.08695652	0.19563814	1	9745	tags=39%, list=17%, signal=47%
GOMF_SERINE_TYPE_ENDOPEPTIDASE_INHIBITOR_ACTIVITY	GOMF_SERINE_TYPE_ENDOPEPTIDASE_INHIBITOR_ACTIVITY		96	-0.4743927	-1.4723581	0.06962025	0.1955143	1	10500	tags=50%, list=19%, signal=61%
GOBP_RETINA_VASCULATURE_DEVELOPMENT_IN_CAMERA_TYPE_EYE	GOBP_RETINA_VASCULATURE_DEVELOPMENT_IN_CAMERA_TYPE_EYE		19	-0.6425214	-1.4722829	0.106177606	0.19539835	1	12935	tags=79%, list=23%, signal=102%
GOBP_POSITIVE_REGULATION_OF_GLIOGENESIS	GOBP_POSITIVE_REGULATION_OF_GLIOGENESIS		63	-0.41038585	-1.4722285	0.034883723	0.19525582	1	3394	tags=27%, list=6%, signal=29%
GOBP_NEGATIVE_REGULATION_OF_AMYLOID_PRECURSOR_PROTEIN_CATABOLIC_PROCESS	GOBP_NEGATIVE_REGULATION_OF_AMYLOID_PRECURSOR_PROTEIN_CATABOLIC_PROCESS		29	-0.4570697	-1.4718657	0.04893617	0.1954867	1	8415	tags=34%, list=15%, signal=40%
GOBP_EPIDERMIS_DEVELOPMENT	GOBP_EPIDERMIS_DEVELOPMENT		334	-0.4285195	-1.4717753	0.08865979	0.19540194	1	9713	tags=42%, list=17%, signal=50%
GOBP_CELLULAR_RESPONSE_TO_NUTRIENT	GOBP_CELLULAR_RESPONSE_TO_NUTRIENT		42	-0.43550327	-1.4717158	0.029940119	0.1952635	1	6009	tags=31%, list=11%, signal=35%
GOBP_TOLL_LIKE_RECEPTOR_4_SIGNALING_PATHWAY	GOBP_TOLL_LIKE_RECEPTOR_4_SIGNALING_PATHWAY		43	-0.51067173	-1.4717067	0.09054326	0.1950748	1	10182	tags=49%, list=18%, signal=60%
GOBP_REGULATION_OF_MUSCLE_CONTRACTION	GOBP_REGULATION_OF_MUSCLE_CONTRACTION		167	-0.38101226	-1.4708513	0.0498008	0.19587523	1	10578	tags=38%, list=19%, signal=47%
GOMF_TAU_PROTEIN_KINASE_ACTIVITY	GOMF_TAU_PROTEIN_KINASE_ACTIVITY		22	-0.5094972	-1.4703758	0.067073174	0.19624609	1	9488	tags=41%, list=17%, signal=49%
GOBP_REGULATION_OF_WNT_SIGNALING_PATHWAY	GOBP_REGULATION_OF_WNT_SIGNALING_PATHWAY		333	-0.3759234	-1.4701183	0.041257367	0.19634956	1	12185	tags=44%, list=22%, signal=56%
GOBP_SODIUM_ION_EXPORT_ACROSS_PLASMA_MEMBRANE	GOBP_SODIUM_ION_EXPORT_ACROSS_PLASMA_MEMBRANE		15	-0.57090616	-1.47006	0.044	0.1962223	1	8922	tags=53%, list=16%, signal=63%
GOBP_NUCLEOSIDE_MONOPHOSPHATE_CATABOLIC_PROCESS	GOBP_NUCLEOSIDE_MONOPHOSPHATE_CATABOLIC_PROCESS		19	-0.49451768	-1.4692849	0.03966597	0.19701296	1	7537	tags=47%, list=13%, signal=55%
GOBP_REGULATION_OF_P38MAPK_CASCADE	GOBP_REGULATION_OF_P38MAPK_CASCADE		47	-0.4540442	-1.4690113	0.054766733	0.19713445	1	11414	tags=47%, list=20%, signal=59%
GOMF_IMMUNOGLOBULIN_RECEPTOR_BINDING	GOMF_IMMUNOGLOBULIN_RECEPTOR_BINDING		69	-0.68582785	-1.468591	0.1402439	0.19746429	1	11409	tags=65%, list=20%, signal=82%
GOBP_ENDOCHONDRAL_BONE_MORPHOGENESIS	GOBP_ENDOCHONDRAL_BONE_MORPHOGENESIS		56	-0.4354488	-1.4685552	0.057361376	0.19731814	1	14911	tags=59%, list=26%, signal=80%
GOBP_B_CELL_DIFFERENTIATION	GOBP_B_CELL_DIFFERENTIATION		142	-0.4287518	-1.4682069	0.072407044	0.19753441	1	9830	tags=41%, list=17%, signal=49%
GOBP_ANTIGEN_PROCESSING_AND_PRESENTATION	GOBP_ANTIGEN_PROCESSING_AND_PRESENTATION		105	-0.48438394	-1.4673649	0.12313433	0.19837736	1	6859	tags=35%, list=12%, signal=40%
GOBP_AMELOGENESIS	GOBP_AMELOGENESIS		25	-0.4845243	-1.4671631	0.041493777	0.1984113	1	9157	tags=36%, list=16%, signal=43%
GOBP_POSITIVE_REGULATION_OF_RECEPTOR_SIGNALING_PATHWAY_VIA_STAT	GOBP_POSITIVE_REGULATION_OF_RECEPTOR_SIGNALING_PATHWAY_VIA_STAT		49	-0.45763958	-1.4667784	0.07185629	0.19868658	1	5853	tags=35%, list=10%, signal=39%
GOBP_REGULATION_OF_RECEPTOR_RECYCLING	GOBP_REGULATION_OF_RECEPTOR_RECYCLING		22	-0.47234267	-1.4664468	0.051896207	0.19885613	1	8627	tags=36%, list=15%, signal=43%
GOBP_MONOCYTE_CHEMOTACTIC_PROTEIN_1_PRODUCTION	GOBP_MONOCYTE_CHEMOTACTIC_PROTEIN_1_PRODUCTION		20	-0.5027078	-1.4664141	0.06490872	0.19869137	1	14366	tags=70%, list=25%, signal=94%
GOBP_NEGATIVE_REGULATION_OF_CELL_SUBSTRATE_ADHESION	GOBP_NEGATIVE_REGULATION_OF_CELL_SUBSTRATE_ADHESION		62	-0.4499177	-1.4662846	0.05950096	0.19864763	1	11175	tags=42%, list=20%, signal=52%
GOBP_P38MAPK_CASCADE	GOBP_P38MAPK_CASCADE		57	-0.43979964	-1.4661653	0.05263158	0.19859897	1	11414	tags=44%, list=20%, signal=55%
GOBP_REGULATION_OF_ACTOMYOSIN_STRUCTURE_ORGANIZATION	GOBP_REGULATION_OF_ACTOMYOSIN_STRUCTURE_ORGANIZATION		98	-0.397063	-1.4661192	0.033864543	0.19844656	1	10961	tags=40%, list=19%, signal=49%
GOMF_ENDOPEPTIDASE_REGULATOR_ACTIVITY	GOMF_ENDOPEPTIDASE_REGULATOR_ACTIVITY		192	-0.4167902	-1.466089	0.03773585	0.19827628	1	10500	tags=45%, list=19%, signal=55%
GOBP_POSITIVE_REGULATION_OF_IMMUNE_EFFECTOR_PROCESS	GOBP_POSITIVE_REGULATION_OF_IMMUNE_EFFECTOR_PROCESS		248	-0.41661885	-1.4659225	0.084812626	0.19825634	1	11848	tags=47%, list=21%, signal=59%
GOBP_POSITIVE_REGULATION_OF_CARBOHYDRATE_METABOLIC_PROCESS	GOBP_POSITIVE_REGULATION_OF_CARBOHYDRATE_METABOLIC_PROCESS		77	-0.38884714	-1.4656109	0.032520324	0.19842929	1	13087	tags=48%, list=23%, signal=62%
GOBP_REGULATION_OF_RYANODINE_SENSITIVE_CALCIUM_RELEASE_CHANNEL_ACTIVITY	GOBP_REGULATION_OF_RYANODINE_SENSITIVE_CALCIUM_RELEASE_CHANNEL_ACTIVITY		26	-0.4763806	-1.4652544	0.091796875	0.19862422	1	7066	tags=38%, list=13%, signal=44%
GOBP_REGULATION_OF_ESTABLISHMENT_OR_MAINTENANCE_OF_CELL_POLARITY	GOBP_REGULATION_OF_ESTABLISHMENT_OR_MAINTENANCE_OF_CELL_POLARITY		26	-0.4732681	-1.4649245	0.060240965	0.19882837	1	4654	tags=27%, list=8%, signal=29%
GOBP_MAMMARY_GLAND_EPITHELIUM_DEVELOPMENT	GOBP_MAMMARY_GLAND_EPITHELIUM_DEVELOPMENT		68	-0.40832138	-1.4648908	0.04715128	0.19868481	1	7467	tags=32%, list=13%, signal=37%
GOBP_INNATE_IMMUNE_RESPONSE_ACTIVATING_SIGNAL_TRANSDUCTION	GOBP_INNATE_IMMUNE_RESPONSE_ACTIVATING_SIGNAL_TRANSDUCTION		27	-0.5449783	-1.4647211	0.1009901	0.19869506	1	11295	tags=56%, list=20%, signal=69%
GOBP_VENTRICULAR_CARDIAC_MUSCLE_TISSUE_DEVELOPMENT	GOBP_VENTRICULAR_CARDIAC_MUSCLE_TISSUE_DEVELOPMENT		56	-0.4323513	-1.4644283	0.029940119	0.19884957	1	4518	tags=29%, list=8%, signal=31%
GOBP_ENDOTHELIAL_CELL_APOPTOTIC_PROCESS	GOBP_ENDOTHELIAL_CELL_APOPTOTIC_PROCESS		65	-0.4679168	-1.4634522	0.065868266	0.19981977	1	11084	tags=52%, list=20%, signal=65%
GOBP_RECEPTOR_SIGNALING_PATHWAY_VIA_STAT	GOBP_RECEPTOR_SIGNALING_PATHWAY_VIA_STAT		182	-0.40847263	-1.4629167	0.05068226	0.20027371	1	6899	tags=31%, list=12%, signal=36%
GOBP_CELLULAR_RESPONSE_TO_INTERFERON_GAMMA	GOBP_CELLULAR_RESPONSE_TO_INTERFERON_GAMMA		116	-0.43864387	-1.4626579	0.07272727	0.20036681	1	11628	tags=47%, list=21%, signal=60%
GOBP_CYTOLYSIS	GOBP_CYTOLYSIS		24	-0.57373923	-1.4624586	0.07628866	0.20042305	1	12533	tags=63%, list=22%, signal=80%
GOBP_NEGATIVE_REGULATION_OF_INTERLEUKIN_1_BETA_PRODUCTION	GOBP_NEGATIVE_REGULATION_OF_INTERLEUKIN_1_BETA_PRODUCTION		44	-0.44898245	-1.4619684	0.06464647	0.20085362	1	10712	tags=45%, list=19%, signal=56%
GOCC_SARCOPLASMIC_RETICULUM_MEMBRANE	GOCC_SARCOPLASMIC_RETICULUM_MEMBRANE		41	-0.4456536	-1.4619346	0.06163022	0.20068915	1	8764	tags=41%, list=16%, signal=49%
GOBP_B_CELL_PROLIFERATION	GOBP_B_CELL_PROLIFERATION		100	-0.46305117	-1.4616042	0.123364486	0.20089017	1	11094	tags=45%, list=20%, signal=56%
GOBP_CHONDROCYTE_PROLIFERATION	GOBP_CHONDROCYTE_PROLIFERATION		22	-0.53260934	-1.4612727	0.07858546	0.20108248	1	15279	tags=73%, list=27%, signal=100%
GOBP_REGULATION_OF_PROGRAMMED_NECROTIC_CELL_DEATH	GOBP_REGULATION_OF_PROGRAMMED_NECROTIC_CELL_DEATH		29	-0.47763368	-1.4609594	0.070281126	0.20124944	1	4546	tags=31%, list=8%, signal=34%
GOBP_REGULATION_OF_ADAPTIVE_IMMUNE_RESPONSE	GOBP_REGULATION_OF_ADAPTIVE_IMMUNE_RESPONSE		186	-0.43013626	-1.4608191	0.094412334	0.20121446	1	7016	tags=34%, list=12%, signal=39%
GOBP_REGULATION_OF_INFLAMMATORY_RESPONSE_TO_ANTIGENIC_STIMULUS	GOBP_REGULATION_OF_INFLAMMATORY_RESPONSE_TO_ANTIGENIC_STIMULUS		42	-0.507761	-1.4607022	0.09823183	0.20115615	1	6453	tags=40%, list=11%, signal=46%
GOMF_MYOSIN_BINDING	GOMF_MYOSIN_BINDING		72	-0.39114487	-1.4604496	0.041257367	0.20126332	1	8358	tags=35%, list=15%, signal=41%
GOBP_REGULATION_OF_RECEPTOR_BINDING	GOBP_REGULATION_OF_RECEPTOR_BINDING		23	-0.51940024	-1.4601754	0.06910569	0.20136708	1	11411	tags=61%, list=20%, signal=76%
GOMF_PHOSPHOLIPID_BINDING	GOMF_PHOSPHOLIPID_BINDING		467	-0.3397581	-1.4601581	0.030947777	0.20118923	1	11612	tags=38%, list=21%, signal=48%
GOMF_CHEMOKINE_BINDING	GOMF_CHEMOKINE_BINDING		33	-0.5622577	-1.4601557	0.11673152	0.20099156	1	10238	tags=58%, list=18%, signal=70%
GOBP_VASCULOGENESIS	GOBP_VASCULOGENESIS		80	-0.46715698	-1.4600375	0.07874016	0.2009609	1	15406	tags=64%, list=27%, signal=88%
GOBP_POSITIVE_REGULATION_OF_RESPONSE_TO_CYTOKINE_STIMULUS	GOBP_POSITIVE_REGULATION_OF_RESPONSE_TO_CYTOKINE_STIMULUS		63	-0.46200338	-1.4592558	0.10337972	0.20170361	1	7214	tags=35%, list=13%, signal=40%
GOBP_REGULATION_OF_LEUKOCYTE_CHEMOTAXIS	GOBP_REGULATION_OF_LEUKOCYTE_CHEMOTAXIS		123	-0.45100346	-1.4591511	0.10119048	0.20161594	1	11378	tags=46%, list=20%, signal=58%
GOBP_REGULATION_OF_NIK_NF_KAPPAB_SIGNALING	GOBP_REGULATION_OF_NIK_NF_KAPPAB_SIGNALING		109	-0.41055566	-1.4591498	0.07862903	0.2014194	1	8060	tags=39%, list=14%, signal=45%
GOBP_POSITIVE_REGULATION_OF_GRANULOCYTE_CHEMOTAXIS	GOBP_POSITIVE_REGULATION_OF_GRANULOCYTE_CHEMOTAXIS		27	-0.49682623	-1.4587027	0.072916664	0.20175707	1	8933	tags=37%, list=16%, signal=44%
GOCC_IMMUNOGLOBULIN_COMPLEX_CIRCULATING	GOCC_IMMUNOGLOBULIN_COMPLEX_CIRCULATING		66	-0.6974465	-1.4585745	0.14784394	0.20173292	1	11409	tags=68%, list=20%, signal=85%
GOBP_HEART_PROCESS	GOBP_HEART_PROCESS		253	-0.38288793	-1.4579383	0.04233871	0.20227487	1	6791	tags=30%, list=12%, signal=34%
GOBP_DETECTION_OF_EXTERNAL_BIOTIC_STIMULUS	GOBP_DETECTION_OF_EXTERNAL_BIOTIC_STIMULUS		25	-0.6060946	-1.4577377	0.1206544	0.2023291	1	11115	tags=64%, list=20%, signal=80%
GOBP_NEGATIVE_CHEMOTAXIS	GOBP_NEGATIVE_CHEMOTAXIS		47	-0.4791079	-1.457522	0.07198443	0.20241459	1	8989	tags=45%, list=16%, signal=53%
GOMF_LIPID_PHOSPHATASE_ACTIVITY	GOMF_LIPID_PHOSPHATASE_ACTIVITY		16	-0.526023	-1.4572792	0.048262548	0.20248632	1	5716	tags=44%, list=10%, signal=49%
GOCC_MHC_CLASS_II_PROTEIN_COMPLEX	GOCC_MHC_CLASS_II_PROTEIN_COMPLEX		15	-0.8092169	-1.4571313	0.07450981	0.20247437	1	6859	tags=73%, list=12%, signal=83%
GOBP_HEART_MORPHOGENESIS	GOBP_HEART_MORPHOGENESIS		250	-0.3874667	-1.456944	0.048262548	0.20249835	1	7669	tags=30%, list=14%, signal=35%
GOBP_MULTICELLULAR_ORGANISMAL_RESPONSE_TO_STRESS	GOBP_MULTICELLULAR_ORGANISMAL_RESPONSE_TO_STRESS		74	-0.41581476	-1.456917	0.03187251	0.20233078	1	11420	tags=49%, list=20%, signal=61%
GOCC_AUTOPHAGOSOME	GOCC_AUTOPHAGOSOME		113	-0.39068326	-1.456816	0.05882353	0.2022351	1	13502	tags=46%, list=24%, signal=60%
GOBP_CELLULAR_RESPONSE_TO_OSMOTIC_STRESS	GOBP_CELLULAR_RESPONSE_TO_OSMOTIC_STRESS		40	-0.4389931	-1.4567481	0.059548255	0.20212492	1	8923	tags=38%, list=16%, signal=44%
GOMF_CARGO_RECEPTOR_ACTIVITY	GOMF_CARGO_RECEPTOR_ACTIVITY		79	-0.45282406	-1.4556844	0.103950106	0.20323905	1	12271	tags=46%, list=22%, signal=58%
GOBP_RESPONSE_TO_VITAMIN_D	GOBP_RESPONSE_TO_VITAMIN_D		35	-0.44774562	-1.45497	0.030927835	0.20394234	1	11905	tags=49%, list=21%, signal=61%
GOBP_NEGATIVE_REGULATION_OF_COAGULATION	GOBP_NEGATIVE_REGULATION_OF_COAGULATION		51	-0.562777	-1.4545978	0.047413792	0.20417878	1	9720	tags=49%, list=17%, signal=59%
GOBP_REGULATION_OF_INNATE_IMMUNE_RESPONSE	GOBP_REGULATION_OF_INNATE_IMMUNE_RESPONSE		227	-0.4141865	-1.4544418	0.09146342	0.20416656	1	10185	tags=41%, list=18%, signal=50%
GOCC_IMMUNOLOGICAL_SYNAPSE	GOCC_IMMUNOLOGICAL_SYNAPSE		44	-0.49555266	-1.4542727	0.10873786	0.20417567	1	11115	tags=45%, list=20%, signal=57%
GOBP_BODY_MORPHOGENESIS	GOBP_BODY_MORPHOGENESIS		45	-0.45956463	-1.453942	0.06986028	0.20435408	1	10745	tags=49%, list=19%, signal=60%
GOBP_ANTIGEN_PROCESSING_AND_PRESENTATION_OF_EXOGENOUS_PEPTIDE_ANTIGEN_VIA_MHC_CLASS_II	GOBP_ANTIGEN_PROCESSING_AND_PRESENTATION_OF_EXOGENOUS_PEPTIDE_ANTIGEN_VIA_MHC_CLASS_II		28	-0.6322249	-1.4539312	0.13051823	0.20416977	1	11463	tags=61%, list=20%, signal=76%
GOBP_NEGATIVE_REGULATION_OF_INNATE_IMMUNE_RESPONSE	GOBP_NEGATIVE_REGULATION_OF_INNATE_IMMUNE_RESPONSE		72	-0.4537481	-1.4533614	0.09631147	0.20464957	1	5701	tags=32%, list=10%, signal=35%
GOBP_CONVERGENT_EXTENSION	GOBP_CONVERGENT_EXTENSION		15	-0.5301129	-1.4532942	0.06477733	0.204543	1	855	tags=20%, list=2%, signal=20%
GOBP_CELL_GROWTH	GOBP_CELL_GROWTH		480	-0.35403022	-1.4530797	0.029469548	0.20458032	1	9417	tags=32%, list=17%, signal=38%
GOBP_POSITIVE_REGULATION_OF_MONOCYTE_CHEMOTAXIS	GOBP_POSITIVE_REGULATION_OF_MONOCYTE_CHEMOTAXIS		20	-0.56457174	-1.4530572	0.12055336	0.20441669	1	11378	tags=80%, list=20%, signal=100%
GOBP_RESPONSE_TO_SALT_STRESS	GOBP_RESPONSE_TO_SALT_STRESS		27	-0.4692977	-1.4529961	0.032128513	0.20430112	1	10906	tags=48%, list=19%, signal=60%
GOBP_TRACHEA_DEVELOPMENT	GOBP_TRACHEA_DEVELOPMENT		18	-0.50875145	-1.4528812	0.0662768	0.20425221	1	4144	tags=28%, list=7%, signal=30%
GOBP_REGULATION_OF_T_HELPER_CELL_DIFFERENTIATION	GOBP_REGULATION_OF_T_HELPER_CELL_DIFFERENTIATION		37	-0.5361326	-1.4527034	0.104961835	0.20427202	1	15661	tags=70%, list=28%, signal=97%
GOBP_NEUROINFLAMMATORY_RESPONSE	GOBP_NEUROINFLAMMATORY_RESPONSE		43	-0.47349986	-1.452481	0.08251473	0.20435952	1	5443	tags=37%, list=10%, signal=41%
GOCC_M_BAND	GOCC_M_BAND		23	-0.45688626	-1.452433	0.052525252	0.2042151	1	2792	tags=26%, list=5%, signal=27%
GOBP_PRODUCTION_OF_MOLECULAR_MEDIATOR_OF_IMMUNE_RESPONSE	GOBP_PRODUCTION_OF_MOLECULAR_MEDIATOR_OF_IMMUNE_RESPONSE		311	-0.46524727	-1.4517434	0.11336032	0.2048531	1	11471	tags=51%, list=20%, signal=64%
GOMF_PATTERN_RECOGNITION_RECEPTOR_ACTIVITY	GOMF_PATTERN_RECOGNITION_RECEPTOR_ACTIVITY		26	-0.58599585	-1.4516829	0.1403162	0.20470944	1	9070	tags=58%, list=16%, signal=69%
GOBP_REGULATION_OF_COMPLEMENT_ACTIVATION	GOBP_REGULATION_OF_COMPLEMENT_ACTIVATION		22	-0.5200159	-1.4514046	0.08280255	0.20486012	1	4868	tags=41%, list=9%, signal=45%
GOMF_MAP_KINASE_KINASE_KINASE_ACTIVITY	GOMF_MAP_KINASE_KINASE_KINASE_ACTIVITY		27	-0.47774148	-1.4512106	0.08928572	0.20491368	1	9751	tags=44%, list=17%, signal=54%
GOBP_REGULATION_OF_PLATELET_DERIVED_GROWTH_FACTOR_RECEPTOR_SIGNALING_PATHWAY	GOBP_REGULATION_OF_PLATELET_DERIVED_GROWTH_FACTOR_RECEPTOR_SIGNALING_PATHWAY		22	-0.5143673	-1.4509679	0.08196721	0.20504883	1	13586	tags=55%, list=24%, signal=72%
GOBP_REGULATION_OF_SUBSTRATE_ADHESION_DEPENDENT_CELL_SPREADING	GOBP_REGULATION_OF_SUBSTRATE_ADHESION_DEPENDENT_CELL_SPREADING		58	-0.42805174	-1.450785	0.06418219	0.20507671	1	10387	tags=48%, list=18%, signal=59%
GOBP_CELL_CELL_JUNCTION_ORGANIZATION	GOBP_CELL_CELL_JUNCTION_ORGANIZATION		206	-0.38657227	-1.45043	0.02811245	0.20533225	1	11950	tags=41%, list=21%, signal=52%
GOBP_REGULATION_OF_CYTOSOLIC_CALCIUM_ION_CONCENTRATION	GOBP_REGULATION_OF_CYTOSOLIC_CALCIUM_ION_CONCENTRATION		348	-0.39955485	-1.4504277	0.08349901	0.20513734	1	11322	tags=42%, list=20%, signal=52%
GOBP_MALE_GENITALIA_DEVELOPMENT	GOBP_MALE_GENITALIA_DEVELOPMENT		24	-0.4652848	-1.4503736	0.058455113	0.20500888	1	6005	tags=38%, list=11%, signal=42%
GOBP_REGULATION_OF_CELL_SIZE	GOBP_REGULATION_OF_CELL_SIZE		180	-0.38465476	-1.4502995	0.04789272	0.2049215	1	9417	tags=35%, list=17%, signal=42%
GOBP_T_CELL_TOLERANCE_INDUCTION	GOBP_T_CELL_TOLERANCE_INDUCTION		15	-0.61921	-1.4496663	0.12667947	0.20547318	1	9832	tags=60%, list=17%, signal=73%
GOBP_POSITIVE_REGULATION_OF_MONONUCLEAR_CELL_MIGRATION	GOBP_POSITIVE_REGULATION_OF_MONONUCLEAR_CELL_MIGRATION		66	-0.46997058	-1.44931	0.100196466	0.20572598	1	11379	tags=50%, list=20%, signal=63%
GOBP_REGULATION_OF_PROTEIN_SERINE_THREONINE_KINASE_ACTIVITY	GOBP_REGULATION_OF_PROTEIN_SERINE_THREONINE_KINASE_ACTIVITY		368	-0.34747428	-1.4491588	0.04158416	0.20572019	1	9949	tags=36%, list=18%, signal=44%
GOBP_OVULATION_CYCLE_PROCESS	GOBP_OVULATION_CYCLE_PROCESS		49	-0.46861872	-1.4490496	0.07692308	0.20567527	1	9494	tags=45%, list=17%, signal=54%
GOBP_BONE_CELL_DEVELOPMENT	GOBP_BONE_CELL_DEVELOPMENT		35	-0.48779064	-1.4490099	0.096045196	0.20552793	1	11720	tags=54%, list=21%, signal=68%
GOBP_REGULATION_OF_MYELOID_CELL_DIFFERENTIATION	GOBP_REGULATION_OF_MYELOID_CELL_DIFFERENTIATION		208	-0.36778444	-1.4486673	0.052941177	0.20574647	1	10941	tags=41%, list=19%, signal=50%
GOBP_CELL_KILLING	GOBP_CELL_KILLING		187	-0.42270783	-1.4484986	0.09418838	0.20577271	1	12523	tags=51%, list=22%, signal=66%
GOBP_NEGATIVE_REGULATION_OF_CELL_KILLING	GOBP_NEGATIVE_REGULATION_OF_CELL_KILLING		28	-0.5577499	-1.4484831	0.11706349	0.20559426	1	15232	tags=75%, list=27%, signal=103%
GOMF_FIBROBLAST_GROWTH_FACTOR_BINDING	GOMF_FIBROBLAST_GROWTH_FACTOR_BINDING		23	-0.49416998	-1.4484253	0.064718165	0.20545077	1	14148	tags=52%, list=25%, signal=70%
GOBP_REGULATION_OF_T_HELPER_1_TYPE_IMMUNE_RESPONSE	GOBP_REGULATION_OF_T_HELPER_1_TYPE_IMMUNE_RESPONSE		29	-0.5716507	-1.448344	0.13147411	0.20534877	1	6638	tags=48%, list=12%, signal=55%
GOBP_MORPHOGENESIS_OF_AN_EPITHELIAL_SHEET	GOBP_MORPHOGENESIS_OF_AN_EPITHELIAL_SHEET		58	-0.448264	-1.4483229	0.05631068	0.205183	1	10642	tags=40%, list=19%, signal=49%
GOBP_POSITIVE_REGULATION_OF_INTERLEUKIN_6_PRODUCTION	GOBP_POSITIVE_REGULATION_OF_INTERLEUKIN_6_PRODUCTION		95	-0.4275921	-1.4482837	0.09055118	0.20503302	1	11800	tags=49%, list=21%, signal=62%
GOBP_NEGATIVE_REGULATION_OF_PEPTIDYL_TYROSINE_PHOSPHORYLATION	GOBP_NEGATIVE_REGULATION_OF_PEPTIDYL_TYROSINE_PHOSPHORYLATION		56	-0.42491	-1.4481169	0.06508876	0.20502093	1	13665	tags=48%, list=24%, signal=64%
GOBP_DEVELOPMENTAL_GROWTH_INVOLVED_IN_MORPHOGENESIS	GOBP_DEVELOPMENTAL_GROWTH_INVOLVED_IN_MORPHOGENESIS		233	-0.39071888	-1.4480761	0.04263566	0.20485063	1	9417	tags=35%, list=17%, signal=42%
GOBP_KIDNEY_EPITHELIUM_DEVELOPMENT	GOBP_KIDNEY_EPITHELIUM_DEVELOPMENT		140	-0.39003658	-1.4480563	0.0625	0.20467874	1	11264	tags=43%, list=20%, signal=53%
GOBP_PRESYNAPTIC_ENDOCYTOSIS	GOBP_PRESYNAPTIC_ENDOCYTOSIS		61	-0.41688928	-1.4473877	0.047524754	0.20525332	1	3760	tags=21%, list=7%, signal=23%
GOBP_MESENCHYME_DEVELOPMENT	GOBP_MESENCHYME_DEVELOPMENT		299	-0.3978852	-1.4470646	0.057539683	0.20548615	1	10031	tags=36%, list=18%, signal=43%
GOBP_AMYLOID_PRECURSOR_PROTEIN_METABOLIC_PROCESS	GOBP_AMYLOID_PRECURSOR_PROTEIN_METABOLIC_PROCESS		87	-0.36635315	-1.4469578	0.03265306	0.2054467	1	10467	tags=32%, list=19%, signal=39%
GOBP_POSITIVE_REGULATION_OF_ADAPTIVE_IMMUNE_RESPONSE	GOBP_POSITIVE_REGULATION_OF_ADAPTIVE_IMMUNE_RESPONSE		113	-0.43263263	-1.4467925	0.10344828	0.20545185	1	7016	tags=34%, list=12%, signal=38%
GOBP_NEGATIVE_REGULATION_OF_RECEPTOR_MEDIATED_ENDOCYTOSIS	GOBP_NEGATIVE_REGULATION_OF_RECEPTOR_MEDIATED_ENDOCYTOSIS		36	-0.43794623	-1.4467582	0.0499002	0.20530084	1	12482	tags=53%, list=22%, signal=68%
GOBP_POSITIVE_REGULATION_OF_SMALL_MOLECULE_METABOLIC_PROCESS	GOBP_POSITIVE_REGULATION_OF_SMALL_MOLECULE_METABOLIC_PROCESS		144	-0.34884003	-1.4463402	0.016032064	0.20558059	1	12150	tags=40%, list=21%, signal=51%
GOBP_REGULATION_OF_VIRAL_ENTRY_INTO_HOST_CELL	GOBP_REGULATION_OF_VIRAL_ENTRY_INTO_HOST_CELL		43	-0.4452288	-1.4462482	0.08527132	0.20550577	1	11532	tags=49%, list=20%, signal=61%
GOBP_WATER_HOMEOSTASIS	GOBP_WATER_HOMEOSTASIS		66	-0.47655448	-1.4455291	0.11340206	0.20613316	1	10555	tags=52%, list=19%, signal=63%
GOBP_REGULATION_OF_PLASMINOGEN_ACTIVATION	GOBP_REGULATION_OF_PLASMINOGEN_ACTIVATION		15	-0.5813295	-1.445467	0.08817204	0.20600545	1	13231	tags=67%, list=23%, signal=87%
GOBP_CONNECTIVE_TISSUE_REPLACEMENT	GOBP_CONNECTIVE_TISSUE_REPLACEMENT		16	-0.5308823	-1.4453406	0.08349901	0.20598446	1	11835	tags=50%, list=21%, signal=63%
GOBP_RENAL_FILTRATION	GOBP_RENAL_FILTRATION		27	-0.550975	-1.4446677	0.10236221	0.20661017	1	14223	tags=63%, list=25%, signal=84%
GOBP_GLYCOSPHINGOLIPID_METABOLIC_PROCESS	GOBP_GLYCOSPHINGOLIPID_METABOLIC_PROCESS		60	-0.40858606	-1.4442705	0.05952381	0.20688847	1	10966	tags=43%, list=19%, signal=54%
GOBP_POSITIVE_REGULATION_OF_LYMPHOCYTE_CHEMOTAXIS	GOBP_POSITIVE_REGULATION_OF_LYMPHOCYTE_CHEMOTAXIS		20	-0.55110985	-1.4441742	0.117529884	0.20679511	1	7747	tags=35%, list=14%, signal=41%
GOBP_NEGATIVE_REGULATION_OF_B_CELL_PROLIFERATION	GOBP_NEGATIVE_REGULATION_OF_B_CELL_PROLIFERATION		18	-0.598718	-1.4441676	0.108949415	0.2066107	1	12644	tags=67%, list=22%, signal=86%
GOBP_REGULATION_OF_CELLULAR_EXTRAVASATION	GOBP_REGULATION_OF_CELLULAR_EXTRAVASATION		39	-0.5176056	-1.443632	0.11264822	0.20705357	1	8589	tags=41%, list=15%, signal=48%
GOBP_RESPONSE_TO_ESTROGEN	GOBP_RESPONSE_TO_ESTROGEN		68	-0.40694723	-1.4432464	0.05905512	0.20731348	1	3188	tags=22%, list=6%, signal=23%
GOBP_NEGATIVE_REGULATION_OF_BLOOD_VESSEL_ENDOTHELIAL_CELL_MIGRATION	GOBP_NEGATIVE_REGULATION_OF_BLOOD_VESSEL_ENDOTHELIAL_CELL_MIGRATION		65	-0.406451	-1.4431001	0.06175299	0.20728314	1	13955	tags=46%, list=25%, signal=61%
GOBP_NEUROTROPHIN_SIGNALING_PATHWAY	GOBP_NEUROTROPHIN_SIGNALING_PATHWAY		37	-0.45800298	-1.4428543	0.07722772	0.20739266	1	13190	tags=57%, list=23%, signal=74%
GOBP_POSITIVE_REGULATION_OF_CHEMOKINE_PRODUCTION	GOBP_POSITIVE_REGULATION_OF_CHEMOKINE_PRODUCTION		69	-0.44507965	-1.4425763	0.08634538	0.20756148	1	11742	tags=51%, list=21%, signal=64%
GOBP_REGULATION_OF_COLLAGEN_METABOLIC_PROCESS	GOBP_REGULATION_OF_COLLAGEN_METABOLIC_PROCESS		40	-0.47375706	-1.4423059	0.08704454	0.20769826	1	14850	tags=70%, list=26%, signal=95%
GOBP_T_HELPER_1_TYPE_IMMUNE_RESPONSE	GOBP_T_HELPER_1_TYPE_IMMUNE_RESPONSE		45	-0.51786876	-1.4419411	0.14059407	0.20797117	1	13326	tags=69%, list=24%, signal=90%
GOBP_CDC42_PROTEIN_SIGNAL_TRANSDUCTION	GOBP_CDC42_PROTEIN_SIGNAL_TRANSDUCTION		15	-0.5994533	-1.441806	0.07254902	0.2079275	1	9399	tags=60%, list=17%, signal=72%
GOBP_ROOF_OF_MOUTH_DEVELOPMENT	GOBP_ROOF_OF_MOUTH_DEVELOPMENT		91	-0.41526958	-1.4416357	0.06175299	0.20794141	1	12144	tags=43%, list=21%, signal=54%
GOBP_NUCLEOTIDE_BINDING_OLIGOMERIZATION_DOMAIN_CONTAINING_2_SIGNALING_PATHWAY	GOBP_NUCLEOTIDE_BINDING_OLIGOMERIZATION_DOMAIN_CONTAINING_2_SIGNALING_PATHWAY		16	-0.58210593	-1.4415265	0.118	0.20787507	1	9581	tags=56%, list=17%, signal=68%
GOBP_PYRIDINE_NUCLEOTIDE_BIOSYNTHETIC_PROCESS	GOBP_PYRIDINE_NUCLEOTIDE_BIOSYNTHETIC_PROCESS		28	-0.45927128	-1.4411017	0.049808428	0.2081812	1	10288	tags=50%, list=18%, signal=61%
GOBP_REGULATION_OF_MONONUCLEAR_CELL_MIGRATION	GOBP_REGULATION_OF_MONONUCLEAR_CELL_MIGRATION		116	-0.4366024	-1.4410478	0.106177606	0.20805408	1	14327	tags=59%, list=25%, signal=78%
GOBP_ODONTOGENESIS	GOBP_ODONTOGENESIS		130	-0.38520193	-1.440791	0.045454547	0.20816146	1	9847	tags=37%, list=17%, signal=45%
GOBP_MYELOID_CELL_DEVELOPMENT	GOBP_MYELOID_CELL_DEVELOPMENT		74	-0.40302676	-1.4405297	0.07326008	0.20829569	1	11720	tags=43%, list=21%, signal=54%
GOBP_INTERLEUKIN_13_PRODUCTION	GOBP_INTERLEUKIN_13_PRODUCTION		20	-0.5118721	-1.4403125	0.05108055	0.20837589	1	2470	tags=30%, list=4%, signal=31%
GOBP_VACUOLAR_LOCALIZATION	GOBP_VACUOLAR_LOCALIZATION		82	-0.4023678	-1.4403045	0.06692161	0.20819634	1	13151	tags=49%, list=23%, signal=63%
GOBP_POSTSYNAPTIC_SPECIALIZATION_ASSEMBLY	GOBP_POSTSYNAPTIC_SPECIALIZATION_ASSEMBLY		20	-0.58236253	-1.4400592	0.1045082	0.20829329	1	10262	tags=65%, list=18%, signal=79%
GOBP_T_CELL_LINEAGE_COMMITMENT	GOBP_T_CELL_LINEAGE_COMMITMENT		28	-0.5261637	-1.439858	0.105882354	0.20834807	1	6927	tags=36%, list=12%, signal=41%
GOBP_POSITIVE_REGULATION_OF_MUSCLE_CONTRACTION	GOBP_POSITIVE_REGULATION_OF_MUSCLE_CONTRACTION		44	-0.4294597	-1.4398563	0.038229376	0.20816042	1	5443	tags=27%, list=10%, signal=30%
GOBP_ASTROCYTE_DEVELOPMENT	GOBP_ASTROCYTE_DEVELOPMENT		42	-0.43553808	-1.4393141	0.077380955	0.20861745	1	10467	tags=48%, list=19%, signal=58%
GOBP_ENTRY_INTO_HOST	GOBP_ENTRY_INTO_HOST		154	-0.38650745	-1.4391	0.059793815	0.20867199	1	9925	tags=39%, list=18%, signal=47%
GOBP_REGULATION_OF_ALPHA_BETA_T_CELL_ACTIVATION	GOBP_REGULATION_OF_ALPHA_BETA_T_CELL_ACTIVATION		103	-0.46519414	-1.4388897	0.12713473	0.20871913	1	6859	tags=35%, list=12%, signal=40%
GOBP_REGULATION_OF_BIOMINERALIZATION	GOBP_REGULATION_OF_BIOMINERALIZATION		102	-0.41003093	-1.438084	0.071283095	0.20948733	1	7788	tags=34%, list=14%, signal=40%
GOBP_MORPHOGENESIS_OF_A_BRANCHING_STRUCTURE	GOBP_MORPHOGENESIS_OF_A_BRANCHING_STRUCTURE		199	-0.38491094	-1.4377462	0.052529182	0.20970753	1	10598	tags=39%, list=19%, signal=48%
GOBP_NEGATIVE_REGULATION_OF_LEUKOCYTE_CHEMOTAXIS	GOBP_NEGATIVE_REGULATION_OF_LEUKOCYTE_CHEMOTAXIS		22	-0.5083637	-1.4375257	0.08118812	0.20979327	1	13844	tags=68%, list=24%, signal=90%
GOBP_NEGATIVE_REGULATION_OF_LYMPHOCYTE_DIFFERENTIATION	GOBP_NEGATIVE_REGULATION_OF_LYMPHOCYTE_DIFFERENTIATION		54	-0.45194277	-1.437059	0.08249497	0.21013273	1	5214	tags=33%, list=9%, signal=37%
GOBP_ENDOTHELIAL_CELL_DEVELOPMENT	GOBP_ENDOTHELIAL_CELL_DEVELOPMENT		69	-0.46894628	-1.4367385	0.09979633	0.2103636	1	10905	tags=49%, list=19%, signal=61%
GOBP_NEGATIVE_REGULATION_OF_TRANSMEMBRANE_TRANSPORT	GOBP_NEGATIVE_REGULATION_OF_TRANSMEMBRANE_TRANSPORT		135	-0.33750704	-1.4367219	0.024793388	0.2101933	1	9405	tags=33%, list=17%, signal=39%
GOBP_NEGATIVE_REGULATION_OF_MAPK_CASCADE	GOBP_NEGATIVE_REGULATION_OF_MAPK_CASCADE		171	-0.34240988	-1.4365079	0.031936128	0.21022412	1	13655	tags=45%, list=24%, signal=59%
GOBP_INTERFERON_GAMMA_PRODUCTION	GOBP_INTERFERON_GAMMA_PRODUCTION		116	-0.46627644	-1.4363817	0.1262525	0.21017261	1	11775	tags=53%, list=21%, signal=66%
GOBP_NEGATIVE_REGULATION_OF_INTERLEUKIN_10_PRODUCTION	GOBP_NEGATIVE_REGULATION_OF_INTERLEUKIN_10_PRODUCTION		22	-0.56852484	-1.4361786	0.11729623	0.21022832	1	8802	tags=59%, list=16%, signal=70%
GOBP_REGULATION_OF_EXTRINSIC_APOPTOTIC_SIGNALING_PATHWAY_VIA_DEATH_DOMAIN_RECEPTORS	GOBP_REGULATION_OF_EXTRINSIC_APOPTOTIC_SIGNALING_PATHWAY_VIA_DEATH_DOMAIN_RECEPTORS		50	-0.43476844	-1.4360782	0.058939096	0.21017696	1	12420	tags=58%, list=22%, signal=74%
GOBP_REGULATION_OF_EXTRINSIC_APOPTOTIC_SIGNALING_PATHWAY	GOBP_REGULATION_OF_EXTRINSIC_APOPTOTIC_SIGNALING_PATHWAY		152	-0.38021636	-1.4358431	0.04509804	0.21026823	1	10299	tags=37%, list=18%, signal=45%
GOBP_VASODILATION	GOBP_VASODILATION		48	-0.43915796	-1.435356	0.06734694	0.21068732	1	9895	tags=50%, list=18%, signal=61%
GOBP_LIPOPROTEIN_LOCALIZATION	GOBP_LIPOPROTEIN_LOCALIZATION		20	-0.48717877	-1.4353477	0.067653276	0.21050811	1	11496	tags=45%, list=20%, signal=56%
GOBP_POSITIVE_REGULATION_OF_PLASMA_MEMBRANE_BOUNDED_CELL_PROJECTION_ASSEMBLY	GOBP_POSITIVE_REGULATION_OF_PLASMA_MEMBRANE_BOUNDED_CELL_PROJECTION_ASSEMBLY		106	-0.36853093	-1.4336749	0.051330797	0.21242522	1	4968	tags=25%, list=9%, signal=28%
GOBP_REGULATION_OF_SODIUM_ION_TRANSMEMBRANE_TRANSPORT	GOBP_REGULATION_OF_SODIUM_ION_TRANSMEMBRANE_TRANSPORT		65	-0.38413677	-1.433437	0.043137256	0.21255611	1	10056	tags=37%, list=18%, signal=45%
GOBP_REGULATORY_T_CELL_DIFFERENTIATION	GOBP_REGULATORY_T_CELL_DIFFERENTIATION		35	-0.51843256	-1.4332414	0.1223301	0.21255913	1	11648	tags=54%, list=21%, signal=68%
GOCC_FILAMENTOUS_ACTIN	GOCC_FILAMENTOUS_ACTIN		30	-0.45545095	-1.4331819	0.06300813	0.21242079	1	5036	tags=33%, list=9%, signal=37%
GOBP_SARCOPLASMIC_RETICULUM_CALCIUM_ION_TRANSPORT	GOBP_SARCOPLASMIC_RETICULUM_CALCIUM_ION_TRANSPORT		41	-0.4399394	-1.4323657	0.08383234	0.21320163	1	8764	tags=44%, list=16%, signal=52%
GOBP_POSITIVE_REGULATION_OF_RESPONSE_TO_BIOTIC_STIMULUS	GOBP_POSITIVE_REGULATION_OF_RESPONSE_TO_BIOTIC_STIMULUS		176	-0.40526697	-1.4322299	0.096	0.2131697	1	11295	tags=46%, list=20%, signal=57%
GOMF_PROTEIN_MACROMOLECULE_ADAPTOR_ACTIVITY	GOMF_PROTEIN_MACROMOLECULE_ADAPTOR_ACTIVITY		306	-0.33752722	-1.4321835	0.043560605	0.21303567	1	12865	tags=43%, list=23%, signal=55%
GOBP_GLIAL_CELL_DIFFERENTIATION	GOBP_GLIAL_CELL_DIFFERENTIATION		216	-0.36794433	-1.4309999	0.02811245	0.21433976	1	9702	tags=38%, list=17%, signal=45%
GOBP_NEPHRON_DEVELOPMENT	GOBP_NEPHRON_DEVELOPMENT		146	-0.39325634	-1.4300928	0.05950096	0.21525624	1	11264	tags=43%, list=20%, signal=54%
GOMF_PEPTIDE_RECEPTOR_ACTIVITY	GOMF_PEPTIDE_RECEPTOR_ACTIVITY		154	-0.4224863	-1.4294766	0.0734127	0.21584477	1	7506	tags=34%, list=13%, signal=40%
GOBP_REGULATION_OF_ALPHA_BETA_T_CELL_DIFFERENTIATION	GOBP_REGULATION_OF_ALPHA_BETA_T_CELL_DIFFERENTIATION		66	-0.48230615	-1.4294242	0.12403101	0.21570301	1	15661	tags=68%, list=28%, signal=94%
GOBP_MYELIN_ASSEMBLY	GOBP_MYELIN_ASSEMBLY		21	-0.47906134	-1.4294218	0.08617234	0.21551377	1	8422	tags=38%, list=15%, signal=45%
GOBP_REGULATION_OF_SENSORY_PERCEPTION	GOBP_REGULATION_OF_SENSORY_PERCEPTION		33	-0.46576628	-1.4290627	0.05679513	0.21580008	1	11800	tags=52%, list=21%, signal=65%
GOBP_COLUMNAR_CUBOIDAL_EPITHELIAL_CELL_DEVELOPMENT	GOBP_COLUMNAR_CUBOIDAL_EPITHELIAL_CELL_DEVELOPMENT		43	-0.38909006	-1.428681	0.02918288	0.21609098	1	7550	tags=33%, list=13%, signal=38%
GOBP_INTRACELLULAR_RECEPTOR_SIGNALING_PATHWAY	GOBP_INTRACELLULAR_RECEPTOR_SIGNALING_PATHWAY		264	-0.34140196	-1.4285904	0.046783626	0.21601593	1	7152	tags=31%, list=13%, signal=35%
GOBP_POSITIVE_REGULATION_OF_TRANSCRIPTION_FROM_RNA_POLYMERASE_II_PROMOTER_INVOLVED_IN_CELLULAR_RESPONSE_TO_CHEMICAL_STIMULUS	GOBP_POSITIVE_REGULATION_OF_TRANSCRIPTION_FROM_RNA_POLYMERASE_II_PROMOTER_INVOLVED_IN_CELLULAR_RESPONSE_TO_CHEMICAL_STIMULUS		24	-0.47493163	-1.428083	0.08206107	0.21640088	1	13344	tags=42%, list=24%, signal=55%
GOBP_POSITIVE_REGULATION_OF_STRESS_FIBER_ASSEMBLY	GOBP_POSITIVE_REGULATION_OF_STRESS_FIBER_ASSEMBLY		51	-0.4172901	-1.4272846	0.05479452	0.2172434	1	9540	tags=37%, list=17%, signal=45%
GOBP_FC_RECEPTOR_SIGNALING_PATHWAY	GOBP_FC_RECEPTOR_SIGNALING_PATHWAY		52	-0.46223736	-1.427171	0.10654206	0.21721877	1	12432	tags=46%, list=22%, signal=59%
GOBP_NEPHRON_EPITHELIUM_DEVELOPMENT	GOBP_NEPHRON_EPITHELIUM_DEVELOPMENT		111	-0.3908137	-1.42687	0.06994329	0.21740411	1	13607	tags=52%, list=24%, signal=69%
GOBP_REGULATION_OF_METAL_ION_TRANSPORT	GOBP_REGULATION_OF_METAL_ION_TRANSPORT		396	-0.36129835	-1.4267927	0.034412954	0.21731645	1	9348	tags=34%, list=17%, signal=41%
GOBP_CELL_RECOGNITION	GOBP_CELL_RECOGNITION		218	-0.44961587	-1.4264238	0.116564415	0.2175845	1	7673	tags=39%, list=14%, signal=45%
GOBP_POSITIVE_REGULATION_OF_NERVOUS_SYSTEM_DEVELOPMENT	GOBP_POSITIVE_REGULATION_OF_NERVOUS_SYSTEM_DEVELOPMENT		268	-0.3753752	-1.4261814	0.065737054	0.21765904	1	10834	tags=40%, list=19%, signal=49%
GOBP_POSITIVE_REGULATION_OF_MACROPHAGE_MIGRATION	GOBP_POSITIVE_REGULATION_OF_MACROPHAGE_MIGRATION		25	-0.55014944	-1.4259396	0.1254902	0.21778145	1	11169	tags=60%, list=20%, signal=75%
GOBP_ACUTE_INFLAMMATORY_RESPONSE	GOBP_ACUTE_INFLAMMATORY_RESPONSE		112	-0.4576373	-1.4257497	0.067653276	0.21781647	1	10037	tags=47%, list=18%, signal=57%
GOBP_REGULATION_OF_SYNAPSE_ASSEMBLY	GOBP_REGULATION_OF_SYNAPSE_ASSEMBLY		103	-0.44455388	-1.4257185	0.09780439	0.21766587	1	10598	tags=44%, list=19%, signal=54%
GOBP_REGULATION_OF_BLOOD_PRESSURE	GOBP_REGULATION_OF_BLOOD_PRESSURE		182	-0.3967152	-1.4255304	0.050301813	0.21775465	1	6123	tags=28%, list=11%, signal=31%
GOBP_T_CELL_ACTIVATION_INVOLVED_IN_IMMUNE_RESPONSE	GOBP_T_CELL_ACTIVATION_INVOLVED_IN_IMMUNE_RESPONSE		115	-0.44998932	-1.425364	0.1414914	0.21777067	1	13326	tags=50%, list=24%, signal=65%
GOBP_POSITIVE_REGULATION_OF_ERYTHROCYTE_DIFFERENTIATION	GOBP_POSITIVE_REGULATION_OF_ERYTHROCYTE_DIFFERENTIATION		34	-0.4445814	-1.4253503	0.075	0.21760467	1	5712	tags=29%, list=10%, signal=33%
GOBP_REGULATION_OF_ACTIN_FILAMENT_ORGANIZATION	GOBP_REGULATION_OF_ACTIN_FILAMENT_ORGANIZATION		263	-0.35340917	-1.4250361	0.07047619	0.21780762	1	11009	tags=37%, list=19%, signal=46%
GOBP_RENAL_SYSTEM_PROCESS	GOBP_RENAL_SYSTEM_PROCESS		114	-0.39745942	-1.4250317	0.05533597	0.21762453	1	14442	tags=52%, list=26%, signal=69%
GOBP_NEGATIVE_REGULATION_OF_CELL_GROWTH	GOBP_NEGATIVE_REGULATION_OF_CELL_GROWTH		186	-0.3694475	-1.4248877	0.051181104	0.2175923	1	9019	tags=33%, list=16%, signal=39%
GOBP_OSTEOCLAST_DIFFERENTIATION	GOBP_OSTEOCLAST_DIFFERENTIATION		96	-0.43485776	-1.4248745	0.1183432	0.2174142	1	11720	tags=50%, list=21%, signal=63%
GOBP_CELLULAR_RESPONSE_TO_OXYGEN_LEVELS	GOBP_CELLULAR_RESPONSE_TO_OXYGEN_LEVELS		160	-0.35077122	-1.4242146	0.032	0.21803528	1	10014	tags=35%, list=18%, signal=42%
GOBP_INTERLEUKIN_10_PRODUCTION	GOBP_INTERLEUKIN_10_PRODUCTION		62	-0.47063202	-1.4241519	0.119140625	0.21793842	1	13931	tags=63%, list=25%, signal=83%
GOBP_REGULATION_OF_INOSITOL_PHOSPHATE_BIOSYNTHETIC_PROCESS	GOBP_REGULATION_OF_INOSITOL_PHOSPHATE_BIOSYNTHETIC_PROCESS		16	-0.5670315	-1.4233195	0.08553971	0.21876614	1	6755	tags=38%, list=12%, signal=43%
GOBP_ATRIAL_CARDIAC_MUSCLE_CELL_TO_AV_NODE_CELL_SIGNALING	GOBP_ATRIAL_CARDIAC_MUSCLE_CELL_TO_AV_NODE_CELL_SIGNALING		19	-0.5479994	-1.423128	0.10721248	0.21881744	1	3520	tags=37%, list=6%, signal=39%
GOCC_PHAGOPHORE_ASSEMBLY_SITE	GOCC_PHAGOPHORE_ASSEMBLY_SITE		32	-0.47492176	-1.4230559	0.11264822	0.21871331	1	14030	tags=56%, list=25%, signal=75%
GOBP_SECOND_MESSENGER_MEDIATED_SIGNALING	GOBP_SECOND_MESSENGER_MEDIATED_SIGNALING		300	-0.3883933	-1.4229275	0.07014028	0.21868815	1	8034	tags=33%, list=14%, signal=38%
GOBP_MUSCLE_ORGAN_MORPHOGENESIS	GOBP_MUSCLE_ORGAN_MORPHOGENESIS		79	-0.41082102	-1.4225837	0.06692161	0.21892129	1	7652	tags=32%, list=14%, signal=37%
GOMF_EPIDERMAL_GROWTH_FACTOR_RECEPTOR_BINDING	GOMF_EPIDERMAL_GROWTH_FACTOR_RECEPTOR_BINDING		32	-0.46577272	-1.4225665	0.06903765	0.21874964	1	9991	tags=44%, list=18%, signal=53%
GOBP_NEURON_PROJECTION_EXTENSION	GOBP_NEURON_PROJECTION_EXTENSION		172	-0.38297394	-1.4224398	0.05313093	0.21873629	1	9417	tags=36%, list=17%, signal=43%
GOBP_OLIGOSACCHARIDE_METABOLIC_PROCESS	GOBP_OLIGOSACCHARIDE_METABOLIC_PROCESS		63	-0.40562692	-1.422375	0.06909789	0.2186338	1	8704	tags=41%, list=15%, signal=49%
GOMF_C_C_CHEMOKINE_BINDING	GOMF_C_C_CHEMOKINE_BINDING		24	-0.5929704	-1.4223088	0.12326044	0.21852595	1	10238	tags=58%, list=18%, signal=71%
GOBP_POSITIVE_REGULATION_OF_CELLULAR_CARBOHYDRATE_METABOLIC_PROCESS	GOBP_POSITIVE_REGULATION_OF_CELLULAR_CARBOHYDRATE_METABOLIC_PROCESS		56	-0.3819958	-1.4221959	0.043650795	0.21847391	1	13087	tags=48%, list=23%, signal=63%
GOBP_POSITIVE_REGULATION_OF_SIGNALING_RECEPTOR_ACTIVITY	GOBP_POSITIVE_REGULATION_OF_SIGNALING_RECEPTOR_ACTIVITY		45	-0.4401488	-1.4220802	0.071428575	0.2184642	1	11543	tags=58%, list=20%, signal=73%
GOMF_FRIZZLED_BINDING	GOMF_FRIZZLED_BINDING		38	-0.46784678	-1.4218025	0.09311741	0.21862905	1	12144	tags=50%, list=21%, signal=64%
GOBP_POSITIVE_REGULATION_OF_MACROPHAGE_CHEMOTAXIS	GOBP_POSITIVE_REGULATION_OF_MACROPHAGE_CHEMOTAXIS		18	-0.5508173	-1.4217457	0.119140625	0.2185221	1	10146	tags=61%, list=18%, signal=74%
GOBP_EPITHELIAL_CELL_MORPHOGENESIS	GOBP_EPITHELIAL_CELL_MORPHOGENESIS		33	-0.45983016	-1.4216254	0.078313254	0.21847352	1	10485	tags=48%, list=19%, signal=59%
GOMF_CARBOHYDRATE_BINDING	GOMF_CARBOHYDRATE_BINDING		270	-0.37706715	-1.4205525	0.078277886	0.21963857	1	12633	tags=44%, list=22%, signal=57%
GOBP_POSITIVE_REGULATION_OF_LEUKOCYTE_CHEMOTAXIS	GOBP_POSITIVE_REGULATION_OF_LEUKOCYTE_CHEMOTAXIS		94	-0.44856185	-1.4204844	0.125	0.21953918	1	10146	tags=43%, list=18%, signal=52%
GOBP_LYMPHOCYTE_HOMEOSTASIS	GOBP_LYMPHOCYTE_HOMEOSTASIS		65	-0.44210318	-1.4198843	0.09056604	0.22006811	1	9083	tags=38%, list=16%, signal=46%
GOBP_ATRIOVENTRICULAR_VALVE_DEVELOPMENT	GOBP_ATRIOVENTRICULAR_VALVE_DEVELOPMENT		27	-0.5174899	-1.419783	0.09213052	0.22000468	1	7408	tags=37%, list=13%, signal=43%
GOBP_REGULATION_OF_AMINO_ACID_TRANSPORT	GOBP_REGULATION_OF_AMINO_ACID_TRANSPORT		40	-0.44242	-1.4195764	0.04411765	0.22008312	1	2263	tags=20%, list=4%, signal=21%
GOBP_REGULATION_OF_MYELINATION	GOBP_REGULATION_OF_MYELINATION		48	-0.43046406	-1.4193413	0.071428575	0.2202078	1	10574	tags=44%, list=19%, signal=54%
GOBP_REGULATION_OF_MACROPHAGE_CHEMOTAXIS	GOBP_REGULATION_OF_MACROPHAGE_CHEMOTAXIS		27	-0.49934185	-1.4190816	0.12451362	0.2203413	1	11848	tags=59%, list=21%, signal=75%
GOBP_RESPONSE_TO_FIBROBLAST_GROWTH_FACTOR	GOBP_RESPONSE_TO_FIBROBLAST_GROWTH_FACTOR		116	-0.385353	-1.4189095	0.04897959	0.2203539	1	11545	tags=39%, list=20%, signal=49%
GOCC_PHAGOCYTIC_VESICLE	GOCC_PHAGOCYTIC_VESICLE		138	-0.4078821	-1.4187838	0.09477756	0.22031441	1	10881	tags=40%, list=19%, signal=49%
GOBP_NEGATIVE_REGULATION_OF_INTERLEUKIN_1_PRODUCTION	GOBP_NEGATIVE_REGULATION_OF_INTERLEUKIN_1_PRODUCTION		51	-0.4244616	-1.4187328	0.08835341	0.22018065	1	11084	tags=45%, list=20%, signal=56%
GOBP_NEGATIVE_REGULATION_OF_DEFENSE_RESPONSE_TO_VIRUS	GOBP_NEGATIVE_REGULATION_OF_DEFENSE_RESPONSE_TO_VIRUS		27	-0.44666916	-1.4185556	0.07444668	0.22021012	1	4880	tags=33%, list=9%, signal=36%
GOBP_COMPLEMENT_ACTIVATION_ALTERNATIVE_PATHWAY	GOBP_COMPLEMENT_ACTIVATION_ALTERNATIVE_PATHWAY		18	-0.5766313	-1.4184821	0.100409836	0.22010726	1	5305	tags=44%, list=9%, signal=49%
GOBP_REGULATION_OF_AMYLOID_PRECURSOR_PROTEIN_CATABOLIC_PROCESS	GOBP_REGULATION_OF_AMYLOID_PRECURSOR_PROTEIN_CATABOLIC_PROCESS		51	-0.3844662	-1.4177858	0.046558704	0.22077817	1	4995	tags=24%, list=9%, signal=26%
GOBP_INTERLEUKIN_4_PRODUCTION	GOBP_INTERLEUKIN_4_PRODUCTION		33	-0.50630015	-1.4175563	0.13051823	0.22088607	1	14327	tags=61%, list=25%, signal=81%
GOBP_INOSITOL_PHOSPHATE_BIOSYNTHETIC_PROCESS	GOBP_INOSITOL_PHOSPHATE_BIOSYNTHETIC_PROCESS		28	-0.49334458	-1.4170461	0.06958251	0.22134157	1	7010	tags=39%, list=12%, signal=45%
GOBP_GRANULOCYTE_MIGRATION	GOBP_GRANULOCYTE_MIGRATION		151	-0.42368588	-1.4169827	0.125	0.22122212	1	11800	tags=46%, list=21%, signal=58%
GOBP_NEGATIVE_REGULATION_OF_ION_TRANSPORT	GOBP_NEGATIVE_REGULATION_OF_ION_TRANSPORT		150	-0.34267065	-1.4169523	0.032258064	0.22106488	1	9219	tags=33%, list=16%, signal=39%
GOBP_BIOMINERALIZATION	GOBP_BIOMINERALIZATION		171	-0.37000266	-1.4168979	0.048484847	0.22094181	1	7788	tags=30%, list=14%, signal=34%
GOBP_MAINTENANCE_OF_LOCATION	GOBP_MAINTENANCE_OF_LOCATION		325	-0.34349114	-1.4166048	0.04901961	0.22111009	1	10315	tags=34%, list=18%, signal=42%
GOMF_PHOSPHATIDYLCHOLINE_BINDING	GOMF_PHOSPHATIDYLCHOLINE_BINDING		32	-0.48061296	-1.415883	0.06526316	0.22180612	1	10458	tags=53%, list=19%, signal=65%
GOBP_BONE_MORPHOGENESIS	GOBP_BONE_MORPHOGENESIS		97	-0.39423615	-1.4156393	0.075728156	0.22193225	1	7586	tags=33%, list=13%, signal=38%
GOBP_CLATHRIN_DEPENDENT_ENDOCYTOSIS	GOBP_CLATHRIN_DEPENDENT_ENDOCYTOSIS		46	-0.4283128	-1.4155438	0.09451796	0.22185434	1	12347	tags=46%, list=22%, signal=58%
GOMF_ENZYME_INHIBITOR_ACTIVITY	GOMF_ENZYME_INHIBITOR_ACTIVITY		384	-0.34636527	-1.4150585	0.02771855	0.22222497	1	9745	tags=37%, list=17%, signal=45%
GOBP_PROSTANOID_BIOSYNTHETIC_PROCESS	GOBP_PROSTANOID_BIOSYNTHETIC_PROCESS		32	-0.43248886	-1.4149772	0.0625	0.2221368	1	7478	tags=41%, list=13%, signal=47%
GOBP_CHOLESTEROL_EFFLUX	GOBP_CHOLESTEROL_EFFLUX		66	-0.42312488	-1.4147373	0.079166666	0.22226937	1	9882	tags=38%, list=17%, signal=46%
GOMF_PHOSPHATIDYLINOSITOL_PHOSPHATE_BINDING	GOMF_PHOSPHATIDYLINOSITOL_PHOSPHATE_BINDING		175	-0.3529893	-1.4147034	0.046421662	0.2221247	1	11431	tags=37%, list=20%, signal=46%
GOBP_CALCINEURIN_MEDIATED_SIGNALING	GOBP_CALCINEURIN_MEDIATED_SIGNALING		48	-0.4195457	-1.4146655	0.08219178	0.22198768	1	7798	tags=33%, list=14%, signal=39%
GOCC_AUTOPHAGOSOME_MEMBRANE	GOCC_AUTOPHAGOSOME_MEMBRANE		52	-0.4022734	-1.4144801	0.0862069	0.22204098	1	10956	tags=35%, list=19%, signal=43%
GOBP_T_CELL_RECEPTOR_SIGNALING_PATHWAY	GOBP_T_CELL_RECEPTOR_SIGNALING_PATHWAY		126	-0.4169185	-1.4142709	0.12878788	0.22211486	1	13004	tags=52%, list=23%, signal=67%
GOBP_NEGATIVE_REGULATION_OF_RESPONSE_TO_CYTOKINE_STIMULUS	GOBP_NEGATIVE_REGULATION_OF_RESPONSE_TO_CYTOKINE_STIMULUS		89	-0.36214972	-1.4142448	0.046	0.22196858	1	12831	tags=39%, list=23%, signal=51%
GOBP_MUSCLE_CELL_FATE_COMMITMENT	GOBP_MUSCLE_CELL_FATE_COMMITMENT		19	-0.51599926	-1.4142102	0.1002004	0.22183412	1	8003	tags=47%, list=14%, signal=55%
GOBP_REGULATION_OF_SUPRAMOLECULAR_FIBER_ORGANIZATION	GOBP_REGULATION_OF_SUPRAMOLECULAR_FIBER_ORGANIZATION		368	-0.3395392	-1.4141675	0.06476191	0.22170514	1	11009	tags=36%, list=19%, signal=45%
GOBP_REGULATION_OF_T_CELL_RECEPTOR_SIGNALING_PATHWAY	GOBP_REGULATION_OF_T_CELL_RECEPTOR_SIGNALING_PATHWAY		44	-0.47261286	-1.4140872	0.13618676	0.22161628	1	13997	tags=59%, list=25%, signal=78%
GOBP_CARDIAC_EPITHELIAL_TO_MESENCHYMAL_TRANSITION	GOBP_CARDIAC_EPITHELIAL_TO_MESENCHYMAL_TRANSITION		36	-0.49042815	-1.4139706	0.10282258	0.22157456	1	14614	tags=58%, list=26%, signal=79%
GOMF_CYSTEINE_TYPE_ENDOPEPTIDASE_INHIBITOR_ACTIVITY	GOMF_CYSTEINE_TYPE_ENDOPEPTIDASE_INHIBITOR_ACTIVITY		56	-0.42251605	-1.4139206	0.06352459	0.22144638	1	5915	tags=39%, list=10%, signal=44%
GOMF_CYTOKINE_RECEPTOR_BINDING	GOMF_CYTOKINE_RECEPTOR_BINDING		269	-0.38715765	-1.4139075	0.08565737	0.2212783	1	7346	tags=31%, list=13%, signal=36%
GOBP_REGULATION_OF_RESPONSE_TO_INTERFERON_GAMMA	GOBP_REGULATION_OF_RESPONSE_TO_INTERFERON_GAMMA		16	-0.52954775	-1.4137115	0.078947365	0.22134045	1	5450	tags=31%, list=10%, signal=35%
GOBP_POSITIVE_REGULATION_OF_BMP_SIGNALING_PATHWAY	GOBP_POSITIVE_REGULATION_OF_BMP_SIGNALING_PATHWAY		38	-0.44711617	-1.4137067	0.08494209	0.22116278	1	13413	tags=45%, list=24%, signal=59%
GOBP_CALCIUM_ION_TRANSMEMBRANE_TRANSPORT_VIA_HIGH_VOLTAGE_GATED_CALCIUM_CHANNEL	GOBP_CALCIUM_ION_TRANSMEMBRANE_TRANSPORT_VIA_HIGH_VOLTAGE_GATED_CALCIUM_CHANNEL		16	-0.5608741	-1.4129295	0.1097561	0.22196886	1	8506	tags=44%, list=15%, signal=51%
GOMF_PEPTIDE_TRANSMEMBRANE_TRANSPORTER_ACTIVITY	GOMF_PEPTIDE_TRANSMEMBRANE_TRANSPORTER_ACTIVITY		15	-0.49788103	-1.4124827	0.096	0.22233212	1	8899	tags=47%, list=16%, signal=55%
GOBP_REGULATION_OF_GLUCAN_BIOSYNTHETIC_PROCESS	GOBP_REGULATION_OF_GLUCAN_BIOSYNTHETIC_PROCESS		30	-0.4213473	-1.4123049	0.06361829	0.22236623	1	6560	tags=33%, list=12%, signal=38%
GOBP_VIRAL_PROTEIN_PROCESSING	GOBP_VIRAL_PROTEIN_PROCESSING		31	-0.5013895	-1.4122999	0.104417674	0.22218843	1	10546	tags=45%, list=19%, signal=55%
GOMF_TRANSMEMBRANE_RECEPTOR_PROTEIN_PHOSPHATASE_ACTIVITY	GOMF_TRANSMEMBRANE_RECEPTOR_PROTEIN_PHOSPHATASE_ACTIVITY		17	-0.5347379	-1.412149	0.11857708	0.22216934	1	11821	tags=53%, list=21%, signal=67%
GOMF_PHOSPHORUS_OXYGEN_LYASE_ACTIVITY	GOMF_PHOSPHORUS_OXYGEN_LYASE_ACTIVITY		23	-0.50646263	-1.412119	0.12452107	0.22202873	1	15686	tags=61%, list=28%, signal=84%
GOBP_ACTIVATION_OF_PHOSPHOLIPASE_C_ACTIVITY	GOBP_ACTIVATION_OF_PHOSPHOLIPASE_C_ACTIVITY		30	-0.5228325	-1.4118487	0.1242485	0.22220355	1	13190	tags=60%, list=23%, signal=78%
GOBP_FIBROBLAST_APOPTOTIC_PROCESS	GOBP_FIBROBLAST_APOPTOTIC_PROCESS		21	-0.45802483	-1.4116801	0.07258064	0.22220038	1	6314	tags=38%, list=11%, signal=43%
GOBP_NEGATIVE_REGULATION_OF_SECRETION	GOBP_NEGATIVE_REGULATION_OF_SECRETION		162	-0.36046955	-1.4115921	0.043392505	0.22212729	1	9843	tags=34%, list=17%, signal=41%
GOBP_NATURAL_KILLER_CELL_ACTIVATION	GOBP_NATURAL_KILLER_CELL_ACTIVATION		93	-0.4340178	-1.4112576	0.11673152	0.22234583	1	7577	tags=39%, list=13%, signal=45%
GOBP_AMINOGLYCAN_METABOLIC_PROCESS	GOBP_AMINOGLYCAN_METABOLIC_PROCESS		130	-0.4011683	-1.4110537	0.08030593	0.2223978	1	10340	tags=41%, list=18%, signal=50%
GOBP_SODIUM_ION_HOMEOSTASIS	GOBP_SODIUM_ION_HOMEOSTASIS		56	-0.44877896	-1.4102565	0.078	0.22321509	1	9540	tags=43%, list=17%, signal=52%
GOCC_NUCLEAR_OUTER_MEMBRANE	GOCC_NUCLEAR_OUTER_MEMBRANE		28	-0.46278372	-1.4102173	0.10557769	0.22308609	1	8487	tags=43%, list=15%, signal=50%
GOBP_NEGATIVE_REGULATION_OF_PLATELET_ACTIVATION	GOBP_NEGATIVE_REGULATION_OF_PLATELET_ACTIVATION		19	-0.548492	-1.4100562	0.10337972	0.22310698	1	14888	tags=68%, list=26%, signal=93%
GOBP_NEGATIVE_REGULATION_OF_CD4_POSITIVE_ALPHA_BETA_T_CELL_DIFFERENTIATION	GOBP_NEGATIVE_REGULATION_OF_CD4_POSITIVE_ALPHA_BETA_T_CELL_DIFFERENTIATION		21	-0.53699946	-1.4099725	0.12547529	0.22304082	1	5214	tags=43%, list=9%, signal=47%
GOBP_ANTIVIRAL_INNATE_IMMUNE_RESPONSE	GOBP_ANTIVIRAL_INNATE_IMMUNE_RESPONSE		17	-0.52208126	-1.4092156	0.1037182	0.22379772	1	11923	tags=59%, list=21%, signal=75%
GOCC_AZUROPHIL_GRANULE_MEMBRANE	GOCC_AZUROPHIL_GRANULE_MEMBRANE		58	-0.4129339	-1.409016	0.08582834	0.22385922	1	11844	tags=43%, list=21%, signal=54%
GOBP_POSITIVE_REGULATION_OF_MYELOID_LEUKOCYTE_DIFFERENTIATION	GOBP_POSITIVE_REGULATION_OF_MYELOID_LEUKOCYTE_DIFFERENTIATION		55	-0.44677758	-1.4090091	0.10412574	0.22367929	1	11115	tags=47%, list=20%, signal=59%
GOBP_RECEPTOR_CLUSTERING	GOBP_RECEPTOR_CLUSTERING		56	-0.42484513	-1.4087116	0.09055877	0.22386186	1	10605	tags=45%, list=19%, signal=55%
GOBP_NEGATIVE_REGULATION_OF_INTRACELLULAR_STEROID_HORMONE_RECEPTOR_SIGNALING_PATHWAY	GOBP_NEGATIVE_REGULATION_OF_INTRACELLULAR_STEROID_HORMONE_RECEPTOR_SIGNALING_PATHWAY		37	-0.424347	-1.4083773	0.07129095	0.2241315	1	4674	tags=32%, list=8%, signal=35%
GOBP_REGULATION_OF_PROTEIN_LOCALIZATION_TO_MEMBRANE	GOBP_REGULATION_OF_PROTEIN_LOCALIZATION_TO_MEMBRANE		170	-0.36493906	-1.4083346	0.053061225	0.22400732	1	10790	tags=38%, list=19%, signal=47%
GOBP_NEGATIVE_REGULATION_OF_CELL_MATRIX_ADHESION	GOBP_NEGATIVE_REGULATION_OF_CELL_MATRIX_ADHESION		36	-0.46542427	-1.4081419	0.094412334	0.22405024	1	10958	tags=44%, list=19%, signal=55%
GOBP_POSITIVE_REGULATION_OF_STEROL_TRANSPORT	GOBP_POSITIVE_REGULATION_OF_STEROL_TRANSPORT		39	-0.42471126	-1.4079651	0.06967213	0.22407229	1	11612	tags=46%, list=21%, signal=58%
GOBP_POSITIVE_REGULATION_OF_EPIDERMAL_CELL_DIFFERENTIATION	GOBP_POSITIVE_REGULATION_OF_EPIDERMAL_CELL_DIFFERENTIATION		27	-0.46913132	-1.4077415	0.055555556	0.22414538	1	13565	tags=56%, list=24%, signal=73%
GOMF_GABA_RECEPTOR_BINDING	GOMF_GABA_RECEPTOR_BINDING		17	-0.5501389	-1.4075954	0.118	0.22414736	1	7460	tags=47%, list=13%, signal=54%
GOBP_REGULATION_OF_INSULIN_LIKE_GROWTH_FACTOR_RECEPTOR_SIGNALING_PATHWAY	GOBP_REGULATION_OF_INSULIN_LIKE_GROWTH_FACTOR_RECEPTOR_SIGNALING_PATHWAY		23	-0.4795482	-1.4073973	0.06378601	0.22421768	1	9613	tags=48%, list=17%, signal=58%
GOBP_NEGATIVE_REGULATION_OF_BLOOD_CIRCULATION	GOBP_NEGATIVE_REGULATION_OF_BLOOD_CIRCULATION		27	-0.4316804	-1.4073641	0.083333336	0.22407815	1	8217	tags=37%, list=15%, signal=43%
GOBP_REGULATION_OF_PRODUCTION_OF_MOLECULAR_MEDIATOR_OF_IMMUNE_RESPONSE	GOBP_REGULATION_OF_PRODUCTION_OF_MOLECULAR_MEDIATOR_OF_IMMUNE_RESPONSE		169	-0.39316213	-1.406043	0.09143969	0.22553986	1	9001	tags=38%, list=16%, signal=46%
GOBP_POSITIVE_REGULATION_OF_NEUTROPHIL_MIGRATION	GOBP_POSITIVE_REGULATION_OF_NEUTROPHIL_MIGRATION		32	-0.48813766	-1.4060372	0.109014675	0.22536482	1	8933	tags=38%, list=16%, signal=45%
GOBP_POSITIVE_REGULATION_OF_SODIUM_ION_TRANSMEMBRANE_TRANSPORT	GOBP_POSITIVE_REGULATION_OF_SODIUM_ION_TRANSMEMBRANE_TRANSPORT		20	-0.4457454	-1.4060174	0.05383023	0.22520652	1	9947	tags=50%, list=18%, signal=61%
GOBP_EPIDERMAL_CELL_DIFFERENTIATION	GOBP_EPIDERMAL_CELL_DIFFERENTIATION		205	-0.4343932	-1.4058262	0.14432989	0.22522166	1	9611	tags=43%, list=17%, signal=52%
GOBP_RESPONSE_TO_TUMOR_NECROSIS_FACTOR	GOBP_RESPONSE_TO_TUMOR_NECROSIS_FACTOR		242	-0.37315166	-1.4055339	0.059880238	0.22540396	1	12226	tags=40%, list=22%, signal=51%
GOBP_POSITIVE_REGULATION_OF_SEQUESTERING_OF_CALCIUM_ION	GOBP_POSITIVE_REGULATION_OF_SEQUESTERING_OF_CALCIUM_ION		15	-0.49571282	-1.4052716	0.09710744	0.22552824	1	3885	tags=33%, list=7%, signal=36%
GOBP_NEGATIVE_REGULATION_OF_ACTIVATED_T_CELL_PROLIFERATION	GOBP_NEGATIVE_REGULATION_OF_ACTIVATED_T_CELL_PROLIFERATION		15	-0.5720437	-1.4051282	0.13653846	0.22553457	1	14327	tags=67%, list=25%, signal=89%
GOCC_EARLY_ENDOSOME	GOCC_EARLY_ENDOSOME		394	-0.34716547	-1.4049822	0.053465348	0.22554414	1	9758	tags=35%, list=17%, signal=42%
GOBP_RESPONSE_TO_INTERLEUKIN_1	GOBP_RESPONSE_TO_INTERLEUKIN_1		136	-0.3881177	-1.4049504	0.07647059	0.22539055	1	9897	tags=35%, list=18%, signal=43%
GOBP_EPIBOLY	GOBP_EPIBOLY		37	-0.46753895	-1.4048122	0.108949415	0.22539113	1	14475	tags=57%, list=26%, signal=76%
GOCC_SITE_OF_POLARIZED_GROWTH	GOCC_SITE_OF_POLARIZED_GROWTH		167	-0.36516047	-1.4046817	0.058139537	0.22536783	1	8684	tags=29%, list=15%, signal=35%
GOBP_BIOLOGICAL_PROCESS_INVOLVED_IN_INTERACTION_WITH_HOST	GOBP_BIOLOGICAL_PROCESS_INVOLVED_IN_INTERACTION_WITH_HOST		192	-0.356356	-1.4044493	0.06910569	0.22547291	1	9684	tags=35%, list=17%, signal=43%
GOBP_EXCRETION	GOBP_EXCRETION		65	-0.41146022	-1.4043843	0.059183672	0.22537798	1	9952	tags=42%, list=18%, signal=50%
GOBP_STRIATUM_DEVELOPMENT	GOBP_STRIATUM_DEVELOPMENT		18	-0.47642225	-1.4038702	0.102564104	0.22588097	1	4801	tags=39%, list=8%, signal=42%
GOBP_REGULATION_OF_ENDOCYTOSIS	GOBP_REGULATION_OF_ENDOCYTOSIS		209	-0.37140605	-1.4036338	0.065764025	0.22600111	1	12482	tags=43%, list=22%, signal=54%
GOMF_GROWTH_FACTOR_ACTIVITY	GOMF_GROWTH_FACTOR_ACTIVITY		162	-0.396692	-1.4034197	0.051229507	0.2260963	1	9991	tags=41%, list=18%, signal=50%
GOBP_POSITIVE_REGULATION_OF_EPIDERMIS_DEVELOPMENT	GOBP_POSITIVE_REGULATION_OF_EPIDERMIS_DEVELOPMENT		31	-0.47274962	-1.4033457	0.07302231	0.22600488	1	16248	tags=68%, list=29%, signal=95%
GOBP_POSITIVE_REGULATION_OF_ION_TRANSPORT	GOBP_POSITIVE_REGULATION_OF_ION_TRANSPORT		272	-0.34735614	-1.4026135	0.026	0.22675306	1	9364	tags=33%, list=17%, signal=39%
GOBP_REGULATION_OF_GTP_BINDING	GOBP_REGULATION_OF_GTP_BINDING		15	-0.5115509	-1.4025879	0.09572301	0.2266037	1	9286	tags=47%, list=16%, signal=56%
GOBP_ENDOCARDIAL_CUSHION_DEVELOPMENT	GOBP_ENDOCARDIAL_CUSHION_DEVELOPMENT		49	-0.47032797	-1.4023114	0.11821705	0.22677834	1	7652	tags=35%, list=14%, signal=40%
GOBP_POSITIVE_REGULATION_OF_CREB_TRANSCRIPTION_FACTOR_ACTIVITY	GOBP_POSITIVE_REGULATION_OF_CREB_TRANSCRIPTION_FACTOR_ACTIVITY		20	-0.48873276	-1.4021418	0.06212425	0.22680497	1	8703	tags=40%, list=15%, signal=47%
GOBP_AMYLOID_BETA_FORMATION	GOBP_AMYLOID_BETA_FORMATION		52	-0.3950894	-1.4017669	0.066390045	0.22706918	1	10467	tags=33%, list=19%, signal=40%
GOBP_POSITIVE_REGULATION_OF_LIPID_TRANSPORT	GOBP_POSITIVE_REGULATION_OF_LIPID_TRANSPORT		87	-0.3647095	-1.4016567	0.06288032	0.22702563	1	13805	tags=47%, list=24%, signal=62%
GOBP_MYOTUBE_DIFFERENTIATION	GOBP_MYOTUBE_DIFFERENTIATION		123	-0.39843544	-1.4016327	0.07364341	0.22686984	1	8764	tags=36%, list=16%, signal=42%
GOBP_RESPONSE_TO_CHEMOKINE	GOBP_RESPONSE_TO_CHEMOKINE		95	-0.46553332	-1.401363	0.13279678	0.22703417	1	7798	tags=37%, list=14%, signal=43%
GOBP_POSITIVE_REGULATION_OF_CD4_POSITIVE_ALPHA_BETA_T_CELL_DIFFERENTIATION	GOBP_POSITIVE_REGULATION_OF_CD4_POSITIVE_ALPHA_BETA_T_CELL_DIFFERENTIATION		31	-0.5276474	-1.4013101	0.14203455	0.22692123	1	14916	tags=74%, list=26%, signal=101%
GOBP_EMBRYONIC_DIGESTIVE_TRACT_MORPHOGENESIS	GOBP_EMBRYONIC_DIGESTIVE_TRACT_MORPHOGENESIS		17	-0.5228513	-1.4012694	0.12403101	0.22679581	1	4522	tags=35%, list=8%, signal=38%
GOBP_RESPONSE_TO_TUMOR_CELL	GOBP_RESPONSE_TO_TUMOR_CELL		39	-0.46250418	-1.400921	0.11683168	0.22706953	1	9019	tags=46%, list=16%, signal=55%
GOBP_POSITIVE_REGULATION_OF_CATION_CHANNEL_ACTIVITY	GOBP_POSITIVE_REGULATION_OF_CATION_CHANNEL_ACTIVITY		71	-0.39716873	-1.4006282	0.074074075	0.22723354	1	8292	tags=32%, list=15%, signal=38%
GOBP_POSITIVE_REGULATION_OF_CALCIUM_ION_TRANSPORT	GOBP_POSITIVE_REGULATION_OF_CALCIUM_ION_TRANSPORT		119	-0.38855803	-1.4004333	0.08514851	0.22728671	1	11420	tags=42%, list=20%, signal=53%
GOMF_IMMUNOGLOBULIN_BINDING	GOMF_IMMUNOGLOBULIN_BINDING		24	-0.5705849	-1.4003108	0.15019763	0.2272515	1	10458	tags=58%, list=19%, signal=72%
GOBP_SODIUM_INDEPENDENT_ORGANIC_ANION_TRANSPORT	GOBP_SODIUM_INDEPENDENT_ORGANIC_ANION_TRANSPORT		15	-0.5725205	-1.4002742	0.1125	0.2271064	1	6154	tags=40%, list=11%, signal=45%
GOBP_RESPONSE_TO_STEROL	GOBP_RESPONSE_TO_STEROL		33	-0.4229605	-1.3998165	0.064579256	0.22748451	1	5211	tags=24%, list=9%, signal=27%
GOBP_NIK_NF_KAPPAB_SIGNALING	GOBP_NIK_NF_KAPPAB_SIGNALING		140	-0.38746554	-1.3993822	0.122047246	0.22781831	1	9507	tags=39%, list=17%, signal=46%
GOBP_ACTIN_FILAMENT_ORGANIZATION	GOBP_ACTIN_FILAMENT_ORGANIZATION		443	-0.33367336	-1.3991565	0.05108055	0.22790587	1	11009	tags=36%, list=19%, signal=44%
GOBP_IMMUNOGLOBULIN_PRODUCTION_INVOLVED_IN_IMMUNOGLOBULIN_MEDIATED_IMMUNE_RESPONSE	GOBP_IMMUNOGLOBULIN_PRODUCTION_INVOLVED_IN_IMMUNOGLOBULIN_MEDIATED_IMMUNE_RESPONSE		71	-0.43574122	-1.3987926	0.12692308	0.22817391	1	6927	tags=41%, list=12%, signal=46%
GOCC_COATED_VESICLE_MEMBRANE	GOCC_COATED_VESICLE_MEMBRANE		174	-0.36585817	-1.3985206	0.075247526	0.22831388	1	8344	tags=32%, list=15%, signal=37%
GOBP_MYD88_DEPENDENT_TOLL_LIKE_RECEPTOR_SIGNALING_PATHWAY	GOBP_MYD88_DEPENDENT_TOLL_LIKE_RECEPTOR_SIGNALING_PATHWAY		24	-0.54561996	-1.3980873	0.15655577	0.22864994	1	11775	tags=50%, list=21%, signal=63%
GOBP_REGULATION_OF_EPITHELIAL_CELL_APOPTOTIC_PROCESS	GOBP_REGULATION_OF_EPITHELIAL_CELL_APOPTOTIC_PROCESS		95	-0.40084347	-1.3965069	0.0770751	0.2304771	1	11084	tags=43%, list=20%, signal=54%
GOCC_COLLAGEN_TRIMER	GOCC_COLLAGEN_TRIMER		86	-0.4632308	-1.3964946	0.15458015	0.23030442	1	9070	tags=38%, list=16%, signal=46%
GOBP_METANEPHRIC_GLOMERULUS_DEVELOPMENT	GOBP_METANEPHRIC_GLOMERULUS_DEVELOPMENT		16	-0.5405935	-1.396409	0.101123594	0.23023137	1	9895	tags=56%, list=18%, signal=68%
GOCC_ACTIN_FILAMENT	GOCC_ACTIN_FILAMENT		110	-0.36504656	-1.3963896	0.061895553	0.23007078	1	9735	tags=36%, list=17%, signal=44%
GOBP_CARDIAC_MUSCLE_TISSUE_MORPHOGENESIS	GOBP_CARDIAC_MUSCLE_TISSUE_MORPHOGENESIS		59	-0.4084694	-1.396264	0.0608365	0.23005305	1	4518	tags=27%, list=8%, signal=29%
GOBP_CELLULAR_SODIUM_ION_HOMEOSTASIS	GOBP_CELLULAR_SODIUM_ION_HOMEOSTASIS		22	-0.5007524	-1.3960644	0.09090909	0.23013212	1	13818	tags=64%, list=24%, signal=84%
GOBP_ENDOCARDIAL_CUSHION_FORMATION	GOBP_ENDOCARDIAL_CUSHION_FORMATION		31	-0.49933806	-1.3959149	0.12175649	0.23015028	1	14614	tags=55%, list=26%, signal=74%
GOBP_REGULATION_OF_SODIUM_ION_TRANSPORT	GOBP_REGULATION_OF_SODIUM_ION_TRANSPORT		88	-0.37201488	-1.3954809	0.055555556	0.2305278	1	11375	tags=42%, list=20%, signal=53%
GOBP_ICOSANOID_BIOSYNTHETIC_PROCESS	GOBP_ICOSANOID_BIOSYNTHETIC_PROCESS		56	-0.40834743	-1.3948482	0.07610994	0.23114625	1	7478	tags=36%, list=13%, signal=41%
GOBP_REGULATION_OF_HETEROTYPIC_CELL_CELL_ADHESION	GOBP_REGULATION_OF_HETEROTYPIC_CELL_CELL_ADHESION		26	-0.48394975	-1.394802	0.07484408	0.23103504	1	11691	tags=54%, list=21%, signal=68%
GOBP_NOTCH_SIGNALING_PATHWAY	GOBP_NOTCH_SIGNALING_PATHWAY		180	-0.348046	-1.3947833	0.043726236	0.2308732	1	9136	tags=32%, list=16%, signal=38%
GOBP_NEURON_PROJECTION_ARBORIZATION	GOBP_NEURON_PROJECTION_ARBORIZATION		30	-0.47284213	-1.3942208	0.091617934	0.23140387	1	8530	tags=40%, list=15%, signal=47%
GOBP_POSITIVE_REGULATION_OF_CALCIUM_ION_TRANSMEMBRANE_TRANSPORTER_ACTIVITY	GOBP_POSITIVE_REGULATION_OF_CALCIUM_ION_TRANSMEMBRANE_TRANSPORTER_ACTIVITY		37	-0.41716534	-1.394149	0.09710744	0.2313086	1	4432	tags=27%, list=8%, signal=29%
GOMF_ACTIVIN_BINDING	GOMF_ACTIVIN_BINDING		15	-0.5485374	-1.3940597	0.10557769	0.23123921	1	15279	tags=73%, list=27%, signal=100%
GOBP_POSITIVE_REGULATION_OF_TUMOR_NECROSIS_FACTOR_SUPERFAMILY_CYTOKINE_PRODUCTION	GOBP_POSITIVE_REGULATION_OF_TUMOR_NECROSIS_FACTOR_SUPERFAMILY_CYTOKINE_PRODUCTION		106	-0.41590077	-1.3939373	0.12055336	0.23123433	1	11800	tags=45%, list=21%, signal=57%
GOBP_REGULATION_OF_CALCIUM_MEDIATED_SIGNALING	GOBP_REGULATION_OF_CALCIUM_MEDIATED_SIGNALING		74	-0.4164169	-1.3933932	0.108216435	0.2317451	1	7798	tags=32%, list=14%, signal=38%
GOBP_POSITIVE_REGULATION_OF_NEUROGENESIS	GOBP_POSITIVE_REGULATION_OF_NEUROGENESIS		221	-0.35449567	-1.3933434	0.07101727	0.23162296	1	10834	tags=38%, list=19%, signal=47%
GOBP_OSTEOBLAST_DIFFERENTIATION	GOBP_OSTEOBLAST_DIFFERENTIATION		233	-0.35117427	-1.3928531	0.067073174	0.23201829	1	6747	tags=29%, list=12%, signal=33%
GOBP_REGULATION_OF_POLYSACCHARIDE_METABOLIC_PROCESS	GOBP_REGULATION_OF_POLYSACCHARIDE_METABOLIC_PROCESS		44	-0.38694522	-1.3925676	0.050813008	0.23218305	1	6560	tags=30%, list=12%, signal=33%
GOBP_NEGATIVE_REGULATION_OF_GROWTH	GOBP_NEGATIVE_REGULATION_OF_GROWTH		245	-0.3489167	-1.3922954	0.048262548	0.23234762	1	10593	tags=34%, list=19%, signal=42%
GOBP_POSITIVE_REGULATION_OF_ERBB_SIGNALING_PATHWAY	GOBP_POSITIVE_REGULATION_OF_ERBB_SIGNALING_PATHWAY		37	-0.41430768	-1.3919443	0.0877193	0.23259245	1	9219	tags=41%, list=16%, signal=48%
GOBP_POSITIVE_REGULATION_OF_TRANSMEMBRANE_RECEPTOR_PROTEIN_SERINE_THREONINE_KINASE_SIGNALING_PATHWAY	GOBP_POSITIVE_REGULATION_OF_TRANSMEMBRANE_RECEPTOR_PROTEIN_SERINE_THREONINE_KINASE_SIGNALING_PATHWAY		117	-0.38263276	-1.3915604	0.07480315	0.23291369	1	9021	tags=34%, list=16%, signal=41%
GOBP_PROTEOGLYCAN_BIOSYNTHETIC_PROCESS	GOBP_PROTEOGLYCAN_BIOSYNTHETIC_PROCESS		56	-0.44247714	-1.391257	0.11001965	0.23311035	1	15171	tags=54%, list=27%, signal=73%
GOBP_TYPE_B_PANCREATIC_CELL_PROLIFERATION	GOBP_TYPE_B_PANCREATIC_CELL_PROLIFERATION		21	-0.4693868	-1.3907238	0.07755102	0.2336574	1	10593	tags=48%, list=19%, signal=59%
GOBP_PLASMA_MEMBRANE_REPAIR	GOBP_PLASMA_MEMBRANE_REPAIR		24	-0.45625135	-1.3906301	0.08829569	0.23358409	1	13395	tags=46%, list=24%, signal=60%
GOBP_REGULATION_OF_B_CELL_APOPTOTIC_PROCESS	GOBP_REGULATION_OF_B_CELL_APOPTOTIC_PROCESS		21	-0.46178135	-1.3905418	0.1	0.23350953	1	12738	tags=52%, list=23%, signal=68%
GOBP_PROTEIN_LOCALIZATION_TO_CELL_PERIPHERY	GOBP_PROTEIN_LOCALIZATION_TO_CELL_PERIPHERY		335	-0.32052034	-1.3898492	0.04133858	0.23424035	1	8808	tags=29%, list=16%, signal=34%
GOBP_POSITIVE_REGULATION_OF_LIPID_BIOSYNTHETIC_PROCESS	GOBP_POSITIVE_REGULATION_OF_LIPID_BIOSYNTHETIC_PROCESS		83	-0.37466565	-1.3896843	0.07014028	0.2342357	1	10467	tags=39%, list=19%, signal=47%
GOBP_INTERFERON_GAMMA_MEDIATED_SIGNALING_PATHWAY	GOBP_INTERFERON_GAMMA_MEDIATED_SIGNALING_PATHWAY		25	-0.5080512	-1.3894937	0.1167002	0.23428848	1	12049	tags=48%, list=21%, signal=61%
GOBP_RIBONUCLEOTIDE_CATABOLIC_PROCESS	GOBP_RIBONUCLEOTIDE_CATABOLIC_PROCESS		47	-0.38276923	-1.3891301	0.0513834	0.23458391	1	8092	tags=34%, list=14%, signal=40%
GOBP_CARTILAGE_DEVELOPMENT_INVOLVED_IN_ENDOCHONDRAL_BONE_MORPHOGENESIS	GOBP_CARTILAGE_DEVELOPMENT_INVOLVED_IN_ENDOCHONDRAL_BONE_MORPHOGENESIS		31	-0.43597725	-1.389121	0.07495069	0.23441488	1	3677	tags=29%, list=7%, signal=31%
GOBP_POSITIVE_REGULATION_OF_PROTEIN_SECRETION	GOBP_POSITIVE_REGULATION_OF_PROTEIN_SECRETION		128	-0.35946608	-1.3885603	0.044265594	0.23492822	1	9758	tags=33%, list=17%, signal=40%
GOBP_SIGNAL_TRANSDUCTION_IN_ABSENCE_OF_LIGAND	GOBP_SIGNAL_TRANSDUCTION_IN_ABSENCE_OF_LIGAND		65	-0.39051557	-1.3885138	0.06613226	0.23480456	1	6609	tags=28%, list=12%, signal=31%
GOBP_MAINTENANCE_OF_BLOOD_BRAIN_BARRIER	GOBP_MAINTENANCE_OF_BLOOD_BRAIN_BARRIER		35	-0.45599854	-1.3874747	0.1027668	0.23592485	1	10905	tags=46%, list=19%, signal=57%
GOBP_SPHINGOLIPID_METABOLIC_PROCESS	GOBP_SPHINGOLIPID_METABOLIC_PROCESS		162	-0.34662804	-1.3874414	0.059063137	0.23577519	1	10966	tags=38%, list=19%, signal=47%
GOMF_COLLAGEN_BINDING	GOMF_COLLAGEN_BINDING		68	-0.4962055	-1.3873435	0.17054264	0.23571928	1	10504	tags=47%, list=19%, signal=58%
GOBP_REGULATION_OF_COAGULATION	GOBP_REGULATION_OF_COAGULATION		70	-0.47875494	-1.3867246	0.073529415	0.2363015	1	10433	tags=47%, list=18%, signal=58%
GOBP_POSITIVE_REGULATION_OF_PATTERN_RECOGNITION_RECEPTOR_SIGNALING_PATHWAY	GOBP_POSITIVE_REGULATION_OF_PATTERN_RECOGNITION_RECEPTOR_SIGNALING_PATHWAY		43	-0.46104342	-1.3858789	0.14314929	0.23722224	1	10754	tags=53%, list=19%, signal=66%
GOBP_REGULATION_OF_NOTCH_SIGNALING_PATHWAY	GOBP_REGULATION_OF_NOTCH_SIGNALING_PATHWAY		95	-0.3651326	-1.3846978	0.061452515	0.23859389	1	7796	tags=31%, list=14%, signal=35%
GOBP_POSTSYNAPSE_ASSEMBLY	GOBP_POSTSYNAPSE_ASSEMBLY		29	-0.5192787	-1.3846229	0.1336117	0.23851107	1	10262	tags=59%, list=18%, signal=72%
GOMF_PHOSPHATIDYLCHOLINE_TRANSPORTER_ACTIVITY	GOMF_PHOSPHATIDYLCHOLINE_TRANSPORTER_ACTIVITY		18	-0.48483184	-1.384196	0.104627766	0.23885858	1	13284	tags=61%, list=24%, signal=80%
GOBP_EPITHELIAL_TUBE_BRANCHING_INVOLVED_IN_LUNG_MORPHOGENESIS	GOBP_EPITHELIAL_TUBE_BRANCHING_INVOLVED_IN_LUNG_MORPHOGENESIS		29	-0.4467596	-1.3839072	0.08918406	0.23905757	1	15810	tags=59%, list=28%, signal=81%
GOCC_TIGHT_JUNCTION	GOCC_TIGHT_JUNCTION		131	-0.3463634	-1.3833946	0.060311284	0.23955978	1	7651	tags=28%, list=14%, signal=33%
GOBP_SMOOTH_MUSCLE_CELL_APOPTOTIC_PROCESS	GOBP_SMOOTH_MUSCLE_CELL_APOPTOTIC_PROCESS		27	-0.4386323	-1.383342	0.0754717	0.23944399	1	11478	tags=44%, list=20%, signal=56%
GOBP_T_HELPER_17_TYPE_IMMUNE_RESPONSE	GOBP_T_HELPER_17_TYPE_IMMUNE_RESPONSE		39	-0.49685192	-1.3830597	0.13610587	0.23962523	1	15661	tags=62%, list=28%, signal=85%
GOBP_REGULATION_OF_CATION_TRANSMEMBRANE_TRANSPORT	GOBP_REGULATION_OF_CATION_TRANSMEMBRANE_TRANSPORT		348	-0.34588635	-1.3829777	0.052	0.23953578	1	9304	tags=32%, list=16%, signal=39%
GOBP_EPITHELIAL_TUBE_MORPHOGENESIS	GOBP_EPITHELIAL_TUBE_MORPHOGENESIS		327	-0.3496456	-1.3829226	0.06909789	0.2394236	1	8659	tags=31%, list=15%, signal=37%
GOBP_REGULATION_OF_AUTOPHAGOSOME_MATURATION	GOBP_REGULATION_OF_AUTOPHAGOSOME_MATURATION		16	-0.48872617	-1.382844	0.09475806	0.23933356	1	2770	tags=25%, list=5%, signal=26%
GOBP_HYPEROSMOTIC_RESPONSE	GOBP_HYPEROSMOTIC_RESPONSE		26	-0.43021482	-1.3827287	0.052083332	0.23929551	1	12516	tags=50%, list=22%, signal=64%
GOBP_LIPOPOLYSACCHARIDE_MEDIATED_SIGNALING_PATHWAY	GOBP_LIPOPOLYSACCHARIDE_MEDIATED_SIGNALING_PATHWAY		62	-0.45338646	-1.3825922	0.12619503	0.23929094	1	9555	tags=45%, list=17%, signal=54%
GOBP_PEPTIDYL_PROLINE_HYDROXYLATION	GOBP_PEPTIDYL_PROLINE_HYDROXYLATION		15	-0.5401049	-1.3823342	0.13972056	0.23944072	1	11509	tags=53%, list=20%, signal=67%
GOBP_NEGATIVE_REGULATION_OF_PRODUCTION_OF_MOLECULAR_MEDIATOR_OF_IMMUNE_RESPONSE	GOBP_NEGATIVE_REGULATION_OF_PRODUCTION_OF_MOLECULAR_MEDIATOR_OF_IMMUNE_RESPONSE		38	-0.4895624	-1.3819461	0.12745099	0.23975927	1	12405	tags=53%, list=22%, signal=67%
GOBP_RIBONUCLEOSIDE_MONOPHOSPHATE_CATABOLIC_PROCESS	GOBP_RIBONUCLEOSIDE_MONOPHOSPHATE_CATABOLIC_PROCESS		15	-0.4941695	-1.3817301	0.08768267	0.2398625	1	7537	tags=47%, list=13%, signal=54%
GOBP_HUMORAL_IMMUNE_RESPONSE	GOBP_HUMORAL_IMMUNE_RESPONSE		308	-0.4170302	-1.3814923	0.11382114	0.23995401	1	9555	tags=44%, list=17%, signal=52%
GOMF_RETINOIC_ACID_RECEPTOR_BINDING	GOMF_RETINOIC_ACID_RECEPTOR_BINDING		24	-0.4511263	-1.3813798	0.10934394	0.23992446	1	4798	tags=33%, list=8%, signal=36%
GOMF_3_5_CYCLIC_AMP_PHOSPHODIESTERASE_ACTIVITY	GOMF_3_5_CYCLIC_AMP_PHOSPHODIESTERASE_ACTIVITY		15	-0.5720358	-1.3810397	0.12280702	0.24021631	1	8092	tags=47%, list=14%, signal=54%
GOBP_RESPONSE_TO_OSMOTIC_STRESS	GOBP_RESPONSE_TO_OSMOTIC_STRESS		80	-0.37546796	-1.380946	0.06029106	0.24017592	1	5402	tags=29%, list=10%, signal=32%
GOBP_PLATELET_MORPHOGENESIS	GOBP_PLATELET_MORPHOGENESIS		22	-0.46037728	-1.3809408	0.102564104	0.24000314	1	10514	tags=50%, list=19%, signal=61%
GOCC_GLYCOPROTEIN_COMPLEX	GOCC_GLYCOPROTEIN_COMPLEX		21	-0.5357495	-1.3808458	0.11515152	0.23995392	1	13033	tags=62%, list=23%, signal=80%
GOBP_REGULATION_OF_PROTEIN_DEACETYLATION	GOBP_REGULATION_OF_PROTEIN_DEACETYLATION		59	-0.3763141	-1.3800163	0.08086785	0.24085608	1	6780	tags=27%, list=12%, signal=31%
GOBP_CARDIAC_MUSCLE_CELL_PROLIFERATION	GOBP_CARDIAC_MUSCLE_CELL_PROLIFERATION		57	-0.45061138	-1.3798647	0.09533469	0.24087085	1	11835	tags=46%, list=21%, signal=58%
GOBP_REGULATION_OF_SYSTEMIC_ARTERIAL_BLOOD_PRESSURE_BY_HORMONE	GOBP_REGULATION_OF_SYSTEMIC_ARTERIAL_BLOOD_PRESSURE_BY_HORMONE		38	-0.46190566	-1.3796558	0.11909651	0.24092473	1	5953	tags=29%, list=11%, signal=32%
GOBP_SECONDARY_PALATE_DEVELOPMENT	GOBP_SECONDARY_PALATE_DEVELOPMENT		26	-0.48715553	-1.379604	0.1097561	0.24081573	1	14015	tags=58%, list=25%, signal=77%
GOBP_POSITIVE_REGULATION_OF_SUBSTRATE_ADHESION_DEPENDENT_CELL_SPREADING	GOBP_POSITIVE_REGULATION_OF_SUBSTRATE_ADHESION_DEPENDENT_CELL_SPREADING		42	-0.43404198	-1.3791988	0.099585064	0.24116574	1	10387	tags=52%, list=18%, signal=64%
GOBP_CELL_AGGREGATION	GOBP_CELL_AGGREGATION		23	-0.46174434	-1.3790946	0.08730159	0.24111566	1	13470	tags=57%, list=24%, signal=74%
GOBP_POSITIVE_REGULATION_OF_FATTY_ACID_METABOLIC_PROCESS	GOBP_POSITIVE_REGULATION_OF_FATTY_ACID_METABOLIC_PROCESS		39	-0.40886715	-1.378271	0.08438819	0.24201244	1	11091	tags=41%, list=20%, signal=51%
GOMF_NAD_RETINOL_DEHYDROGENASE_ACTIVITY	GOMF_NAD_RETINOL_DEHYDROGENASE_ACTIVITY		20	-0.51007223	-1.378178	0.12288135	0.24194263	1	8526	tags=50%, list=15%, signal=59%
GOMF_MOLECULAR_ADAPTOR_ACTIVITY	GOMF_MOLECULAR_ADAPTOR_ACTIVITY		376	-0.32365417	-1.3781343	0.06822612	0.24181114	1	12865	tags=41%, list=23%, signal=53%
GOBP_POSITIVE_REGULATION_OF_GLYCOGEN_METABOLIC_PROCESS	GOBP_POSITIVE_REGULATION_OF_GLYCOGEN_METABOLIC_PROCESS		16	-0.48762017	-1.3780477	0.08565737	0.24172959	1	1823	tags=31%, list=3%, signal=32%
GOBP_REGENERATION	GOBP_REGENERATION		187	-0.34694126	-1.377321	0.054054055	0.24247222	1	9417	tags=35%, list=17%, signal=42%
GOCC_CORNIFIED_ENVELOPE	GOCC_CORNIFIED_ENVELOPE		45	-0.67501336	-1.3772815	0.21775898	0.24234098	1	9535	tags=71%, list=17%, signal=85%
GOBP_POSITIVE_REGULATION_OF_T_CELL_RECEPTOR_SIGNALING_PATHWAY	GOBP_POSITIVE_REGULATION_OF_T_CELL_RECEPTOR_SIGNALING_PATHWAY		16	-0.52413714	-1.3770744	0.15891473	0.24242584	1	5855	tags=44%, list=10%, signal=49%
GOBP_METANEPHRIC_NEPHRON_DEVELOPMENT	GOBP_METANEPHRIC_NEPHRON_DEVELOPMENT		40	-0.44094592	-1.376916	0.11372549	0.24244486	1	13526	tags=55%, list=24%, signal=72%
GOBP_REGULATION_OF_T_HELPER_17_TYPE_IMMUNE_RESPONSE	GOBP_REGULATION_OF_T_HELPER_17_TYPE_IMMUNE_RESPONSE		25	-0.5186004	-1.3768669	0.13498099	0.2423389	1	15279	tags=64%, list=27%, signal=88%
GOBP_REGULATION_OF_ERBB_SIGNALING_PATHWAY	GOBP_REGULATION_OF_ERBB_SIGNALING_PATHWAY		76	-0.37383887	-1.376572	0.06860707	0.24255818	1	12638	tags=46%, list=22%, signal=59%
GOBP_ODONTOGENESIS_OF_DENTIN_CONTAINING_TOOTH	GOBP_ODONTOGENESIS_OF_DENTIN_CONTAINING_TOOTH		90	-0.3841114	-1.376258	0.068686865	0.242817	1	9720	tags=38%, list=17%, signal=46%
GOBP_RESPONSE_TO_INTERFERON_ALPHA	GOBP_RESPONSE_TO_INTERFERON_ALPHA		20	-0.54364944	-1.3757993	0.17248061	0.24319011	1	6363	tags=35%, list=11%, signal=39%
GOBP_UROGENITAL_SYSTEM_DEVELOPMENT	GOBP_UROGENITAL_SYSTEM_DEVELOPMENT		353	-0.3506165	-1.375629	0.077071294	0.24322326	1	10056	tags=34%, list=18%, signal=41%
GOBP_ERYTHROCYTE_MATURATION	GOBP_ERYTHROCYTE_MATURATION		16	-0.4578392	-1.3753225	0.0910816	0.24345225	1	9410	tags=31%, list=17%, signal=37%
GOBP_REGULATION_OF_PROTEIN_TARGETING_TO_MEMBRANE	GOBP_REGULATION_OF_PROTEIN_TARGETING_TO_MEMBRANE		34	-0.420902	-1.3749202	0.11132438	0.24382667	1	7798	tags=32%, list=14%, signal=38%
GOBP_OVULATION_CYCLE	GOBP_OVULATION_CYCLE		71	-0.4211376	-1.3748225	0.1388889	0.24376537	1	9636	tags=41%, list=17%, signal=49%
GOCC_APICAL_JUNCTION_COMPLEX	GOCC_APICAL_JUNCTION_COMPLEX		147	-0.34776723	-1.374659	0.06958251	0.24379437	1	7651	tags=27%, list=14%, signal=31%
GOBP_REGULATION_OF_CALCIUM_ION_TRANSMEMBRANE_TRANSPORTER_ACTIVITY	GOBP_REGULATION_OF_CALCIUM_ION_TRANSMEMBRANE_TRANSPORTER_ACTIVITY		90	-0.37005585	-1.3743066	0.08230453	0.24405216	1	8654	tags=32%, list=15%, signal=38%
GOBP_NEGATIVE_REGULATION_OF_ASTROCYTE_DIFFERENTIATION	GOBP_NEGATIVE_REGULATION_OF_ASTROCYTE_DIFFERENTIATION		15	-0.48320875	-1.3742734	0.07283465	0.24391197	1	13835	tags=53%, list=24%, signal=71%
GOBP_POSITIVE_REGULATION_OF_TOLL_LIKE_RECEPTOR_SIGNALING_PATHWAY	GOBP_POSITIVE_REGULATION_OF_TOLL_LIKE_RECEPTOR_SIGNALING_PATHWAY		27	-0.4965709	-1.3740035	0.13238288	0.24409577	1	10182	tags=56%, list=18%, signal=68%
GOBP_INTERLEUKIN_1_PRODUCTION	GOBP_INTERLEUKIN_1_PRODUCTION		127	-0.3880621	-1.3739929	0.13359529	0.24393304	1	12717	tags=46%, list=23%, signal=60%
GOBP_NEGATIVE_REGULATION_OF_ANTIGEN_RECEPTOR_MEDIATED_SIGNALING_PATHWAY	GOBP_NEGATIVE_REGULATION_OF_ANTIGEN_RECEPTOR_MEDIATED_SIGNALING_PATHWAY		32	-0.50594896	-1.3738319	0.1521739	0.24396649	1	14007	tags=66%, list=25%, signal=87%
GOBP_REGULATION_OF_MAST_CELL_ACTIVATION	GOBP_REGULATION_OF_MAST_CELL_ACTIVATION		45	-0.45255843	-1.3737668	0.11022044	0.24385487	1	9151	tags=40%, list=16%, signal=48%
GOBP_MEMORY	GOBP_MEMORY		122	-0.40461785	-1.3735747	0.07933194	0.2439264	1	9902	tags=36%, list=18%, signal=44%
GOMF_PHOSPHATIDYLINOSITOL_4_5_BISPHOSPHATE_BINDING	GOMF_PHOSPHATIDYLINOSITOL_4_5_BISPHOSPHATE_BINDING		83	-0.36448315	-1.3733418	0.056420233	0.24405584	1	5893	tags=23%, list=10%, signal=26%
GOMF_CALCIUM_DEPENDENT_PROTEIN_KINASE_ACTIVITY	GOMF_CALCIUM_DEPENDENT_PROTEIN_KINASE_ACTIVITY		23	-0.4740963	-1.3732682	0.10150376	0.24399479	1	5541	tags=35%, list=10%, signal=39%
GOBP_REGULATION_OF_CELLULAR_COMPONENT_SIZE	GOBP_REGULATION_OF_CELLULAR_COMPONENT_SIZE		349	-0.3314155	-1.3730335	0.07372401	0.24413905	1	11100	tags=35%, list=20%, signal=43%
GOBP_LAMELLIPODIUM_ASSEMBLY	GOBP_LAMELLIPODIUM_ASSEMBLY		70	-0.37964514	-1.3728721	0.069767445	0.2441652	1	10578	tags=40%, list=19%, signal=49%
GOBP_AXON_DEVELOPMENT	GOBP_AXON_DEVELOPMENT		479	-0.36335725	-1.372329	0.087890625	0.24467699	1	10873	tags=37%, list=19%, signal=45%
GOBP_REGULATION_OF_BLOOD_CIRCULATION	GOBP_REGULATION_OF_BLOOD_CIRCULATION		256	-0.3777182	-1.3722281	0.091836736	0.24462545	1	10141	tags=38%, list=18%, signal=46%
GOBP_REGULATION_OF_VIRAL_TRANSCRIPTION	GOBP_REGULATION_OF_VIRAL_TRANSCRIPTION		19	-0.45274422	-1.372083	0.10433071	0.24459314	1	1639	tags=21%, list=3%, signal=22%
GOBP_REGULATION_OF_CELL_ADHESION_MEDIATED_BY_INTEGRIN	GOBP_REGULATION_OF_CELL_ADHESION_MEDIATED_BY_INTEGRIN		48	-0.43455052	-1.3710705	0.13241106	0.2457285	1	5512	tags=31%, list=10%, signal=35%
GOBP_PULMONARY_VALVE_MORPHOGENESIS	GOBP_PULMONARY_VALVE_MORPHOGENESIS		17	-0.5453192	-1.3704221	0.1553398	0.24638064	1	3686	tags=29%, list=7%, signal=31%
GOBP_CELLULAR_RESPONSE_TO_PEPTIDE	GOBP_CELLULAR_RESPONSE_TO_PEPTIDE		361	-0.3323105	-1.370396	0.046	0.24623872	1	10146	tags=33%, list=18%, signal=40%
GOBP_NEGATIVE_REGULATION_OF_PROTEOLYSIS	GOBP_NEGATIVE_REGULATION_OF_PROTEOLYSIS		340	-0.34707794	-1.3699696	0.060475163	0.24662466	1	10500	tags=38%, list=19%, signal=47%
GOMF_NADPLUS_ADP_RIBOSYLTRANSFERASE_ACTIVITY	GOMF_NADPLUS_ADP_RIBOSYLTRANSFERASE_ACTIVITY		27	-0.4564596	-1.369037	0.13904762	0.24760965	1	5071	tags=33%, list=9%, signal=37%
GOBP_REGULATION_OF_PHOSPHOLIPID_BIOSYNTHETIC_PROCESS	GOBP_REGULATION_OF_PHOSPHOLIPID_BIOSYNTHETIC_PROCESS		18	-0.47711897	-1.3684498	0.102970295	0.24822672	1	10090	tags=56%, list=18%, signal=68%
GOBP_POSITIVE_REGULATION_OF_CD4_POSITIVE_ALPHA_BETA_T_CELL_ACTIVATION	GOBP_POSITIVE_REGULATION_OF_CD4_POSITIVE_ALPHA_BETA_T_CELL_ACTIVATION		37	-0.4896371	-1.36801	0.15087041	0.24860889	1	14916	tags=68%, list=26%, signal=92%
GOBP_POSITIVE_REGULATION_OF_NIK_NF_KAPPAB_SIGNALING	GOBP_POSITIVE_REGULATION_OF_NIK_NF_KAPPAB_SIGNALING		67	-0.41465557	-1.3678044	0.118	0.24872698	1	7762	tags=39%, list=14%, signal=45%
GOBP_REGULATION_OF_TOLERANCE_INDUCTION	GOBP_REGULATION_OF_TOLERANCE_INDUCTION		20	-0.53271466	-1.367739	0.1752381	0.24863918	1	9832	tags=55%, list=17%, signal=67%
GOBP_DENDRITIC_CELL_DIFFERENTIATION	GOBP_DENDRITIC_CELL_DIFFERENTIATION		48	-0.47942317	-1.367484	0.17021276	0.24877802	1	8060	tags=38%, list=14%, signal=44%
GOBP_REGULATION_OF_RESPIRATORY_BURST	GOBP_REGULATION_OF_RESPIRATORY_BURST		18	-0.5069011	-1.3669091	0.134	0.2493727	1	13088	tags=61%, list=23%, signal=80%
GOBP_CELLULAR_RESPONSE_TO_EXOGENOUS_DSRNA	GOBP_CELLULAR_RESPONSE_TO_EXOGENOUS_DSRNA		18	-0.4796727	-1.3665931	0.12984496	0.24959897	1	10010	tags=50%, list=18%, signal=61%
GOBP_NEGATIVE_REGULATION_OF_ALPHA_BETA_T_CELL_DIFFERENTIATION	GOBP_NEGATIVE_REGULATION_OF_ALPHA_BETA_T_CELL_DIFFERENTIATION		25	-0.4977288	-1.366303	0.16216215	0.2498078	1	5214	tags=40%, list=9%, signal=44%
GOBP_GASTRULATION	GOBP_GASTRULATION		190	-0.3404278	-1.3662806	0.075581394	0.24964777	1	11284	tags=35%, list=20%, signal=44%
GOBP_REGULATION_OF_GLYCOPROTEIN_METABOLIC_PROCESS	GOBP_REGULATION_OF_GLYCOPROTEIN_METABOLIC_PROCESS		60	-0.37174764	-1.3657346	0.07905138	0.25022188	1	8415	tags=28%, list=15%, signal=33%
GOBP_POSITIVE_REGULATION_OF_CARDIOCYTE_DIFFERENTIATION	GOBP_POSITIVE_REGULATION_OF_CARDIOCYTE_DIFFERENTIATION		20	-0.45940438	-1.3657047	0.109311745	0.2500763	1	5351	tags=30%, list=9%, signal=33%
GOBP_T_CELL_HOMEOSTASIS	GOBP_T_CELL_HOMEOSTASIS		39	-0.4341007	-1.3656359	0.11214953	0.2499836	1	9083	tags=38%, list=16%, signal=46%
GOBP_REGULATION_OF_CALCIUM_ION_TRANSPORT	GOBP_REGULATION_OF_CALCIUM_ION_TRANSPORT		247	-0.35505185	-1.3649071	0.09657948	0.25070727	1	9507	tags=33%, list=17%, signal=40%
GOBP_REGULATION_OF_MEMBRANE_DEPOLARIZATION	GOBP_REGULATION_OF_MEMBRANE_DEPOLARIZATION		47	-0.38880938	-1.3646363	0.08445297	0.25085875	1	3520	tags=23%, list=6%, signal=25%
GOBP_SENSORY_PERCEPTION_OF_PAIN	GOBP_SENSORY_PERCEPTION_OF_PAIN		99	-0.40491012	-1.364593	0.078350514	0.25073192	1	9540	tags=40%, list=17%, signal=49%
GOBP_CELLULAR_RESPONSE_TO_MOLECULE_OF_BACTERIAL_ORIGIN	GOBP_CELLULAR_RESPONSE_TO_MOLECULE_OF_BACTERIAL_ORIGIN		221	-0.39848095	-1.3644229	0.12948208	0.25077364	1	9897	tags=39%, list=18%, signal=48%
GOBP_BILE_ACID_AND_BILE_SALT_TRANSPORT	GOBP_BILE_ACID_AND_BILE_SALT_TRANSPORT		31	-0.4568808	-1.3643931	0.07724426	0.25063914	1	7624	tags=39%, list=13%, signal=45%
GOBP_ANATOMICAL_STRUCTURE_MATURATION	GOBP_ANATOMICAL_STRUCTURE_MATURATION		244	-0.3439832	-1.3643779	0.055776894	0.25047976	1	9713	tags=34%, list=17%, signal=41%
GOBP_PYRIDINE_NUCLEOTIDE_METABOLIC_PROCESS	GOBP_PYRIDINE_NUCLEOTIDE_METABOLIC_PROCESS		32	-0.42316076	-1.3642812	0.095703125	0.2504322	1	10288	tags=47%, list=18%, signal=57%
GOBP_POSITIVE_REGULATION_OF_WNT_SIGNALING_PATHWAY	GOBP_POSITIVE_REGULATION_OF_WNT_SIGNALING_PATHWAY		143	-0.35958028	-1.3635901	0.09770115	0.2512074	1	10724	tags=37%, list=19%, signal=46%
GOBP_REGULATION_OF_LIPID_TRANSPORT	GOBP_REGULATION_OF_LIPID_TRANSPORT		148	-0.33839273	-1.3634633	0.046747968	0.25119627	1	13609	tags=45%, list=24%, signal=59%
GOBP_RESPONSE_TO_STEROID_HORMONE	GOBP_RESPONSE_TO_STEROID_HORMONE		330	-0.31985694	-1.3634328	0.04771372	0.2510619	1	6489	tags=25%, list=11%, signal=29%
GOBP_NEGATIVE_REGULATION_OF_COLD_INDUCED_THERMOGENESIS	GOBP_NEGATIVE_REGULATION_OF_COLD_INDUCED_THERMOGENESIS		47	-0.39983445	-1.3633208	0.1344697	0.25103062	1	11282	tags=45%, list=20%, signal=56%
GOBP_NEUTROPHIL_MIGRATION	GOBP_NEUTROPHIL_MIGRATION		125	-0.41669935	-1.3631706	0.14949495	0.25102273	1	6943	tags=33%, list=12%, signal=37%
GOBP_PROSTANOID_METABOLIC_PROCESS	GOBP_PROSTANOID_METABOLIC_PROCESS		50	-0.38861403	-1.3630266	0.08969466	0.2510255	1	8754	tags=38%, list=15%, signal=45%
GOBP_METANEPHROS_MORPHOGENESIS	GOBP_METANEPHROS_MORPHOGENESIS		32	-0.43772334	-1.3629044	0.10453649	0.25100815	1	12353	tags=50%, list=22%, signal=64%
GOBP_ADHERENS_JUNCTION_ORGANIZATION	GOBP_ADHERENS_JUNCTION_ORGANIZATION		50	-0.43773505	-1.3626835	0.09369025	0.25109172	1	10905	tags=46%, list=19%, signal=57%
GOBP_MEMBRANE_LIPID_BIOSYNTHETIC_PROCESS	GOBP_MEMBRANE_LIPID_BIOSYNTHETIC_PROCESS		148	-0.33640632	-1.3624437	0.06451613	0.25123546	1	10003	tags=34%, list=18%, signal=42%
GOBP_ANATOMICAL_STRUCTURE_HOMEOSTASIS	GOBP_ANATOMICAL_STRUCTURE_HOMEOSTASIS		319	-0.3264156	-1.3622371	0.044660196	0.25132236	1	11169	tags=37%, list=20%, signal=46%
GOBP_PHASIC_SMOOTH_MUSCLE_CONTRACTION	GOBP_PHASIC_SMOOTH_MUSCLE_CONTRACTION		23	-0.47130382	-1.3620687	0.112676054	0.25136298	1	3106	tags=26%, list=5%, signal=28%
GOBP_ENDOCRINE_PROCESS	GOBP_ENDOCRINE_PROCESS		85	-0.40387514	-1.3619459	0.085365854	0.2513643	1	10955	tags=41%, list=19%, signal=51%
GOCC_ENDOPLASMIC_RETICULUM_LUMEN	GOCC_ENDOPLASMIC_RETICULUM_LUMEN		310	-0.3959138	-1.3613281	0.11752577	0.25196475	1	10037	tags=37%, list=18%, signal=44%
GOBP_NEGATIVE_REGULATION_OF_FIBROBLAST_PROLIFERATION	GOBP_NEGATIVE_REGULATION_OF_FIBROBLAST_PROLIFERATION		30	-0.40472367	-1.3611298	0.077071294	0.25203577	1	10870	tags=40%, list=19%, signal=49%
GOBP_CHEMICAL_HOMEOSTASIS_WITHIN_A_TISSUE	GOBP_CHEMICAL_HOMEOSTASIS_WITHIN_A_TISSUE		17	-0.48658296	-1.3610795	0.12695312	0.25191748	1	3914	tags=29%, list=7%, signal=32%
GOMF_PHOSPHATIDYLINOSITOL_3_PHOSPHATE_BINDING	GOMF_PHOSPHATIDYLINOSITOL_3_PHOSPHATE_BINDING		44	-0.414942	-1.3608305	0.10964083	0.2520849	1	11833	tags=45%, list=21%, signal=57%
GOBP_GROWTH_PLATE_CARTILAGE_DEVELOPMENT	GOBP_GROWTH_PLATE_CARTILAGE_DEVELOPMENT		19	-0.47686392	-1.3607557	0.096	0.25200692	1	3677	tags=32%, list=7%, signal=34%
GOBP_NEGATIVE_REGULATION_OF_MACROAUTOPHAGY	GOBP_NEGATIVE_REGULATION_OF_MACROAUTOPHAGY		35	-0.44052097	-1.3607398	0.12548262	0.25185615	1	13263	tags=46%, list=23%, signal=60%
GOBP_POSITIVE_REGULATION_OF_INTERFERON_GAMMA_PRODUCTION	GOBP_POSITIVE_REGULATION_OF_INTERFERON_GAMMA_PRODUCTION		77	-0.47222155	-1.3601749	0.18395303	0.2523664	1	8659	tags=44%, list=15%, signal=52%
GOBP_POSITIVE_REGULATION_OF_PHOSPHOLIPASE_ACTIVITY	GOBP_POSITIVE_REGULATION_OF_PHOSPHOLIPASE_ACTIVITY		56	-0.4556062	-1.360151	0.14484127	0.25222012	1	14148	tags=55%, list=25%, signal=74%
GOBP_PHAGOLYSOSOME_ASSEMBLY	GOBP_PHAGOLYSOSOME_ASSEMBLY		17	-0.5026469	-1.3600445	0.13265306	0.25219008	1	2263	tags=24%, list=4%, signal=25%
GOBP_VENTRICULAR_SEPTUM_DEVELOPMENT	GOBP_VENTRICULAR_SEPTUM_DEVELOPMENT		73	-0.41914326	-1.3598104	0.11439842	0.25232792	1	8417	tags=27%, list=15%, signal=32%
GOBP_POSITIVE_REGULATION_OF_DEFENSE_RESPONSE_TO_VIRUS_BY_HOST	GOBP_POSITIVE_REGULATION_OF_DEFENSE_RESPONSE_TO_VIRUS_BY_HOST		31	-0.46431512	-1.3597699	0.1515748	0.2522004	1	15726	tags=68%, list=28%, signal=94%
GOMF_EPHRIN_RECEPTOR_ACTIVITY	GOMF_EPHRIN_RECEPTOR_ACTIVITY		19	-0.51752394	-1.359575	0.12228797	0.2522657	1	7269	tags=47%, list=13%, signal=54%
GOBP_POSITIVE_REGULATION_OF_CANONICAL_WNT_SIGNALING_PATHWAY	GOBP_POSITIVE_REGULATION_OF_CANONICAL_WNT_SIGNALING_PATHWAY		108	-0.35867018	-1.3594911	0.09038462	0.25219184	1	11833	tags=40%, list=21%, signal=50%
GOBP_NEGATIVE_REGULATION_OF_LEUKOCYTE_MIGRATION	GOBP_NEGATIVE_REGULATION_OF_LEUKOCYTE_MIGRATION		49	-0.41408697	-1.3592993	0.116412215	0.25225103	1	13844	tags=51%, list=24%, signal=68%
GOBP_REGULATION_OF_PEPTIDASE_ACTIVITY	GOBP_REGULATION_OF_PEPTIDASE_ACTIVITY		445	-0.32763544	-1.358941	0.06896552	0.25251243	1	6702	tags=27%, list=12%, signal=31%
GOBP_POSITIVE_REGULATION_OF_POTASSIUM_ION_TRANSPORT	GOBP_POSITIVE_REGULATION_OF_POTASSIUM_ION_TRANSPORT		50	-0.3916025	-1.3588921	0.051923078	0.25239176	1	10056	tags=40%, list=18%, signal=49%
GOBP_CALCIUM_ION_TRANSMEMBRANE_TRANSPORT	GOBP_CALCIUM_ION_TRANSMEMBRANE_TRANSPORT		309	-0.33201975	-1.3587354	0.065476194	0.2523981	1	9507	tags=31%, list=17%, signal=38%
GOBP_PROTEIN_PALMITOYLATION	GOBP_PROTEIN_PALMITOYLATION		33	-0.41559616	-1.3583533	0.11067961	0.25270718	1	13162	tags=42%, list=23%, signal=55%
GOBP_CELL_CELL_ADHESION_MEDIATED_BY_INTEGRIN	GOBP_CELL_CELL_ADHESION_MEDIATED_BY_INTEGRIN		17	-0.5595328	-1.3583215	0.16370809	0.25256458	1	5512	tags=41%, list=10%, signal=46%
GOBP_MUSCLE_ORGAN_DEVELOPMENT	GOBP_MUSCLE_ORGAN_DEVELOPMENT		330	-0.3527456	-1.3581264	0.0945946	0.25265017	1	7741	tags=29%, list=14%, signal=34%
GOBP_CELLULAR_RESPONSE_TO_BIOTIC_STIMULUS	GOBP_CELLULAR_RESPONSE_TO_BIOTIC_STIMULUS		248	-0.3845872	-1.3581033	0.13017751	0.2525032	1	9897	tags=38%, list=18%, signal=46%
GOBP_POSITIVE_REGULATION_OF_NEURON_PROJECTION_DEVELOPMENT	GOBP_POSITIVE_REGULATION_OF_NEURON_PROJECTION_DEVELOPMENT		150	-0.36078414	-1.3579242	0.09037328	0.2525521	1	10674	tags=35%, list=19%, signal=43%
GOBP_POSITIVE_REGULATION_OF_T_HELPER_CELL_DIFFERENTIATION	GOBP_POSITIVE_REGULATION_OF_T_HELPER_CELL_DIFFERENTIATION		21	-0.5215287	-1.3576932	0.1503006	0.2526801	1	7723	tags=43%, list=14%, signal=50%
GOBP_NEGATIVE_REGULATION_OF_KINASE_ACTIVITY	GOBP_NEGATIVE_REGULATION_OF_KINASE_ACTIVITY		229	-0.3247587	-1.3575207	0.061143983	0.25274053	1	13665	tags=47%, list=24%, signal=62%
GOCC_MICROVILLUS_MEMBRANE	GOCC_MICROVILLUS_MEMBRANE		26	-0.45419052	-1.3569437	0.1300813	0.25331134	1	13050	tags=54%, list=23%, signal=70%
GOBP_CHONDROITIN_SULFATE_BIOSYNTHETIC_PROCESS	GOBP_CHONDROITIN_SULFATE_BIOSYNTHETIC_PROCESS		18	-0.5472089	-1.3566417	0.16334662	0.25354314	1	14891	tags=61%, list=26%, signal=83%
GOBP_CYCLIC_NUCLEOTIDE_MEDIATED_SIGNALING	GOBP_CYCLIC_NUCLEOTIDE_MEDIATED_SIGNALING		79	-0.40042496	-1.3563792	0.09343936	0.25370225	1	9411	tags=38%, list=17%, signal=45%
GOBP_MAMMARY_GLAND_DEVELOPMENT	GOBP_MAMMARY_GLAND_DEVELOPMENT		135	-0.3435454	-1.355639	0.06095238	0.25449374	1	7467	tags=29%, list=13%, signal=33%
GOBP_EPITHELIAL_CELL_APOPTOTIC_PROCESS	GOBP_EPITHELIAL_CELL_APOPTOTIC_PROCESS		118	-0.37042367	-1.3552091	0.08414873	0.2548704	1	10014	tags=39%, list=18%, signal=47%
GOBP_TUMOR_NECROSIS_FACTOR_MEDIATED_SIGNALING_PATHWAY	GOBP_TUMOR_NECROSIS_FACTOR_MEDIATED_SIGNALING_PATHWAY		104	-0.3641998	-1.3551973	0.09619238	0.2547036	1	15090	tags=51%, list=27%, signal=69%
GOBP_GRANULOCYTE_CHEMOTAXIS	GOBP_GRANULOCYTE_CHEMOTAXIS		124	-0.4173491	-1.354124	0.15524194	0.25589564	1	11742	tags=47%, list=21%, signal=59%
GOBP_AXIS_ELONGATION	GOBP_AXIS_ELONGATION		27	-0.43351296	-1.3538889	0.123809524	0.25600523	1	12353	tags=44%, list=22%, signal=57%
GOCC_SECONDARY_LYSOSOME	GOCC_SECONDARY_LYSOSOME		17	-0.5099014	-1.3537968	0.16161616	0.25595054	1	11596	tags=59%, list=21%, signal=74%
GOBP_RESPONSE_TO_AMYLOID_BETA	GOBP_RESPONSE_TO_AMYLOID_BETA		57	-0.4220647	-1.3537203	0.13508065	0.25588506	1	9158	tags=44%, list=16%, signal=52%
GOBP_PERICARDIUM_DEVELOPMENT	GOBP_PERICARDIUM_DEVELOPMENT		19	-0.48730794	-1.35329	0.1330724	0.25627273	1	7437	tags=37%, list=13%, signal=42%
GOMF_PHOSPHATIDYLINOSITOL_5_PHOSPHATE_BINDING	GOMF_PHOSPHATIDYLINOSITOL_5_PHOSPHATE_BINDING		19	-0.47067225	-1.3532698	0.12072434	0.25611678	1	6109	tags=37%, list=11%, signal=41%
GOBP_REGULATION_OF_AUTOPHAGY	GOBP_REGULATION_OF_AUTOPHAGY		337	-0.32535276	-1.3531958	0.10055866	0.25602713	1	12416	tags=38%, list=22%, signal=48%
GOBP_PYRIDINE_CONTAINING_COMPOUND_BIOSYNTHETIC_PROCESS	GOBP_PYRIDINE_CONTAINING_COMPOUND_BIOSYNTHETIC_PROCESS		31	-0.42600024	-1.3531724	0.0872093	0.25588343	1	10288	tags=45%, list=18%, signal=55%
GOBP_METANEPHRIC_TUBULE_DEVELOPMENT	GOBP_METANEPHRIC_TUBULE_DEVELOPMENT		20	-0.48214075	-1.3530403	0.1375	0.25586337	1	6220	tags=35%, list=11%, signal=39%
GOBP_RESPONSE_TO_PROGESTERONE	GOBP_RESPONSE_TO_PROGESTERONE		39	-0.40401646	-1.3527802	0.09775967	0.2560051	1	13156	tags=49%, list=23%, signal=63%
GOBP_NEGATIVE_REGULATION_OF_MONONUCLEAR_CELL_MIGRATION	GOBP_NEGATIVE_REGULATION_OF_MONONUCLEAR_CELL_MIGRATION		24	-0.48069036	-1.3524032	0.14509805	0.25632936	1	13844	tags=58%, list=24%, signal=77%
GOMF_FIBROBLAST_GROWTH_FACTOR_RECEPTOR_BINDING	GOMF_FIBROBLAST_GROWTH_FACTOR_RECEPTOR_BINDING		25	-0.48840755	-1.3520474	0.093877554	0.25660437	1	11545	tags=56%, list=20%, signal=70%
GOBP_REGULATION_OF_ORGAN_GROWTH	GOBP_REGULATION_OF_ORGAN_GROWTH		99	-0.37317246	-1.3514782	0.09325397	0.2571679	1	7741	tags=32%, list=14%, signal=37%
GOBP_NEGATIVE_REGULATION_OF_T_CELL_RECEPTOR_SIGNALING_PATHWAY	GOBP_NEGATIVE_REGULATION_OF_T_CELL_RECEPTOR_SIGNALING_PATHWAY		25	-0.5002503	-1.351	0.17097415	0.25765938	1	13997	tags=64%, list=25%, signal=85%
GOBP_EOSINOPHIL_MIGRATION	GOBP_EOSINOPHIL_MIGRATION		22	-0.5099148	-1.3508825	0.13250518	0.25764462	1	11628	tags=50%, list=21%, signal=63%
GOBP_INSULIN_RECEPTOR_SIGNALING_PATHWAY	GOBP_INSULIN_RECEPTOR_SIGNALING_PATHWAY		119	-0.35889623	-1.350825	0.08494209	0.25754052	1	13322	tags=45%, list=24%, signal=59%
GOMF_LOW_DENSITY_LIPOPROTEIN_PARTICLE_RECEPTOR_BINDING	GOMF_LOW_DENSITY_LIPOPROTEIN_PARTICLE_RECEPTOR_BINDING		24	-0.5521403	-1.3504589	0.15020576	0.25785664	1	9882	tags=54%, list=17%, signal=66%
GOCC_COATED_VESICLE	GOCC_COATED_VESICLE		290	-0.33986753	-1.3499333	0.096837945	0.25838926	1	9237	tags=32%, list=16%, signal=38%
GOMF_GLUTATHIONE_PEROXIDASE_ACTIVITY	GOMF_GLUTATHIONE_PEROXIDASE_ACTIVITY		21	-0.4612726	-1.3498812	0.13292433	0.258267	1	8189	tags=33%, list=14%, signal=39%
GOMF_MHC_CLASS_II_PROTEIN_COMPLEX_BINDING	GOMF_MHC_CLASS_II_PROTEIN_COMPLEX_BINDING		25	-0.59955597	-1.349526	0.18786693	0.25858423	1	6859	tags=48%, list=12%, signal=55%
GOMF_MITOGEN_ACTIVATED_PROTEIN_KINASE_KINASE_KINASE_BINDING	GOMF_MITOGEN_ACTIVATED_PROTEIN_KINASE_KINASE_KINASE_BINDING		17	-0.47707695	-1.34944	0.12403101	0.2585191	1	9897	tags=53%, list=18%, signal=64%
GOBP_RUFFLE_ASSEMBLY	GOBP_RUFFLE_ASSEMBLY		45	-0.40445232	-1.3489034	0.09218437	0.25906155	1	11848	tags=49%, list=21%, signal=62%
GOBP_ERBB_SIGNALING_PATHWAY	GOBP_ERBB_SIGNALING_PATHWAY		119	-0.36211178	-1.3486543	0.0952381	0.2592013	1	12638	tags=45%, list=22%, signal=57%
GOBP_CALCIUM_MEDIATED_SIGNALING_USING_INTRACELLULAR_CALCIUM_SOURCE	GOBP_CALCIUM_MEDIATED_SIGNALING_USING_INTRACELLULAR_CALCIUM_SOURCE		22	-0.46196213	-1.3484358	0.12670565	0.25931603	1	3699	tags=32%, list=7%, signal=34%
GOMF_BMP_BINDING	GOMF_BMP_BINDING		17	-0.49248853	-1.347878	0.1090535	0.2598931	1	3827	tags=41%, list=7%, signal=44%
GOBP_EXOCRINE_SYSTEM_DEVELOPMENT	GOBP_EXOCRINE_SYSTEM_DEVELOPMENT		48	-0.38104892	-1.3477206	0.08932039	0.25992033	1	4903	tags=25%, list=9%, signal=27%
GOBP_POSITIVE_REGULATION_OF_INTERLEUKIN_10_PRODUCTION	GOBP_POSITIVE_REGULATION_OF_INTERLEUKIN_10_PRODUCTION		41	-0.4523287	-1.3476421	0.15120968	0.25984254	1	9682	tags=44%, list=17%, signal=53%
GOBP_LYMPHOCYTE_ACTIVATION_INVOLVED_IN_IMMUNE_RESPONSE	GOBP_LYMPHOCYTE_ACTIVATION_INVOLVED_IN_IMMUNE_RESPONSE		201	-0.38259324	-1.3474327	0.17286246	0.25994763	1	9830	tags=39%, list=17%, signal=47%
GOBP_REGULATION_OF_HAIR_FOLLICLE_DEVELOPMENT	GOBP_REGULATION_OF_HAIR_FOLLICLE_DEVELOPMENT		19	-0.47687557	-1.3467144	0.11422846	0.26071987	1	8966	tags=37%, list=16%, signal=44%
GOCC_CLATHRIN_COATED_PIT	GOCC_CLATHRIN_COATED_PIT		70	-0.38227883	-1.3467122	0.10204082	0.26054326	1	11681	tags=43%, list=21%, signal=54%
GOBP_CELL_ACTIVATION_INVOLVED_IN_IMMUNE_RESPONSE	GOBP_CELL_ACTIVATION_INVOLVED_IN_IMMUNE_RESPONSE		290	-0.38477767	-1.3467026	0.17466411	0.26037753	1	11341	tags=42%, list=20%, signal=53%
GOBP_MUCOPOLYSACCHARIDE_METABOLIC_PROCESS	GOBP_MUCOPOLYSACCHARIDE_METABOLIC_PROCESS		87	-0.40997803	-1.3464905	0.13688213	0.26045802	1	10099	tags=41%, list=18%, signal=50%
GOMF_G_PROTEIN_COUPLED_RECEPTOR_BINDING	GOMF_G_PROTEIN_COUPLED_RECEPTOR_BINDING		284	-0.34635153	-1.3462286	0.074226804	0.2606618	1	9383	tags=33%, list=17%, signal=40%
GOBP_NEGATIVE_REGULATION_OF_NF_KAPPAB_TRANSCRIPTION_FACTOR_ACTIVITY	GOBP_NEGATIVE_REGULATION_OF_NF_KAPPAB_TRANSCRIPTION_FACTOR_ACTIVITY		92	-0.35810563	-1.3460773	0.092156865	0.2606945	1	12571	tags=43%, list=22%, signal=56%
GOBP_REGULATION_OF_B_CELL_RECEPTOR_SIGNALING_PATHWAY	GOBP_REGULATION_OF_B_CELL_RECEPTOR_SIGNALING_PATHWAY		21	-0.56236094	-1.3460417	0.19186047	0.260561	1	11848	tags=67%, list=21%, signal=84%
GOBP_IMMUNE_RESPONSE_TO_TUMOR_CELL	GOBP_IMMUNE_RESPONSE_TO_TUMOR_CELL		24	-0.49136063	-1.3460311	0.16506718	0.2603905	1	9019	tags=50%, list=16%, signal=59%
GOMF_TAU_PROTEIN_BINDING	GOMF_TAU_PROTEIN_BINDING		43	-0.3964723	-1.3456639	0.11494253	0.26072437	1	2602	tags=19%, list=5%, signal=19%
GOBP_LYMPHANGIOGENESIS	GOBP_LYMPHANGIOGENESIS		18	-0.5872533	-1.3456302	0.1891348	0.26059106	1	6123	tags=50%, list=11%, signal=56%
GOBP_LEUKOTRIENE_METABOLIC_PROCESS	GOBP_LEUKOTRIENE_METABOLIC_PROCESS		33	-0.4595689	-1.345342	0.11340206	0.26081368	1	14127	tags=58%, list=25%, signal=77%
GOBP_REGULATION_OF_SYSTEMIC_ARTERIAL_BLOOD_PRESSURE	GOBP_REGULATION_OF_SYSTEMIC_ARTERIAL_BLOOD_PRESSURE		94	-0.3961581	-1.3453375	0.089613035	0.2606415	1	9895	tags=35%, list=18%, signal=42%
GOBP_MOLTING_CYCLE	GOBP_MOLTING_CYCLE		113	-0.36804062	-1.3452264	0.076620825	0.26062205	1	9632	tags=36%, list=17%, signal=44%
GOBP_REGULATION_OF_GLYCOGEN_METABOLIC_PROCESS	GOBP_REGULATION_OF_GLYCOGEN_METABOLIC_PROCESS		36	-0.3879024	-1.3452241	0.06653226	0.2604481	1	6560	tags=31%, list=12%, signal=35%
GOBP_MORPHOGENESIS_OF_AN_ENDOTHELIUM	GOBP_MORPHOGENESIS_OF_AN_ENDOTHELIUM		17	-0.53756833	-1.3450506	0.16532259	0.2605063	1	13955	tags=76%, list=25%, signal=102%
GOBP_NEGATIVE_REGULATION_OF_TORC1_SIGNALING	GOBP_NEGATIVE_REGULATION_OF_TORC1_SIGNALING		18	-0.47410792	-1.3448384	0.12	0.26061428	1	12644	tags=56%, list=22%, signal=72%
GOCC_ENDOLYSOSOME	GOCC_ENDOLYSOSOME		27	-0.47011504	-1.3446946	0.16530612	0.2606361	1	11775	tags=52%, list=21%, signal=65%
GOMF_PROTEIN_TYROSINE_KINASE_ACTIVITY	GOMF_PROTEIN_TYROSINE_KINASE_ACTIVITY		141	-0.3662541	-1.3446106	0.08863199	0.2605803	1	7865	tags=33%, list=14%, signal=39%
GOBP_REGULATION_OF_STRIATED_MUSCLE_CELL_DIFFERENTIATION	GOBP_REGULATION_OF_STRIATED_MUSCLE_CELL_DIFFERENTIATION		95	-0.34230417	-1.3439726	0.07014028	0.26121873	1	7706	tags=31%, list=14%, signal=35%
GOBP_INTERMEDIATE_FILAMENT_BASED_PROCESS	GOBP_INTERMEDIATE_FILAMENT_BASED_PROCESS		68	-0.4665156	-1.3439678	0.1735358	0.2610456	1	11484	tags=51%, list=20%, signal=65%
GOMF_LIPASE_INHIBITOR_ACTIVITY	GOMF_LIPASE_INHIBITOR_ACTIVITY		18	-0.5456984	-1.3436904	0.1108742	0.26125067	1	11411	tags=50%, list=20%, signal=63%
GOBP_CELLULAR_RESPONSE_TO_VITAMIN_D	GOBP_CELLULAR_RESPONSE_TO_VITAMIN_D		22	-0.4525827	-1.343136	0.116	0.26181296	1	11905	tags=55%, list=21%, signal=69%
GOBP_NEGATIVE_REGULATION_OF_EXTRINSIC_APOPTOTIC_SIGNALING_PATHWAY	GOBP_NEGATIVE_REGULATION_OF_EXTRINSIC_APOPTOTIC_SIGNALING_PATHWAY		97	-0.3774719	-1.3427567	0.08686869	0.2621027	1	9720	tags=35%, list=17%, signal=42%
GOBP_RENAL_WATER_HOMEOSTASIS	GOBP_RENAL_WATER_HOMEOSTASIS		21	-0.46016642	-1.3423045	0.105058365	0.26251778	1	14442	tags=71%, list=26%, signal=96%
GOBP_PROTEIN_ADP_RIBOSYLATION	GOBP_PROTEIN_ADP_RIBOSYLATION		37	-0.42886218	-1.3420811	0.12871288	0.26262933	1	6786	tags=32%, list=12%, signal=37%
GOBP_CELLULAR_RESPONSE_TO_EXTERNAL_STIMULUS	GOBP_CELLULAR_RESPONSE_TO_EXTERNAL_STIMULUS		307	-0.320617	-1.3419176	0.08139535	0.26265225	1	6459	tags=24%, list=11%, signal=27%
GOBP_NEGATIVE_REGULATION_OF_T_CELL_DIFFERENTIATION	GOBP_NEGATIVE_REGULATION_OF_T_CELL_DIFFERENTIATION		45	-0.43662843	-1.3416773	0.14541833	0.26281416	1	5214	tags=33%, list=9%, signal=37%
GOBP_POSITIVE_REGULATION_OF_BLOOD_CIRCULATION	GOBP_POSITIVE_REGULATION_OF_BLOOD_CIRCULATION		40	-0.40920398	-1.3410245	0.09645669	0.26349965	1	3847	tags=23%, list=7%, signal=24%
GOBP_POSITIVE_REGULATION_OF_LIPID_LOCALIZATION	GOBP_POSITIVE_REGULATION_OF_LIPID_LOCALIZATION		110	-0.34934777	-1.340777	0.084980235	0.26367098	1	11980	tags=40%, list=21%, signal=51%
GOBP_CARDIAC_MYOFIBRIL_ASSEMBLY	GOBP_CARDIAC_MYOFIBRIL_ASSEMBLY		19	-0.49694973	-1.3406996	0.13265306	0.26357865	1	6970	tags=42%, list=12%, signal=48%
GOBP_EXTRINSIC_APOPTOTIC_SIGNALING_PATHWAY_VIA_DEATH_DOMAIN_RECEPTORS	GOBP_EXTRINSIC_APOPTOTIC_SIGNALING_PATHWAY_VIA_DEATH_DOMAIN_RECEPTORS		85	-0.37643322	-1.3406779	0.08401639	0.26343003	1	10873	tags=44%, list=19%, signal=54%
GOBP_EXTRACELLULAR_MATRIX_DISASSEMBLY	GOBP_EXTRACELLULAR_MATRIX_DISASSEMBLY		64	-0.42215234	-1.3399332	0.14453125	0.26425138	1	10504	tags=47%, list=19%, signal=58%
GOBP_NEGATIVE_REGULATION_OF_EPITHELIAL_CELL_APOPTOTIC_PROCESS	GOBP_NEGATIVE_REGULATION_OF_EPITHELIAL_CELL_APOPTOTIC_PROCESS		54	-0.40472215	-1.3399032	0.098393574	0.26410392	1	11084	tags=46%, list=20%, signal=58%
GOCC_ANCHORED_COMPONENT_OF_MEMBRANE	GOCC_ANCHORED_COMPONENT_OF_MEMBRANE		168	-0.36121368	-1.3397326	0.069767445	0.264132	1	12950	tags=47%, list=23%, signal=61%
GOBP_SKIN_EPIDERMIS_DEVELOPMENT	GOBP_SKIN_EPIDERMIS_DEVELOPMENT		93	-0.3640822	-1.3397243	0.08139535	0.26396295	1	9624	tags=34%, list=17%, signal=41%
GOMF_CALCIUM_DEPENDENT_CYSTEINE_TYPE_ENDOPEPTIDASE_ACTIVITY	GOMF_CALCIUM_DEPENDENT_CYSTEINE_TYPE_ENDOPEPTIDASE_ACTIVITY		17	-0.51199156	-1.3393631	0.15127702	0.26424807	1	15152	tags=59%, list=27%, signal=80%
GOBP_POSITIVE_REGULATION_OF_T_CELL_CYTOKINE_PRODUCTION	GOBP_POSITIVE_REGULATION_OF_T_CELL_CYTOKINE_PRODUCTION		26	-0.481866	-1.3392228	0.154	0.26424915	1	9001	tags=42%, list=16%, signal=50%
GOMF_PEPTIDE_BINDING	GOMF_PEPTIDE_BINDING		325	-0.34098622	-1.3389142	0.086419754	0.26449937	1	6871	tags=29%, list=12%, signal=32%
GOBP_REGULATION_OF_LIPID_LOCALIZATION	GOBP_REGULATION_OF_LIPID_LOCALIZATION		177	-0.33967626	-1.3383359	0.073619634	0.26506972	1	13609	tags=45%, list=24%, signal=59%
GOBP_KERATINIZATION	GOBP_KERATINIZATION		59	-0.60104966	-1.3380982	0.2033543	0.2652084	1	9519	tags=61%, list=17%, signal=73%
GOBP_NEGATIVE_REGULATION_OF_CELL_MIGRATION_INVOLVED_IN_SPROUTING_ANGIOGENESIS	GOBP_NEGATIVE_REGULATION_OF_CELL_MIGRATION_INVOLVED_IN_SPROUTING_ANGIOGENESIS		34	-0.4045401	-1.3371048	0.13412228	0.26637712	1	14437	tags=47%, list=26%, signal=63%
GOBP_CELL_COMMUNICATION_BY_ELECTRICAL_COUPLING	GOBP_CELL_COMMUNICATION_BY_ELECTRICAL_COUPLING		34	-0.41743708	-1.337092	0.14570858	0.2662096	1	12584	tags=41%, list=22%, signal=53%
GOMF_SH3_DOMAIN_BINDING	GOMF_SH3_DOMAIN_BINDING		125	-0.36337242	-1.3366637	0.12546816	0.2666024	1	12496	tags=41%, list=22%, signal=52%
GOBP_REGULATION_OF_BONE_REMODELING	GOBP_REGULATION_OF_BONE_REMODELING		49	-0.3998486	-1.3362012	0.11328125	0.26701325	1	9624	tags=41%, list=17%, signal=49%
GOBP_ADENYLATE_CYCLASE_ACTIVATING_G_PROTEIN_COUPLED_RECEPTOR_SIGNALING_PATHWAY	GOBP_ADENYLATE_CYCLASE_ACTIVATING_G_PROTEIN_COUPLED_RECEPTOR_SIGNALING_PATHWAY		154	-0.40089965	-1.336125	0.11764706	0.26693517	1	11449	tags=45%, list=20%, signal=57%
GOBP_NEGATIVE_REGULATION_OF_CALCIUM_ION_TRANSPORT_INTO_CYTOSOL	GOBP_NEGATIVE_REGULATION_OF_CALCIUM_ION_TRANSPORT_INTO_CYTOSOL		20	-0.42603448	-1.336102	0.11612903	0.26678768	1	3885	tags=25%, list=7%, signal=27%
GOBP_NEGATIVE_REGULATION_OF_NECROTIC_CELL_DEATH	GOBP_NEGATIVE_REGULATION_OF_NECROTIC_CELL_DEATH		21	-0.46654657	-1.336071	0.14534883	0.26664418	1	3621	tags=29%, list=6%, signal=31%
GOBP_REGULATION_OF_STEROL_TRANSPORT	GOBP_REGULATION_OF_STEROL_TRANSPORT		76	-0.36427268	-1.3360572	0.069327734	0.2664805	1	11622	tags=41%, list=21%, signal=51%
GOBP_NEGATIVE_REGULATION_OF_ADENYLATE_CYCLASE_ACTIVITY	GOBP_NEGATIVE_REGULATION_OF_ADENYLATE_CYCLASE_ACTIVITY		21	-0.48455235	-1.3359644	0.13608247	0.26641747	1	10417	tags=52%, list=18%, signal=64%
GOBP_CELLULAR_RESPONSE_TO_STEROID_HORMONE_STIMULUS	GOBP_CELLULAR_RESPONSE_TO_STEROID_HORMONE_STIMULUS		203	-0.31501186	-1.3359535	0.059880238	0.26625097	1	6487	tags=26%, list=11%, signal=29%
GOBP_POSITIVE_REGULATION_OF_NEURON_DIFFERENTIATION	GOBP_POSITIVE_REGULATION_OF_NEURON_DIFFERENTIATION		89	-0.38097218	-1.3357452	0.09626719	0.2663564	1	6863	tags=31%, list=12%, signal=36%
GOBP_NEGATIVE_REGULATION_OF_TRANSPORTER_ACTIVITY	GOBP_NEGATIVE_REGULATION_OF_TRANSPORTER_ACTIVITY		100	-0.31996194	-1.3351765	0.07186858	0.2669561	1	9219	tags=31%, list=16%, signal=37%
GOBP_REGULATION_OF_PROTEIN_LOCALIZATION_TO_CELL_PERIPHERY	GOBP_REGULATION_OF_PROTEIN_LOCALIZATION_TO_CELL_PERIPHERY		122	-0.34770542	-1.3348114	0.076771654	0.2672978	1	10593	tags=37%, list=19%, signal=45%
GOBP_CARBOHYDRATE_TRANSPORT	GOBP_CARBOHYDRATE_TRANSPORT		154	-0.33457765	-1.3347671	0.056133058	0.26718697	1	9405	tags=30%, list=17%, signal=36%
GOBP_NEGATIVE_REGULATION_OF_VIRAL_PROCESS	GOBP_NEGATIVE_REGULATION_OF_VIRAL_PROCESS		91	-0.38857976	-1.3345219	0.14754099	0.26731187	1	11532	tags=46%, list=20%, signal=58%
GOBP_NEGATIVE_REGULATION_OF_STRESS_ACTIVATED_PROTEIN_KINASE_SIGNALING_CASCADE	GOBP_NEGATIVE_REGULATION_OF_STRESS_ACTIVATED_PROTEIN_KINASE_SIGNALING_CASCADE		48	-0.36300045	-1.3342398	0.103515625	0.26751676	1	4373	tags=21%, list=8%, signal=23%
GOBP_POSITIVE_REGULATION_OF_WOUND_HEALING	GOBP_POSITIVE_REGULATION_OF_WOUND_HEALING		56	-0.43132252	-1.3341312	0.10683761	0.26748925	1	10897	tags=45%, list=19%, signal=55%
GOBP_MYELOID_LEUKOCYTE_MEDIATED_IMMUNITY	GOBP_MYELOID_LEUKOCYTE_MEDIATED_IMMUNITY		107	-0.40385368	-1.3341292	0.146	0.26731548	1	9151	tags=39%, list=16%, signal=47%
GOBP_HEMATOPOIETIC_STEM_CELL_HOMEOSTASIS	GOBP_HEMATOPOIETIC_STEM_CELL_HOMEOSTASIS		20	-0.44969612	-1.3340268	0.11992263	0.26729295	1	8956	tags=40%, list=16%, signal=48%
GOBP_POSITIVE_REGULATION_OF_MACROAUTOPHAGY	GOBP_POSITIVE_REGULATION_OF_MACROAUTOPHAGY		72	-0.38344988	-1.3339293	0.13690476	0.26725334	1	11648	tags=36%, list=21%, signal=45%
GOBP_GLANDULAR_EPITHELIAL_CELL_DEVELOPMENT	GOBP_GLANDULAR_EPITHELIAL_CELL_DEVELOPMENT		29	-0.3894688	-1.3336357	0.060263652	0.26748127	1	6560	tags=31%, list=12%, signal=35%
GOBP_ACTIVATED_T_CELL_PROLIFERATION	GOBP_ACTIVATED_T_CELL_PROLIFERATION		49	-0.43202206	-1.3333956	0.18074656	0.26761425	1	8741	tags=41%, list=15%, signal=48%
GOBP_CELLULAR_RESPONSE_TO_LIPOPROTEIN_PARTICLE_STIMULUS	GOBP_CELLULAR_RESPONSE_TO_LIPOPROTEIN_PARTICLE_STIMULUS		34	-0.4353537	-1.3320208	0.12031558	0.26927438	1	16080	tags=59%, list=28%, signal=82%
GOBP_NEGATIVE_REGULATION_OF_STRIATED_MUSCLE_CELL_APOPTOTIC_PROCESS	GOBP_NEGATIVE_REGULATION_OF_STRIATED_MUSCLE_CELL_APOPTOTIC_PROCESS		25	-0.42135045	-1.3317851	0.12301587	0.26941752	1	4457	tags=24%, list=8%, signal=26%
GOCC_MHC_PROTEIN_COMPLEX	GOCC_MHC_PROTEIN_COMPLEX		24	-0.6391916	-1.3317294	0.2104247	0.2693111	1	6859	tags=54%, list=12%, signal=62%
GOBP_DEVELOPMENTAL_PIGMENTATION	GOBP_DEVELOPMENTAL_PIGMENTATION		47	-0.39589533	-1.3313129	0.122	0.2696841	1	5351	tags=28%, list=9%, signal=31%
GOBP_RESPONSE_TO_FUNGUS	GOBP_RESPONSE_TO_FUNGUS		64	-0.41977254	-1.330974	0.14105263	0.26995927	1	11030	tags=47%, list=20%, signal=58%
GOMF_PROTEIN_ADP_RIBOSYLASE_ACTIVITY	GOMF_PROTEIN_ADP_RIBOSYLASE_ACTIVITY		17	-0.5313957	-1.330955	0.19923371	0.2698127	1	5071	tags=41%, list=9%, signal=45%
GOBP_REGULATION_OF_HEART_CONTRACTION	GOBP_REGULATION_OF_HEART_CONTRACTION		208	-0.36159357	-1.3302994	0.11133603	0.27049482	1	6791	tags=28%, list=12%, signal=32%
GOBP_NEGATIVE_REGULATION_OF_ENDOTHELIAL_CELL_APOPTOTIC_PROCESS	GOBP_NEGATIVE_REGULATION_OF_ENDOTHELIAL_CELL_APOPTOTIC_PROCESS		36	-0.46067274	-1.3302912	0.13562752	0.27032593	1	11084	tags=56%, list=20%, signal=69%
GOBP_REGULATION_OF_EXTRACELLULAR_MATRIX_DISASSEMBLY	GOBP_REGULATION_OF_EXTRACELLULAR_MATRIX_DISASSEMBLY		16	-0.5214228	-1.330122	0.1659919	0.27039176	1	11634	tags=50%, list=21%, signal=63%
GOBP_POSITIVE_REGULATION_OF_INTERLEUKIN_12_PRODUCTION	GOBP_POSITIVE_REGULATION_OF_INTERLEUKIN_12_PRODUCTION		42	-0.44459867	-1.329931	0.1734104	0.2704766	1	7762	tags=40%, list=14%, signal=47%
GOBP_REGULATION_OF_CARBOHYDRATE_BIOSYNTHETIC_PROCESS	GOBP_REGULATION_OF_CARBOHYDRATE_BIOSYNTHETIC_PROCESS		101	-0.32766157	-1.3297112	0.05168986	0.27061245	1	7209	tags=25%, list=13%, signal=28%
GOCC_PHOSPHATIDYLINOSITOL_3_KINASE_COMPLEX	GOCC_PHOSPHATIDYLINOSITOL_3_KINASE_COMPLEX		29	-0.47360736	-1.329707	0.16015625	0.27043957	1	7005	tags=34%, list=12%, signal=39%
GOBP_REGULATION_OF_TRIGLYCERIDE_METABOLIC_PROCESS	GOBP_REGULATION_OF_TRIGLYCERIDE_METABOLIC_PROCESS		41	-0.46570924	-1.3291906	0.1380753	0.2709615	1	10724	tags=51%, list=19%, signal=63%
GOBP_NEGATIVE_REGULATION_OF_PROTEIN_SERINE_THREONINE_KINASE_ACTIVITY	GOBP_NEGATIVE_REGULATION_OF_PROTEIN_SERINE_THREONINE_KINASE_ACTIVITY		115	-0.3417121	-1.3290648	0.091451295	0.27094188	1	14045	tags=50%, list=25%, signal=66%
GOBP_CD8_POSITIVE_ALPHA_BETA_T_CELL_ACTIVATION	GOBP_CD8_POSITIVE_ALPHA_BETA_T_CELL_ACTIVATION		27	-0.49743772	-1.3290622	0.20188679	0.27076676	1	6749	tags=37%, list=12%, signal=42%
GOBP_CYCLIC_NUCLEOTIDE_BIOSYNTHETIC_PROCESS	GOBP_CYCLIC_NUCLEOTIDE_BIOSYNTHETIC_PROCESS		22	-0.48668152	-1.3288436	0.14901961	0.27089202	1	9411	tags=41%, list=17%, signal=49%
GOBP_POSITIVE_REGULATION_OF_CELL_GROWTH	GOBP_POSITIVE_REGULATION_OF_CELL_GROWTH		159	-0.33188125	-1.3288375	0.07456979	0.2707226	1	9417	tags=31%, list=17%, signal=37%
GOMF_CYCLASE_ACTIVITY	GOMF_CYCLASE_ACTIVITY		22	-0.475797	-1.3287985	0.16046967	0.2706072	1	9411	tags=41%, list=17%, signal=49%
GOBP_THYMUS_DEVELOPMENT	GOBP_THYMUS_DEVELOPMENT		45	-0.40656036	-1.3286285	0.11111111	0.27065185	1	5836	tags=33%, list=10%, signal=37%
GOBP_RESPONSE_TO_ALCOHOL	GOBP_RESPONSE_TO_ALCOHOL		236	-0.3256584	-1.3285062	0.052427184	0.2706375	1	5214	tags=21%, list=9%, signal=23%
GOBP_ANIMAL_ORGAN_MATURATION	GOBP_ANIMAL_ORGAN_MATURATION		32	-0.44573727	-1.3284347	0.11673152	0.2705653	1	8764	tags=38%, list=16%, signal=44%
GOBP_NEGATIVE_REGULATION_OF_CALCIUM_ION_TRANSPORT	GOBP_NEGATIVE_REGULATION_OF_CALCIUM_ION_TRANSPORT		65	-0.34400448	-1.3282005	0.074226804	0.27070415	1	6641	tags=26%, list=12%, signal=30%
GOBP_ADIPOSE_TISSUE_DEVELOPMENT	GOBP_ADIPOSE_TISSUE_DEVELOPMENT		46	-0.38841107	-1.3279363	0.08032128	0.2708946	1	12724	tags=46%, list=23%, signal=59%
GOBP_REGULATION_OF_EPIDERMIS_DEVELOPMENT	GOBP_REGULATION_OF_EPIDERMIS_DEVELOPMENT		64	-0.39745808	-1.3275206	0.14285715	0.27126986	1	9576	tags=39%, list=17%, signal=47%
GOBP_LYMPH_VESSEL_MORPHOGENESIS	GOBP_LYMPH_VESSEL_MORPHOGENESIS		23	-0.53539014	-1.3274331	0.19085488	0.27121514	1	12045	tags=61%, list=21%, signal=77%
GOCC_LAMELLAR_BODY	GOCC_LAMELLAR_BODY		17	-0.5626316	-1.3274083	0.20338982	0.27106988	1	4353	tags=41%, list=8%, signal=45%
GOBP_REACTIVE_NITROGEN_SPECIES_METABOLIC_PROCESS	GOBP_REACTIVE_NITROGEN_SPECIES_METABOLIC_PROCESS		81	-0.36736256	-1.3272613	0.12871288	0.27110156	1	11904	tags=48%, list=21%, signal=61%
GOBP_NEGATIVE_REGULATION_OF_TOR_SIGNALING	GOBP_NEGATIVE_REGULATION_OF_TOR_SIGNALING		44	-0.3864367	-1.3265562	0.12209302	0.2718555	1	11543	tags=41%, list=20%, signal=51%
GOBP_PRESYNAPSE_ORGANIZATION	GOBP_PRESYNAPSE_ORGANIZATION		52	-0.43740824	-1.3263915	0.14549181	0.27190444	1	9273	tags=40%, list=16%, signal=48%
GOBP_RESPONSE_TO_KETONE	GOBP_RESPONSE_TO_KETONE		190	-0.3239809	-1.3259872	0.068359375	0.27227238	1	9928	tags=31%, list=18%, signal=37%
GOBP_CELLULAR_RESPONSE_TO_PH	GOBP_CELLULAR_RESPONSE_TO_PH		27	-0.42071345	-1.3257833	0.11623246	0.2723589	1	10397	tags=44%, list=18%, signal=54%
GOBP_FC_EPSILON_RECEPTOR_SIGNALING_PATHWAY	GOBP_FC_EPSILON_RECEPTOR_SIGNALING_PATHWAY		24	-0.4547579	-1.3257527	0.14757282	0.2722154	1	6471	tags=33%, list=11%, signal=38%
GOBP_POSITIVE_REGULATION_OF_B_CELL_MEDIATED_IMMUNITY	GOBP_POSITIVE_REGULATION_OF_B_CELL_MEDIATED_IMMUNITY		41	-0.4160911	-1.3257337	0.14171657	0.27205777	1	6299	tags=37%, list=11%, signal=41%
GOBP_REGULATION_OF_NITRIC_OXIDE_METABOLIC_PROCESS	GOBP_REGULATION_OF_NITRIC_OXIDE_METABOLIC_PROCESS		63	-0.39907944	-1.3252699	0.1494024	0.27252412	1	11904	tags=52%, list=21%, signal=66%
GOBP_POSITIVE_REGULATION_OF_NEURON_DEATH	GOBP_POSITIVE_REGULATION_OF_NEURON_DEATH		87	-0.37018728	-1.3252015	0.11377245	0.27244148	1	9830	tags=38%, list=17%, signal=46%
GOBP_REGULATION_OF_CELL_PROJECTION_ASSEMBLY	GOBP_REGULATION_OF_CELL_PROJECTION_ASSEMBLY		219	-0.32388762	-1.3251395	0.08834586	0.272351	1	8488	tags=31%, list=15%, signal=36%
GOBP_ICOSANOID_METABOLIC_PROCESS	GOBP_ICOSANOID_METABOLIC_PROCESS		120	-0.35088393	-1.3251072	0.08853119	0.27221447	1	9724	tags=36%, list=17%, signal=43%
GOBP_POSITIVE_REGULATION_OF_IMMUNOGLOBULIN_PRODUCTION	GOBP_POSITIVE_REGULATION_OF_IMMUNOGLOBULIN_PRODUCTION		52	-0.38829076	-1.3250561	0.122	0.27211064	1	6319	tags=37%, list=11%, signal=41%
GOBP_CELLULAR_RESPONSE_TO_EXTRACELLULAR_STIMULUS	GOBP_CELLULAR_RESPONSE_TO_EXTRACELLULAR_STIMULUS		243	-0.31784275	-1.3249698	0.08946322	0.27205223	1	6459	tags=25%, list=11%, signal=28%
GOBP_NEGATIVE_REGULATION_OF_T_CELL_MEDIATED_IMMUNITY	GOBP_NEGATIVE_REGULATION_OF_T_CELL_MEDIATED_IMMUNITY		27	-0.51262575	-1.3249091	0.19842829	0.27196798	1	12523	tags=59%, list=22%, signal=76%
GOBP_SYNAPSE_ASSEMBLY	GOBP_SYNAPSE_ASSEMBLY		180	-0.38900822	-1.3244632	0.14574899	0.27237737	1	9604	tags=35%, list=17%, signal=42%
GOBP_POSITIVE_REGULATION_OF_CELLULAR_COMPONENT_BIOGENESIS	GOBP_POSITIVE_REGULATION_OF_CELLULAR_COMPONENT_BIOGENESIS		493	-0.31325355	-1.324423	0.09126214	0.27226502	1	11141	tags=34%, list=20%, signal=43%
GOBP_REGULATION_OF_GRANULOCYTE_DIFFERENTIATION	GOBP_REGULATION_OF_GRANULOCYTE_DIFFERENTIATION		15	-0.49938315	-1.324088	0.1627907	0.27252468	1	4781	tags=33%, list=8%, signal=36%
GOMF_AMYLOID_BETA_BINDING	GOMF_AMYLOID_BETA_BINDING		85	-0.40747508	-1.3229611	0.14166667	0.27389634	1	7214	tags=35%, list=13%, signal=40%
GOBP_MESONEPHROS_DEVELOPMENT	GOBP_MESONEPHROS_DEVELOPMENT		99	-0.3611585	-1.3228893	0.10246679	0.27380362	1	10378	tags=37%, list=18%, signal=46%
GOBP_REGULATION_OF_STEROID_METABOLIC_PROCESS	GOBP_REGULATION_OF_STEROID_METABOLIC_PROCESS		104	-0.3645503	-1.3222866	0.08588957	0.27445653	1	11905	tags=40%, list=21%, signal=51%
GOBP_CELL_ADHESION_MOLECULE_PRODUCTION	GOBP_CELL_ADHESION_MOLECULE_PRODUCTION		23	-0.42437822	-1.3222468	0.10750507	0.27434048	1	8128	tags=35%, list=14%, signal=41%
GOBP_NEGATIVE_REGULATION_OF_SUPRAMOLECULAR_FIBER_ORGANIZATION	GOBP_NEGATIVE_REGULATION_OF_SUPRAMOLECULAR_FIBER_ORGANIZATION		162	-0.33435953	-1.3218986	0.10784314	0.27462035	1	10972	tags=38%, list=19%, signal=47%
GOBP_RESPONSE_TO_INTERLEUKIN_6	GOBP_RESPONSE_TO_INTERLEUKIN_6		46	-0.41585955	-1.321787	0.12701613	0.2745994	1	8217	tags=39%, list=15%, signal=46%
GOBP_CELLULAR_RESPONSE_TO_VITAMIN	GOBP_CELLULAR_RESPONSE_TO_VITAMIN		31	-0.41243842	-1.3217802	0.1183432	0.27443215	1	6009	tags=29%, list=11%, signal=32%
GOMF_CCR_CHEMOKINE_RECEPTOR_BINDING	GOMF_CCR_CHEMOKINE_RECEPTOR_BINDING		45	-0.46220645	-1.3214645	0.19135803	0.2746507	1	6638	tags=33%, list=12%, signal=38%
GOBP_LIPID_LOCALIZATION	GOBP_LIPID_LOCALIZATION		462	-0.3102307	-1.3212832	0.0513347	0.27474508	1	12245	tags=38%, list=22%, signal=48%
GOMF_GLUTATHIONE_TRANSFERASE_ACTIVITY	GOMF_GLUTATHIONE_TRANSFERASE_ACTIVITY		27	-0.45203176	-1.3212018	0.14807692	0.27467188	1	7287	tags=33%, list=13%, signal=38%
GOBP_B_CELL_ACTIVATION_INVOLVED_IN_IMMUNE_RESPONSE	GOBP_B_CELL_ACTIVATION_INVOLVED_IN_IMMUNE_RESPONSE		86	-0.38972205	-1.3211635	0.16015625	0.27455437	1	9566	tags=44%, list=17%, signal=53%
GOBP_STEROID_HORMONE_MEDIATED_SIGNALING_PATHWAY	GOBP_STEROID_HORMONE_MEDIATED_SIGNALING_PATHWAY		135	-0.32305402	-1.3211306	0.076171875	0.27442747	1	4809	tags=24%, list=9%, signal=27%
GOBP_REGULATION_OF_NEURON_PROJECTION_ARBORIZATION	GOBP_REGULATION_OF_NEURON_PROJECTION_ARBORIZATION		15	-0.5023959	-1.3209901	0.14503817	0.27443993	1	8530	tags=40%, list=15%, signal=47%
GOMF_MHC_PROTEIN_COMPLEX_BINDING	GOMF_MHC_PROTEIN_COMPLEX_BINDING		34	-0.55461943	-1.3209355	0.2284069	0.27432325	1	13066	tags=62%, list=23%, signal=80%
GOBP_POSITIVE_REGULATION_OF_NEURON_APOPTOTIC_PROCESS	GOBP_POSITIVE_REGULATION_OF_NEURON_APOPTOTIC_PROCESS		52	-0.3878089	-1.3209249	0.10772358	0.27416268	1	9830	tags=42%, list=17%, signal=51%
GOBP_PLASMA_MEMBRANE_FUSION	GOBP_PLASMA_MEMBRANE_FUSION		26	-0.43178436	-1.3208969	0.1	0.27402455	1	10939	tags=50%, list=19%, signal=62%
GOBP_CARDIAC_MUSCLE_CELL_ACTION_POTENTIAL_INVOLVED_IN_CONTRACTION	GOBP_CARDIAC_MUSCLE_CELL_ACTION_POTENTIAL_INVOLVED_IN_CONTRACTION		53	-0.39593437	-1.3207968	0.13035019	0.27398136	1	3788	tags=21%, list=7%, signal=22%
GOBP_MELANOCYTE_DIFFERENTIATION	GOBP_MELANOCYTE_DIFFERENTIATION		26	-0.4529739	-1.3205968	0.1527495	0.2740748	1	6942	tags=38%, list=12%, signal=44%
GOBP_TOLERANCE_INDUCTION	GOBP_TOLERANCE_INDUCTION		31	-0.49323303	-1.3203199	0.20566037	0.27426428	1	9832	tags=52%, list=17%, signal=62%
GOBP_REGULATION_OF_CELL_DEVELOPMENT	GOBP_REGULATION_OF_CELL_DEVELOPMENT		496	-0.33099383	-1.3202583	0.083333336	0.27418274	1	10905	tags=38%, list=19%, signal=46%
GOMF_DNA_BINDING_TRANSCRIPTION_ACTIVATOR_ACTIVITY	GOMF_DNA_BINDING_TRANSCRIPTION_ACTIVATOR_ACTIVITY		464	-0.32497057	-1.3201972	0.10546875	0.2740912	1	12361	tags=39%, list=22%, signal=50%
GOBP_POSITIVE_REGULATION_OF_INTERLEUKIN_8_PRODUCTION	GOBP_POSITIVE_REGULATION_OF_INTERLEUKIN_8_PRODUCTION		62	-0.3994441	-1.3200101	0.14889336	0.27417225	1	9720	tags=40%, list=17%, signal=49%
GOMF_LIPOPROTEIN_PARTICLE_RECEPTOR_BINDING	GOMF_LIPOPROTEIN_PARTICLE_RECEPTOR_BINDING		29	-0.5941248	-1.3199584	0.12473573	0.27407792	1	9882	tags=59%, list=17%, signal=71%
GOBP_COLLAGEN_ACTIVATED_SIGNALING_PATHWAY	GOBP_COLLAGEN_ACTIVATED_SIGNALING_PATHWAY		17	-0.5208209	-1.3199536	0.17519686	0.27391174	1	8612	tags=41%, list=15%, signal=49%
GOBP_AMYLOID_PRECURSOR_PROTEIN_CATABOLIC_PROCESS	GOBP_AMYLOID_PRECURSOR_PROTEIN_CATABOLIC_PROCESS		64	-0.36112568	-1.3198543	0.09815951	0.27386722	1	13441	tags=39%, list=24%, signal=51%
GOBP_SMOOTH_MUSCLE_TISSUE_DEVELOPMENT	GOBP_SMOOTH_MUSCLE_TISSUE_DEVELOPMENT		23	-0.4630918	-1.3193434	0.17680608	0.27438995	1	15920	tags=74%, list=28%, signal=103%
GOBP_NEGATIVE_REGULATION_OF_NEURON_PROJECTION_REGENERATION	GOBP_NEGATIVE_REGULATION_OF_NEURON_PROJECTION_REGENERATION		15	-0.5010528	-1.3193041	0.13502936	0.27426657	1	1550	tags=27%, list=3%, signal=27%
GOBP_REGULATION_OF_CD4_POSITIVE_ALPHA_BETA_T_CELL_DIFFERENTIATION	GOBP_REGULATION_OF_CD4_POSITIVE_ALPHA_BETA_T_CELL_DIFFERENTIATION		49	-0.46301827	-1.3191886	0.18714556	0.2742534	1	15661	tags=69%, list=28%, signal=96%
GOMF_SMAD_BINDING	GOMF_SMAD_BINDING		78	-0.36780325	-1.318617	0.13001911	0.2748636	1	6833	tags=27%, list=12%, signal=31%
GOBP_APOPTOTIC_CELL_CLEARANCE	GOBP_APOPTOTIC_CELL_CLEARANCE		52	-0.41295454	-1.3183559	0.16955684	0.27501786	1	10300	tags=46%, list=18%, signal=56%
GOBP_T_CELL_CYTOKINE_PRODUCTION	GOBP_T_CELL_CYTOKINE_PRODUCTION		38	-0.45223346	-1.3183074	0.17281553	0.27491903	1	9001	tags=42%, list=16%, signal=50%
GOCC_CELL_CORTEX	GOCC_CELL_CORTEX		309	-0.31910178	-1.3182636	0.092337914	0.27480716	1	11634	tags=37%, list=21%, signal=46%
GOBP_GENITALIA_DEVELOPMENT	GOBP_GENITALIA_DEVELOPMENT		46	-0.37782747	-1.3181324	0.09939148	0.2748037	1	6187	tags=28%, list=11%, signal=32%
GOBP_NEGATIVE_REGULATION_OF_BONE_REMODELING	GOBP_NEGATIVE_REGULATION_OF_BONE_REMODELING		18	-0.51212424	-1.3179852	0.15717092	0.27482715	1	7866	tags=44%, list=14%, signal=52%
GOBP_NEGATIVE_REGULATION_OF_NERVOUS_SYSTEM_PROCESS	GOBP_NEGATIVE_REGULATION_OF_NERVOUS_SYSTEM_PROCESS		19	-0.4251911	-1.3179553	0.10621242	0.27469668	1	11084	tags=47%, list=20%, signal=59%
GOBP_POSITIVE_REGULATION_OF_STEROID_METABOLIC_PROCESS	GOBP_POSITIVE_REGULATION_OF_STEROID_METABOLIC_PROCESS		33	-0.44408268	-1.3169627	0.096114516	0.2758459	1	13835	tags=55%, list=24%, signal=72%
GOBP_VENTRICULAR_CARDIAC_MUSCLE_TISSUE_MORPHOGENESIS	GOBP_VENTRICULAR_CARDIAC_MUSCLE_TISSUE_MORPHOGENESIS		47	-0.4014043	-1.3166878	0.099804305	0.27603847	1	4518	tags=26%, list=8%, signal=28%
GOBP_CELLULAR_RESPONSE_TO_MECHANICAL_STIMULUS	GOBP_CELLULAR_RESPONSE_TO_MECHANICAL_STIMULUS		70	-0.39429212	-1.3165708	0.1496063	0.2759927	1	13190	tags=43%, list=23%, signal=56%
GOBP_REGULATION_OF_SYSTEMIC_ARTERIAL_BLOOD_PRESSURE_MEDIATED_BY_A_CHEMICAL_SIGNAL	GOBP_REGULATION_OF_SYSTEMIC_ARTERIAL_BLOOD_PRESSURE_MEDIATED_BY_A_CHEMICAL_SIGNAL		48	-0.42231756	-1.3163673	0.14717741	0.27607593	1	5953	tags=27%, list=11%, signal=30%
GOBP_REGULATION_OF_LONG_TERM_SYNAPTIC_POTENTIATION	GOBP_REGULATION_OF_LONG_TERM_SYNAPTIC_POTENTIATION		45	-0.41181624	-1.315618	0.12298387	0.27695546	1	9624	tags=40%, list=17%, signal=48%
GOBP_REGULATION_OF_ADENYLATE_CYCLASE_ACTIVITY	GOBP_REGULATION_OF_ADENYLATE_CYCLASE_ACTIVITY		32	-0.4415392	-1.3151196	0.12676056	0.2773914	1	6858	tags=41%, list=12%, signal=46%
GOBP_POST_EMBRYONIC_ANIMAL_ORGAN_DEVELOPMENT	GOBP_POST_EMBRYONIC_ANIMAL_ORGAN_DEVELOPMENT		17	-0.48853195	-1.3146821	0.1602434	0.27780375	1	14582	tags=53%, list=26%, signal=71%
GOBP_POSITIVE_REGULATION_OF_SPROUTING_ANGIOGENESIS	GOBP_POSITIVE_REGULATION_OF_SPROUTING_ANGIOGENESIS		27	-0.44406474	-1.3145419	0.12815534	0.27784178	1	12717	tags=48%, list=23%, signal=62%
GOBP_HYALURONAN_METABOLIC_PROCESS	GOBP_HYALURONAN_METABOLIC_PROCESS		29	-0.46810958	-1.3144557	0.16046967	0.27778903	1	13184	tags=55%, list=23%, signal=72%
GOBP_ACTIVATION_OF_ADENYLATE_CYCLASE_ACTIVITY	GOBP_ACTIVATION_OF_ADENYLATE_CYCLASE_ACTIVITY		30	-0.4436385	-1.3140638	0.1400862	0.27818647	1	8330	tags=43%, list=15%, signal=51%
GOBP_NEURAL_CREST_CELL_MIGRATION	GOBP_NEURAL_CREST_CELL_MIGRATION		60	-0.4242974	-1.313654	0.12133072	0.2785717	1	9803	tags=37%, list=17%, signal=44%
GOBP_TEMPERATURE_HOMEOSTASIS	GOBP_TEMPERATURE_HOMEOSTASIS		177	-0.3165396	-1.3134032	0.0741483	0.2787331	1	9937	tags=34%, list=18%, signal=42%
GOBP_B_CELL_HOMEOSTASIS	GOBP_B_CELL_HOMEOSTASIS		31	-0.47363287	-1.3133761	0.18304431	0.27859348	1	12606	tags=48%, list=22%, signal=62%
GOBP_REGULATION_OF_ANION_TRANSPORT	GOBP_REGULATION_OF_ANION_TRANSPORT		89	-0.33666763	-1.3133334	0.08196721	0.27847686	1	5337	tags=20%, list=9%, signal=22%
GOBP_OVULATION	GOBP_OVULATION		23	-0.47094968	-1.313103	0.15605749	0.27863035	1	4594	tags=30%, list=8%, signal=33%
GOBP_REGULATION_OF_TRANSPORTER_ACTIVITY	GOBP_REGULATION_OF_TRANSPORTER_ACTIVITY		298	-0.3197952	-1.3129156	0.097609565	0.27868953	1	9304	tags=30%, list=16%, signal=36%
GOBP_HEART_FORMATION	GOBP_HEART_FORMATION		31	-0.40716466	-1.3128483	0.13188976	0.27861765	1	12353	tags=48%, list=22%, signal=62%
GOCC_CELL_SUBSTRATE_JUNCTION	GOCC_CELL_SUBSTRATE_JUNCTION		431	-0.33911902	-1.3123747	0.1376673	0.2790628	1	10514	tags=37%, list=19%, signal=45%
GOBP_RESPONSE_TO_ACTIVITY	GOBP_RESPONSE_TO_ACTIVITY		64	-0.37088117	-1.312074	0.08183633	0.27930525	1	4561	tags=23%, list=8%, signal=25%
GOBP_CELLULAR_RESPONSE_TO_PROSTAGLANDIN_STIMULUS	GOBP_CELLULAR_RESPONSE_TO_PROSTAGLANDIN_STIMULUS		20	-0.46734306	-1.311863	0.1597633	0.2793905	1	8556	tags=30%, list=15%, signal=35%
GOMF_MICROFILAMENT_MOTOR_ACTIVITY	GOMF_MICROFILAMENT_MOTOR_ACTIVITY		31	-0.42457905	-1.311788	0.1553398	0.27932855	1	10514	tags=42%, list=19%, signal=51%
GOBP_REGULATION_OF_GLIOGENESIS	GOBP_REGULATION_OF_GLIOGENESIS		98	-0.3501906	-1.3116231	0.076	0.27938285	1	3781	tags=22%, list=7%, signal=24%
GOBP_LIPID_EXPORT_FROM_CELL	GOBP_LIPID_EXPORT_FROM_CELL		43	-0.39051417	-1.3115088	0.13026053	0.27938536	1	4474	tags=26%, list=8%, signal=28%
GOBP_ECTODERM_DEVELOPMENT	GOBP_ECTODERM_DEVELOPMENT		22	-0.43391156	-1.311386	0.114119925	0.27938294	1	6871	tags=36%, list=12%, signal=41%
GOBP_NEGATIVE_REGULATION_OF_CALCIUM_ION_TRANSMEMBRANE_TRANSPORT	GOBP_NEGATIVE_REGULATION_OF_CALCIUM_ION_TRANSMEMBRANE_TRANSPORT		45	-0.3585115	-1.3113258	0.12139918	0.27929282	1	5670	tags=27%, list=10%, signal=30%
GOBP_NEUTROPHIL_CHEMOTAXIS	GOBP_NEUTROPHIL_CHEMOTAXIS		102	-0.4116543	-1.3104566	0.17813765	0.28029725	1	6943	tags=32%, list=12%, signal=37%
GOBP_SPHINGOID_METABOLIC_PROCESS	GOBP_SPHINGOID_METABOLIC_PROCESS		23	-0.4207812	-1.3098992	0.12922466	0.28088465	1	9744	tags=35%, list=17%, signal=42%
GOBP_ACTIVATION_OF_JANUS_KINASE_ACTIVITY	GOBP_ACTIVATION_OF_JANUS_KINASE_ACTIVITY		15	-0.5153821	-1.3098528	0.15384616	0.28077498	1	13326	tags=60%, list=24%, signal=78%
GOBP_LYMPH_VESSEL_DEVELOPMENT	GOBP_LYMPH_VESSEL_DEVELOPMENT		30	-0.5085978	-1.3098146	0.1992032	0.2806526	1	6123	tags=40%, list=11%, signal=45%
GOBP_CELLULAR_GLUCAN_METABOLIC_PROCESS	GOBP_CELLULAR_GLUCAN_METABOLIC_PROCESS		72	-0.33336076	-1.309737	0.073267326	0.2805851	1	4363	tags=22%, list=8%, signal=24%
GOBP_FORMATION_OF_PRIMARY_GERM_LAYER	GOBP_FORMATION_OF_PRIMARY_GERM_LAYER		123	-0.35320807	-1.3094242	0.1194605	0.28082752	1	6188	tags=25%, list=11%, signal=28%
GOBP_POSITIVE_REGULATION_OF_NITRIC_OXIDE_METABOLIC_PROCESS	GOBP_POSITIVE_REGULATION_OF_NITRIC_OXIDE_METABOLIC_PROCESS		43	-0.41207182	-1.3087242	0.15968063	0.28162837	1	11904	tags=56%, list=21%, signal=71%
GOBP_HOMOPHILIC_CELL_ADHESION_VIA_PLASMA_MEMBRANE_ADHESION_MOLECULES	GOBP_HOMOPHILIC_CELL_ADHESION_VIA_PLASMA_MEMBRANE_ADHESION_MOLECULES		170	-0.40012947	-1.308343	0.14723927	0.28194937	1	13000	tags=42%, list=23%, signal=55%
GOBP_RESPONSE_TO_INTERFERON_GAMMA	GOBP_RESPONSE_TO_INTERFERON_GAMMA		138	-0.39217356	-1.3082331	0.1643002	0.28192356	1	10526	tags=39%, list=19%, signal=48%
GOBP_REGULATION_OF_AXONOGENESIS	GOBP_REGULATION_OF_AXONOGENESIS		154	-0.36699823	-1.3081449	0.12055336	0.2818675	1	10834	tags=36%, list=19%, signal=45%
GOBP_POSITIVE_REGULATION_OF_MUSCLE_CELL_DIFFERENTIATION	GOBP_POSITIVE_REGULATION_OF_MUSCLE_CELL_DIFFERENTIATION		69	-0.35791937	-1.3081161	0.12878788	0.28173214	1	8019	tags=29%, list=14%, signal=34%
GOBP_HOMEOSTASIS_OF_NUMBER_OF_CELLS	GOBP_HOMEOSTASIS_OF_NUMBER_OF_CELLS		282	-0.32589522	-1.3078654	0.12427185	0.28190392	1	8170	tags=29%, list=14%, signal=34%
GOBP_NEGATIVE_REGULATION_OF_FATTY_ACID_BIOSYNTHETIC_PROCESS	GOBP_NEGATIVE_REGULATION_OF_FATTY_ACID_BIOSYNTHETIC_PROCESS		21	-0.43686086	-1.3075749	0.14115308	0.28212342	1	13223	tags=62%, list=23%, signal=81%
GOBP_REGULATION_OF_FATTY_ACID_BIOSYNTHETIC_PROCESS	GOBP_REGULATION_OF_FATTY_ACID_BIOSYNTHETIC_PROCESS		49	-0.40387246	-1.307258	0.13836478	0.28239438	1	10117	tags=41%, list=18%, signal=50%
GOBP_POSITIVE_REGULATION_OF_HEART_GROWTH	GOBP_POSITIVE_REGULATION_OF_HEART_GROWTH		39	-0.41507643	-1.3070722	0.15728155	0.28246552	1	7741	tags=36%, list=14%, signal=42%
GOMF_PEPTIDOGLYCAN_BINDING	GOMF_PEPTIDOGLYCAN_BINDING		18	-0.5316201	-1.306745	0.1762208	0.28272852	1	10458	tags=61%, list=19%, signal=75%
GOMF_SH2_DOMAIN_BINDING	GOMF_SH2_DOMAIN_BINDING		41	-0.40733123	-1.3062527	0.15503876	0.28322852	1	10578	tags=46%, list=19%, signal=57%
GOBP_MIDBRAIN_DOPAMINERGIC_NEURON_DIFFERENTIATION	GOBP_MIDBRAIN_DOPAMINERGIC_NEURON_DIFFERENTIATION		17	-0.47351912	-1.3062327	0.1755424	0.2830903	1	6311	tags=29%, list=11%, signal=33%
GOBP_NEGATIVE_REGULATION_OF_NIK_NF_KAPPAB_SIGNALING	GOBP_NEGATIVE_REGULATION_OF_NIK_NF_KAPPAB_SIGNALING		36	-0.39471516	-1.3061069	0.15503876	0.28310162	1	8060	tags=33%, list=14%, signal=39%
GOBP_REGULATION_OF_STRIATED_MUSCLE_CONTRACTION	GOBP_REGULATION_OF_STRIATED_MUSCLE_CONTRACTION		95	-0.34717286	-1.3060194	0.108216435	0.2830297	1	8092	tags=31%, list=14%, signal=36%
GOBP_REGULATION_OF_POSITIVE_CHEMOTAXIS	GOBP_REGULATION_OF_POSITIVE_CHEMOTAXIS		26	-0.5257587	-1.3059853	0.19301848	0.2829008	1	7840	tags=46%, list=14%, signal=54%
GOCC_MICROVILLUS	GOCC_MICROVILLUS		90	-0.35378063	-1.3055776	0.11776447	0.2832499	1	10099	tags=38%, list=18%, signal=46%
GOBP_HORMONE_MEDIATED_SIGNALING_PATHWAY	GOBP_HORMONE_MEDIATED_SIGNALING_PATHWAY		190	-0.31345847	-1.3052758	0.087890625	0.28349286	1	6487	tags=26%, list=11%, signal=30%
GOBP_NEGATIVE_REGULATION_OF_LYASE_ACTIVITY	GOBP_NEGATIVE_REGULATION_OF_LYASE_ACTIVITY		27	-0.42912835	-1.3050243	0.13821138	0.28365242	1	6858	tags=37%, list=12%, signal=42%
GOBP_PROTEIN_LOCALIZATION_TO_CELL_JUNCTION	GOBP_PROTEIN_LOCALIZATION_TO_CELL_JUNCTION		95	-0.3557672	-1.3049922	0.099804305	0.28353038	1	10905	tags=42%, list=19%, signal=52%
GOCC_CELL_PROJECTION_MEMBRANE	GOCC_CELL_PROJECTION_MEMBRANE		339	-0.31862098	-1.3048451	0.08	0.2835652	1	10975	tags=34%, list=19%, signal=41%
GOBP_REGULATION_OF_TOR_SIGNALING	GOBP_REGULATION_OF_TOR_SIGNALING		104	-0.35618713	-1.304332	0.121031746	0.28407967	1	12644	tags=42%, list=22%, signal=54%
GOBP_POSITIVE_REGULATION_OF_PEPTIDYL_SERINE_PHOSPHORYLATION	GOBP_POSITIVE_REGULATION_OF_PEPTIDYL_SERINE_PHOSPHORYLATION		107	-0.33841026	-1.3041786	0.0805501	0.2841337	1	3382	tags=18%, list=6%, signal=19%
GOBP_REGULATION_OF_KERATINOCYTE_DIFFERENTIATION	GOBP_REGULATION_OF_KERATINOCYTE_DIFFERENTIATION		38	-0.428204	-1.3040558	0.15010142	0.28412005	1	9576	tags=39%, list=17%, signal=47%
GOMF_PROTEIN_TYROSINE_KINASE_ACTIVATOR_ACTIVITY	GOMF_PROTEIN_TYROSINE_KINASE_ACTIVATOR_ACTIVITY		20	-0.44991153	-1.3037138	0.12731007	0.28440303	1	14223	tags=45%, list=25%, signal=60%
GOBP_MORPHOGENESIS_OF_AN_EPITHELIAL_BUD	GOBP_MORPHOGENESIS_OF_AN_EPITHELIAL_BUD		15	-0.49396726	-1.3036911	0.15932915	0.28425372	1	6187	tags=33%, list=11%, signal=37%
GOBP_EMBRYONIC_HINDLIMB_MORPHOGENESIS	GOBP_EMBRYONIC_HINDLIMB_MORPHOGENESIS		28	-0.4325329	-1.3036621	0.125	0.28411925	1	7408	tags=36%, list=13%, signal=41%
GOBP_MAST_CELL_ACTIVATION_INVOLVED_IN_IMMUNE_RESPONSE	GOBP_MAST_CELL_ACTIVATION_INVOLVED_IN_IMMUNE_RESPONSE		55	-0.4125547	-1.3033895	0.16731517	0.28434324	1	11341	tags=44%, list=20%, signal=55%
GOBP_DEFENSE_RESPONSE_TO_FUNGUS	GOBP_DEFENSE_RESPONSE_TO_FUNGUS		53	-0.42626488	-1.3032883	0.15611814	0.28430584	1	11030	tags=43%, list=20%, signal=54%
GOBP_NEGATIVE_REGULATION_OF_PROTEIN_TYROSINE_KINASE_ACTIVITY	GOBP_NEGATIVE_REGULATION_OF_PROTEIN_TYROSINE_KINASE_ACTIVITY		30	-0.42334706	-1.3027856	0.14784394	0.28476387	1	13665	tags=47%, list=24%, signal=62%
GOBP_CELL_CELL_JUNCTION_ASSEMBLY	GOBP_CELL_CELL_JUNCTION_ASSEMBLY		149	-0.34477952	-1.302193	0.088932805	0.28540748	1	12377	tags=41%, list=22%, signal=52%
GOBP_REGULATION_OF_CD4_POSITIVE_ALPHA_BETA_T_CELL_ACTIVATION	GOBP_REGULATION_OF_CD4_POSITIVE_ALPHA_BETA_T_CELL_ACTIVATION		64	-0.42110744	-1.3021921	0.18011257	0.28523535	1	15279	tags=59%, list=27%, signal=81%
GOMF_SOLUTE_CATION_ANTIPORTER_ACTIVITY	GOMF_SOLUTE_CATION_ANTIPORTER_ACTIVITY		35	-0.39099038	-1.3019089	0.122370936	0.28546488	1	7609	tags=29%, list=13%, signal=33%
GOBP_POSITIVE_REGULATION_OF_MACROPHAGE_DIFFERENTIATION	GOBP_POSITIVE_REGULATION_OF_MACROPHAGE_DIFFERENTIATION		16	-0.45716062	-1.3017156	0.12133072	0.285566	1	6727	tags=31%, list=12%, signal=35%
GOBP_POSITIVE_REGULATION_OF_PRODUCTION_OF_MOLECULAR_MEDIATOR_OF_IMMUNE_RESPONSE	GOBP_POSITIVE_REGULATION_OF_PRODUCTION_OF_MOLECULAR_MEDIATOR_OF_IMMUNE_RESPONSE		122	-0.354377	-1.301178	0.14913958	0.2861138	1	7723	tags=34%, list=14%, signal=39%
GOMF_NEUREXIN_FAMILY_PROTEIN_BINDING	GOMF_NEUREXIN_FAMILY_PROTEIN_BINDING		15	-0.4894913	-1.3003004	0.13457558	0.28711632	1	10098	tags=53%, list=18%, signal=65%
GOBP_DIGESTIVE_SYSTEM_DEVELOPMENT	GOBP_DIGESTIVE_SYSTEM_DEVELOPMENT		140	-0.3336779	-1.3001044	0.09541985	0.28724086	1	8098	tags=27%, list=14%, signal=32%
GOBP_NEUTROPHIL_HOMEOSTASIS	GOBP_NEUTROPHIL_HOMEOSTASIS		16	-0.5014119	-1.2994305	0.17843138	0.28797337	1	8092	tags=56%, list=14%, signal=66%
GOBP_NEGATIVE_REGULATION_OF_TOLL_LIKE_RECEPTOR_SIGNALING_PATHWAY	GOBP_NEGATIVE_REGULATION_OF_TOLL_LIKE_RECEPTOR_SIGNALING_PATHWAY		38	-0.4005517	-1.2993411	0.15414259	0.28793448	1	10870	tags=39%, list=19%, signal=49%
GOBP_MYELOID_CELL_DIFFERENTIATION	GOBP_MYELOID_CELL_DIFFERENTIATION		391	-0.31969237	-1.2992164	0.13035019	0.28794354	1	8170	tags=29%, list=14%, signal=34%
GOBP_NEGATIVE_REGULATION_OF_SYNAPTIC_TRANSMISSION	GOBP_NEGATIVE_REGULATION_OF_SYNAPTIC_TRANSMISSION		70	-0.3940801	-1.2990867	0.13226452	0.28796342	1	9624	tags=39%, list=17%, signal=46%
GOBP_REGULATION_OF_FIBROBLAST_GROWTH_FACTOR_RECEPTOR_SIGNALING_PATHWAY	GOBP_REGULATION_OF_FIBROBLAST_GROWTH_FACTOR_RECEPTOR_SIGNALING_PATHWAY		36	-0.40310007	-1.2989969	0.1497006	0.2878964	1	11171	tags=39%, list=20%, signal=48%
GOBP_UTERUS_DEVELOPMENT	GOBP_UTERUS_DEVELOPMENT		21	-0.4481336	-1.2989905	0.14457831	0.28772968	1	14121	tags=57%, list=25%, signal=76%
GOBP_POSITIVE_REGULATION_OF_MAST_CELL_ACTIVATION	GOBP_POSITIVE_REGULATION_OF_MAST_CELL_ACTIVATION		21	-0.43229058	-1.2984387	0.12941177	0.28832522	1	8034	tags=38%, list=14%, signal=44%
GOBP_RUFFLE_ORGANIZATION	GOBP_RUFFLE_ORGANIZATION		57	-0.37205598	-1.2984376	0.116959065	0.288154	1	9266	tags=39%, list=16%, signal=46%
GOBP_CERAMIDE_METABOLIC_PROCESS	GOBP_CERAMIDE_METABOLIC_PROCESS		105	-0.3283515	-1.2979162	0.11111111	0.28872868	1	10966	tags=38%, list=19%, signal=47%
GOBP_REGULATION_OF_SYNAPTIC_TRANSMISSION_GABAERGIC	GOBP_REGULATION_OF_SYNAPTIC_TRANSMISSION_GABAERGIC		34	-0.40912333	-1.2977271	0.14859438	0.28883833	1	10376	tags=47%, list=18%, signal=58%
GOMF_CALCIUM_RELEASE_CHANNEL_ACTIVITY	GOMF_CALCIUM_RELEASE_CHANNEL_ACTIVITY		17	-0.47053984	-1.2976664	0.21714285	0.28875327	1	10276	tags=53%, list=18%, signal=65%
GOBP_MAMMARY_GLAND_ALVEOLUS_DEVELOPMENT	GOBP_MAMMARY_GLAND_ALVEOLUS_DEVELOPMENT		19	-0.4193623	-1.2976063	0.11406844	0.28866515	1	7467	tags=32%, list=13%, signal=36%
GOCC_LEADING_EDGE_MEMBRANE	GOCC_LEADING_EDGE_MEMBRANE		176	-0.3360013	-1.2971414	0.11302682	0.2890979	1	10099	tags=34%, list=18%, signal=41%
GOBP_NEGATIVE_REGULATION_OF_STRIATED_MUSCLE_CELL_DIFFERENTIATION	GOBP_NEGATIVE_REGULATION_OF_STRIATED_MUSCLE_CELL_DIFFERENTIATION		41	-0.38269415	-1.2964898	0.10843374	0.28979266	1	7293	tags=37%, list=13%, signal=42%
GOBP_POSITIVE_REGULATION_OF_STRIATED_MUSCLE_CELL_DIFFERENTIATION	GOBP_POSITIVE_REGULATION_OF_STRIATED_MUSCLE_CELL_DIFFERENTIATION		51	-0.35963133	-1.29629	0.12749004	0.28990462	1	7706	tags=29%, list=14%, signal=34%
GOCC_BASAL_PART_OF_CELL	GOCC_BASAL_PART_OF_CELL		271	-0.32011747	-1.296095	0.08571429	0.29002064	1	11216	tags=37%, list=20%, signal=45%
GOBP_NEURON_PROJECTION_GUIDANCE	GOBP_NEURON_PROJECTION_GUIDANCE		235	-0.36081907	-1.2958312	0.12256809	0.29020458	1	10873	tags=39%, list=19%, signal=48%
GOBP_REGULATION_OF_NEUROTRANSMITTER_UPTAKE	GOBP_REGULATION_OF_NEUROTRANSMITTER_UPTAKE		17	-0.49012166	-1.2945299	0.17322835	0.29182148	1	1506	tags=24%, list=3%, signal=24%
GOBP_POSITIVE_REGULATION_OF_P38MAPK_CASCADE	GOBP_POSITIVE_REGULATION_OF_P38MAPK_CASCADE		32	-0.39897102	-1.2943603	0.13944224	0.29190123	1	8060	tags=34%, list=14%, signal=40%
GOBP_PEPTIDYL_TYROSINE_AUTOPHOSPHORYLATION	GOBP_PEPTIDYL_TYROSINE_AUTOPHOSPHORYLATION		21	-0.4703415	-1.2942227	0.16475096	0.29190904	1	14179	tags=48%, list=25%, signal=64%
GOBP_PROTEIN_LIPID_COMPLEX_ASSEMBLY	GOBP_PROTEIN_LIPID_COMPLEX_ASSEMBLY		28	-0.5045848	-1.2934668	0.15513627	0.29279003	1	10090	tags=54%, list=18%, signal=65%
GOBP_REGULATION_OF_MUSCLE_ORGAN_DEVELOPMENT	GOBP_REGULATION_OF_MUSCLE_ORGAN_DEVELOPMENT		46	-0.3809748	-1.2928324	0.16205534	0.29349855	1	12639	tags=46%, list=22%, signal=59%
GOMF_PROLINE_RICH_REGION_BINDING	GOMF_PROLINE_RICH_REGION_BINDING		17	-0.45112482	-1.2925366	0.17221135	0.29372847	1	8659	tags=47%, list=15%, signal=56%
GOBP_BRANCHING_INVOLVED_IN_SALIVARY_GLAND_MORPHOGENESIS	GOBP_BRANCHING_INVOLVED_IN_SALIVARY_GLAND_MORPHOGENESIS		22	-0.4564575	-1.2924911	0.17234468	0.2936096	1	11905	tags=45%, list=21%, signal=58%
GOBP_GLUTAMATE_SECRETION	GOBP_GLUTAMATE_SECRETION		25	-0.43389258	-1.2923137	0.15876289	0.29367778	1	9624	tags=40%, list=17%, signal=48%
GOBP_ORGAN_INDUCTION	GOBP_ORGAN_INDUCTION		24	-0.43642512	-1.2922457	0.16959064	0.29360378	1	6712	tags=38%, list=12%, signal=43%
GOBP_VENTRICULAR_SEPTUM_MORPHOGENESIS	GOBP_VENTRICULAR_SEPTUM_MORPHOGENESIS		42	-0.43219316	-1.2922236	0.18837675	0.29346877	1	2453	tags=19%, list=4%, signal=20%
GOBP_REGULATION_OF_SMOOTHENED_SIGNALING_PATHWAY	GOBP_REGULATION_OF_SMOOTHENED_SIGNALING_PATHWAY		81	-0.39838803	-1.2921306	0.15476191	0.2934103	1	10598	tags=41%, list=19%, signal=50%
GOBP_CARDIAC_MUSCLE_CELL_ACTION_POTENTIAL	GOBP_CARDIAC_MUSCLE_CELL_ACTION_POTENTIAL		76	-0.35530233	-1.2915794	0.14455445	0.2939697	1	8003	tags=28%, list=14%, signal=32%
GOBP_CELL_DIFFERENTIATION_INVOLVED_IN_METANEPHROS_DEVELOPMENT	GOBP_CELL_DIFFERENTIATION_INVOLVED_IN_METANEPHROS_DEVELOPMENT		24	-0.45210886	-1.2912122	0.14591439	0.29430068	1	6220	tags=42%, list=11%, signal=47%
GOBP_CALCIUM_ION_TRANSPORT	GOBP_CALCIUM_ION_TRANSPORT		418	-0.3247855	-1.291143	0.12727273	0.29422492	1	11561	tags=36%, list=20%, signal=45%
GOMF_CALCIUM_DEPENDENT_PROTEIN_BINDING	GOMF_CALCIUM_DEPENDENT_PROTEIN_BINDING		82	-0.37610888	-1.2911375	0.124223605	0.29405862	1	7747	tags=30%, list=14%, signal=35%
GOBP_PROTEIN_AUTOPHOSPHORYLATION	GOBP_PROTEIN_AUTOPHOSPHORYLATION		224	-0.32314405	-1.2910868	0.113680154	0.29395813	1	9939	tags=33%, list=18%, signal=39%
GOBP_REGULATION_OF_FIBROBLAST_MIGRATION	GOBP_REGULATION_OF_FIBROBLAST_MIGRATION		35	-0.44254625	-1.291007	0.16862746	0.29390994	1	9665	tags=40%, list=17%, signal=48%
GOBP_RESPONSE_TO_MANGANESE_ION	GOBP_RESPONSE_TO_MANGANESE_ION		22	-0.4311402	-1.2906407	0.15882353	0.29425555	1	13577	tags=50%, list=24%, signal=66%
GOBP_PHOSPHATIDYLCHOLINE_METABOLIC_PROCESS	GOBP_PHOSPHATIDYLCHOLINE_METABOLIC_PROCESS		74	-0.36060876	-1.2906135	0.11728395	0.294123	1	10090	tags=36%, list=18%, signal=44%
GOBP_BIOLOGICAL_PROCESS_INVOLVED_IN_SYMBIOTIC_INTERACTION	GOBP_BIOLOGICAL_PROCESS_INVOLVED_IN_SYMBIOTIC_INTERACTION		287	-0.32817373	-1.2903113	0.11157895	0.29437542	1	9684	tags=33%, list=17%, signal=40%
GOMF_CELL_CELL_ADHESION_MEDIATOR_ACTIVITY	GOMF_CELL_CELL_ADHESION_MEDIATOR_ACTIVITY		54	-0.3774447	-1.2888815	0.17058824	0.29614148	1	6644	tags=28%, list=12%, signal=31%
GOBP_NEGATIVE_REGULATION_OF_PHOSPHORYLATION	GOBP_NEGATIVE_REGULATION_OF_PHOSPHORYLATION		373	-0.29919866	-1.2888615	0.099029124	0.29599237	1	11848	tags=38%, list=21%, signal=48%
GOCC_MYOFILAMENT	GOCC_MYOFILAMENT		25	-0.40622163	-1.2888081	0.12761506	0.29589346	1	2931	tags=24%, list=5%, signal=25%
GOBP_RECEPTOR_MEDIATED_ENDOCYTOSIS	GOBP_RECEPTOR_MEDIATED_ENDOCYTOSIS		249	-0.33478814	-1.2884358	0.13060428	0.2962296	1	12520	tags=40%, list=22%, signal=51%
GOBP_NOREPINEPHRINE_METABOLIC_PROCESS	GOBP_NOREPINEPHRINE_METABOLIC_PROCESS		15	-0.50263304	-1.2882885	0.15961538	0.29626435	1	5903	tags=47%, list=10%, signal=52%
GOMF_PROTEIN_KINASE_A_BINDING	GOMF_PROTEIN_KINASE_A_BINDING		51	-0.35761902	-1.2882698	0.11596958	0.29611203	1	4389	tags=24%, list=8%, signal=25%
GOBP_L_GLUTAMATE_IMPORT_ACROSS_PLASMA_MEMBRANE	GOBP_L_GLUTAMATE_IMPORT_ACROSS_PLASMA_MEMBRANE		16	-0.45205653	-1.2879456	0.14375	0.29636422	1	6387	tags=31%, list=11%, signal=35%
GOBP_DEVELOPMENTAL_MATURATION	GOBP_DEVELOPMENTAL_MATURATION		294	-0.32051104	-1.2877007	0.09514563	0.29654264	1	9713	tags=33%, list=17%, signal=40%
GOBP_POSITIVE_REGULATION_OF_AMYLOID_PRECURSOR_PROTEIN_CATABOLIC_PROCESS	GOBP_POSITIVE_REGULATION_OF_AMYLOID_PRECURSOR_PROTEIN_CATABOLIC_PROCESS		25	-0.41857728	-1.2876798	0.16869919	0.29639322	1	3784	tags=24%, list=7%, signal=26%
GOBP_POLYSACCHARIDE_METABOLIC_PROCESS	GOBP_POLYSACCHARIDE_METABOLIC_PROCESS		107	-0.32624912	-1.2868654	0.09423077	0.2973291	1	9759	tags=34%, list=17%, signal=41%
GOBP_POSITIVE_REGULATION_OF_PROTEIN_TARGETING_TO_MEMBRANE	GOBP_POSITIVE_REGULATION_OF_PROTEIN_TARGETING_TO_MEMBRANE		28	-0.40860605	-1.2864507	0.15860735	0.29772112	1	7798	tags=32%, list=14%, signal=37%
GOBP_CALCIUM_INDEPENDENT_CELL_CELL_ADHESION_VIA_PLASMA_MEMBRANE_CELL_ADHESION_MOLECULES	GOBP_CALCIUM_INDEPENDENT_CELL_CELL_ADHESION_VIA_PLASMA_MEMBRANE_CELL_ADHESION_MOLECULES		23	-0.42445672	-1.286315	0.12450593	0.29774418	1	7651	tags=39%, list=14%, signal=45%
GOBP_REGULATION_OF_INTRACELLULAR_STEROID_HORMONE_RECEPTOR_SIGNALING_PATHWAY	GOBP_REGULATION_OF_INTRACELLULAR_STEROID_HORMONE_RECEPTOR_SIGNALING_PATHWAY		72	-0.34661326	-1.2860864	0.13346228	0.2978895	1	6220	tags=28%, list=11%, signal=31%
GOBP_REGULATION_OF_ORGANIC_ACID_TRANSPORT	GOBP_REGULATION_OF_ORGANIC_ACID_TRANSPORT		70	-0.34596768	-1.286058	0.09859155	0.29775003	1	13892	tags=41%, list=25%, signal=55%
GOCC_LATE_ENDOSOME	GOCC_LATE_ENDOSOME		279	-0.3166009	-1.2860193	0.11683168	0.29762307	1	7926	tags=25%, list=14%, signal=29%
GOMF_ANDROGEN_RECEPTOR_BINDING	GOMF_ANDROGEN_RECEPTOR_BINDING		27	-0.41245404	-1.2854992	0.1614786	0.2981912	1	5295	tags=37%, list=9%, signal=41%
GOBP_CARDIAC_ATRIUM_MORPHOGENESIS	GOBP_CARDIAC_ATRIUM_MORPHOGENESIS		29	-0.4676634	-1.2854987	0.19845857	0.2980186	1	1784	tags=24%, list=3%, signal=25%
GOMF_PEPTIDASE_ACTIVATOR_ACTIVITY	GOMF_PEPTIDASE_ACTIVATOR_ACTIVITY		43	-0.37626138	-1.2847381	0.13453816	0.29891393	1	4305	tags=26%, list=8%, signal=28%
GOBP_REGULATION_OF_CARBOHYDRATE_METABOLIC_PROCESS	GOBP_REGULATION_OF_CARBOHYDRATE_METABOLIC_PROCESS		182	-0.3037421	-1.2845517	0.072164945	0.29899454	1	13247	tags=40%, list=23%, signal=52%
GOBP_RENAL_SODIUM_EXCRETION	GOBP_RENAL_SODIUM_EXCRETION		22	-0.50405836	-1.284214	0.1932271	0.29928592	1	9540	tags=50%, list=17%, signal=60%
GOBP_POSITIVE_REGULATION_OF_SYNAPTIC_TRANSMISSION	GOBP_POSITIVE_REGULATION_OF_SYNAPTIC_TRANSMISSION		161	-0.34382668	-1.2841666	0.1497006	0.2991736	1	9624	tags=34%, list=17%, signal=40%
GOMF_L_ASCORBIC_ACID_BINDING	GOMF_L_ASCORBIC_ACID_BINDING		20	-0.47769344	-1.2840483	0.18436874	0.29916972	1	11509	tags=45%, list=20%, signal=56%
GOCC_CILIARY_MEMBRANE	GOCC_CILIARY_MEMBRANE		74	-0.36767864	-1.2837826	0.16932271	0.2993296	1	12935	tags=45%, list=23%, signal=58%
GOBP_CELLULAR_RESPONSE_TO_PROSTAGLANDIN_E_STIMULUS	GOBP_CELLULAR_RESPONSE_TO_PROSTAGLANDIN_E_STIMULUS		15	-0.49856853	-1.2833045	0.1827112	0.2998344	1	12734	tags=40%, list=23%, signal=52%
GOBP_REGULATION_OF_MEMBRANE_PROTEIN_ECTODOMAIN_PROTEOLYSIS	GOBP_REGULATION_OF_MEMBRANE_PROTEIN_ECTODOMAIN_PROTEOLYSIS		24	-0.44183716	-1.282978	0.16071428	0.30009606	1	11084	tags=54%, list=20%, signal=67%
GOBP_POSITIVE_REGULATION_OF_ACTIN_FILAMENT_POLYMERIZATION	GOBP_POSITIVE_REGULATION_OF_ACTIN_FILAMENT_POLYMERIZATION		53	-0.36397496	-1.2829404	0.12252964	0.29997805	1	15195	tags=55%, list=27%, signal=75%
GOBP_OPSONIZATION	GOBP_OPSONIZATION		16	-0.5319927	-1.2828189	0.1663158	0.29998642	1	6554	tags=44%, list=12%, signal=49%
GOBP_REGULATION_OF_EXTRINSIC_APOPTOTIC_SIGNALING_PATHWAY_IN_ABSENCE_OF_LIGAND	GOBP_REGULATION_OF_EXTRINSIC_APOPTOTIC_SIGNALING_PATHWAY_IN_ABSENCE_OF_LIGAND		43	-0.3727617	-1.2825841	0.11324376	0.30011332	1	1600	tags=19%, list=3%, signal=19%
GOBP_POSITIVE_REGULATION_OF_MYELINATION	GOBP_POSITIVE_REGULATION_OF_MYELINATION		18	-0.4602045	-1.2825594	0.15779817	0.29998022	1	10490	tags=39%, list=19%, signal=48%
GOMF_RECEPTOR_TYROSINE_KINASE_BINDING	GOMF_RECEPTOR_TYROSINE_KINASE_BINDING		76	-0.36062303	-1.282178	0.13412228	0.30031076	1	12831	tags=46%, list=23%, signal=59%
GOMF_MECHANOSENSITIVE_ION_CHANNEL_ACTIVITY	GOMF_MECHANOSENSITIVE_ION_CHANNEL_ACTIVITY		15	-0.4706956	-1.2821659	0.16064982	0.30015737	1	15278	tags=60%, list=27%, signal=82%
GOBP_POSITIVE_REGULATION_OF_PROTEIN_CATABOLIC_PROCESS	GOBP_POSITIVE_REGULATION_OF_PROTEIN_CATABOLIC_PROCESS		233	-0.32128912	-1.2815912	0.11468813	0.30085194	1	11284	tags=35%, list=20%, signal=43%
GOMF_SERINE_HYDROLASE_ACTIVITY	GOMF_SERINE_HYDROLASE_ACTIVITY		196	-0.32968926	-1.2813649	0.10750507	0.30098143	1	8968	tags=31%, list=16%, signal=37%
GOBP_REGULATION_OF_MORPHOGENESIS_OF_A_BRANCHING_STRUCTURE	GOBP_REGULATION_OF_MORPHOGENESIS_OF_A_BRANCHING_STRUCTURE		51	-0.37350413	-1.281323	0.13438736	0.30086765	1	9946	tags=37%, list=18%, signal=45%
GOBP_POSITIVE_REGULATION_OF_CYTOSKELETON_ORGANIZATION	GOBP_POSITIVE_REGULATION_OF_CYTOSKELETON_ORGANIZATION		195	-0.31860343	-1.2812314	0.13051823	0.30083534	1	11379	tags=35%, list=20%, signal=44%
GOBP_REGULATION_OF_INSULIN_RECEPTOR_SIGNALING_PATHWAY	GOBP_REGULATION_OF_INSULIN_RECEPTOR_SIGNALING_PATHWAY		68	-0.3597491	-1.2807485	0.112	0.3013464	1	13609	tags=49%, list=24%, signal=64%
GOBP_CARDIAC_SEPTUM_DEVELOPMENT	GOBP_CARDIAC_SEPTUM_DEVELOPMENT		106	-0.3767957	-1.2807364	0.16858238	0.30119538	1	8743	tags=28%, list=15%, signal=33%
GOBP_G_PROTEIN_COUPLED_RECEPTOR_SIGNALING_PATHWAY_COUPLED_TO_CYCLIC_NUCLEOTIDE_SECOND_MESSENGER	GOBP_G_PROTEIN_COUPLED_RECEPTOR_SIGNALING_PATHWAY_COUPLED_TO_CYCLIC_NUCLEOTIDE_SECOND_MESSENGER		67	-0.3809254	-1.2805376	0.14457831	0.3013098	1	13190	tags=58%, list=23%, signal=76%
GOBP_TOLL_LIKE_RECEPTOR_2_SIGNALING_PATHWAY	GOBP_TOLL_LIKE_RECEPTOR_2_SIGNALING_PATHWAY		18	-0.51136476	-1.280306	0.1996008	0.30145675	1	9555	tags=39%, list=17%, signal=47%
GOBP_EMBRYONIC_HEART_TUBE_DEVELOPMENT	GOBP_EMBRYONIC_HEART_TUBE_DEVELOPMENT		84	-0.36306447	-1.2798054	0.15594542	0.3020131	1	6220	tags=26%, list=11%, signal=29%
GOCC_MULTIVESICULAR_BODY	GOCC_MULTIVESICULAR_BODY		63	-0.35093245	-1.2797068	0.08560311	0.30197924	1	4825	tags=24%, list=9%, signal=26%
GOCC_DESMOSOME	GOCC_DESMOSOME		25	-0.5317512	-1.2794377	0.28803244	0.3021843	1	7053	tags=44%, list=12%, signal=50%
GOMF_FLOPPASE_ACTIVITY	GOMF_FLOPPASE_ACTIVITY		16	-0.48935956	-1.2791404	0.20825148	0.30242372	1	12176	tags=50%, list=22%, signal=64%
GOBP_RESPONSE_TO_RETINOIC_ACID	GOBP_RESPONSE_TO_RETINOIC_ACID		108	-0.3390177	-1.2784511	0.1027668	0.3032243	1	6380	tags=26%, list=11%, signal=29%
GOCC_STRIATED_MUSCLE_THIN_FILAMENT	GOCC_STRIATED_MUSCLE_THIN_FILAMENT		21	-0.4156165	-1.2779264	0.15466101	0.30377546	1	5645	tags=29%, list=10%, signal=32%
GOBP_ESTABLISHMENT_OF_CELL_POLARITY	GOBP_ESTABLISHMENT_OF_CELL_POLARITY		145	-0.3202609	-1.2774991	0.12915851	0.30422148	1	11245	tags=35%, list=20%, signal=44%
GOBP_NEGATIVE_REGULATION_OF_ALPHA_BETA_T_CELL_ACTIVATION	GOBP_NEGATIVE_REGULATION_OF_ALPHA_BETA_T_CELL_ACTIVATION		42	-0.41877347	-1.2774806	0.16666667	0.30407044	1	5214	tags=31%, list=9%, signal=34%
GOBP_MAMMARY_GLAND_EPITHELIAL_CELL_DIFFERENTIATION	GOBP_MAMMARY_GLAND_EPITHELIAL_CELL_DIFFERENTIATION		18	-0.4599818	-1.277059	0.19391635	0.3044776	1	6560	tags=33%, list=12%, signal=38%
GOBP_THYROID_GLAND_DEVELOPMENT	GOBP_THYROID_GLAND_DEVELOPMENT		26	-0.4188999	-1.2769754	0.12941177	0.30443794	1	4765	tags=31%, list=8%, signal=34%
GOBP_WOUND_HEALING_SPREADING_OF_EPIDERMAL_CELLS	GOBP_WOUND_HEALING_SPREADING_OF_EPIDERMAL_CELLS		20	-0.47448245	-1.2768893	0.1904762	0.30440405	1	14475	tags=65%, list=26%, signal=87%
GOBP_REGULATION_OF_LIPID_CATABOLIC_PROCESS	GOBP_REGULATION_OF_LIPID_CATABOLIC_PROCESS		61	-0.38791108	-1.2764792	0.14884695	0.30480087	1	12245	tags=48%, list=22%, signal=61%
GOBP_NEGATIVE_REGULATION_OF_CELLULAR_RESPONSE_TO_INSULIN_STIMULUS	GOBP_NEGATIVE_REGULATION_OF_CELLULAR_RESPONSE_TO_INSULIN_STIMULUS		39	-0.38076928	-1.2764021	0.12678936	0.30473462	1	13609	tags=49%, list=24%, signal=64%
GOBP_NEGATIVE_REGULATION_OF_SPROUTING_ANGIOGENESIS	GOBP_NEGATIVE_REGULATION_OF_SPROUTING_ANGIOGENESIS		22	-0.40210137	-1.2762194	0.16496944	0.30481353	1	9021	tags=36%, list=16%, signal=43%
GOBP_CENTRAL_NERVOUS_SYSTEM_NEURON_AXONOGENESIS	GOBP_CENTRAL_NERVOUS_SYSTEM_NEURON_AXONOGENESIS		35	-0.407682	-1.276058	0.17254902	0.30485868	1	8691	tags=34%, list=15%, signal=40%
GOBP_DENDRITIC_CELL_MIGRATION	GOBP_DENDRITIC_CELL_MIGRATION		33	-0.45767877	-1.2757105	0.25478926	0.30516067	1	8060	tags=48%, list=14%, signal=57%
GOBP_REGULATION_OF_SYNAPTIC_TRANSMISSION_GLUTAMATERGIC	GOBP_REGULATION_OF_SYNAPTIC_TRANSMISSION_GLUTAMATERGIC		69	-0.41048342	-1.2753738	0.17805383	0.30545175	1	9364	tags=42%, list=17%, signal=50%
GOBP_MEMBRANE_PROTEIN_ECTODOMAIN_PROTEOLYSIS	GOBP_MEMBRANE_PROTEIN_ECTODOMAIN_PROTEOLYSIS		47	-0.39130968	-1.2752542	0.16796875	0.30542424	1	11084	tags=43%, list=20%, signal=53%
GOBP_PLASMINOGEN_ACTIVATION	GOBP_PLASMINOGEN_ACTIVATION		25	-0.54310423	-1.2752416	0.16094421	0.30526936	1	13355	tags=60%, list=24%, signal=79%
GOBP_POSITIVE_REGULATION_OF_AMYLOID_BETA_FORMATION	GOBP_POSITIVE_REGULATION_OF_AMYLOID_BETA_FORMATION		20	-0.43862298	-1.2752248	0.17768595	0.30512625	1	3784	tags=25%, list=7%, signal=27%
GOBP_DOPAMINE_RECEPTOR_SIGNALING_PATHWAY	GOBP_DOPAMINE_RECEPTOR_SIGNALING_PATHWAY		40	-0.38742223	-1.2747195	0.13211381	0.3056802	1	3220	tags=23%, list=6%, signal=24%
GOCC_EXTRINSIC_COMPONENT_OF_MEMBRANE	GOCC_EXTRINSIC_COMPONENT_OF_MEMBRANE		312	-0.3060645	-1.2746154	0.10095238	0.30564594	1	9341	tags=31%, list=17%, signal=37%
GOBP_ENDOCARDIAL_CUSHION_MORPHOGENESIS	GOBP_ENDOCARDIAL_CUSHION_MORPHOGENESIS		40	-0.43695354	-1.2744187	0.20939335	0.3057899	1	12353	tags=45%, list=22%, signal=58%
GOBP_ATRIAL_SEPTUM_MORPHOGENESIS	GOBP_ATRIAL_SEPTUM_MORPHOGENESIS		15	-0.5229928	-1.2743976	0.18511066	0.3056419	1	4855	tags=40%, list=9%, signal=44%
GOBP_N_GLYCAN_PROCESSING	GOBP_N_GLYCAN_PROCESSING		19	-0.4606703	-1.2741983	0.1889313	0.30575937	1	10966	tags=58%, list=19%, signal=72%
GOBP_NEGATIVE_REGULATION_OF_INFLAMMATORY_RESPONSE_TO_ANTIGENIC_STIMULUS	GOBP_NEGATIVE_REGULATION_OF_INFLAMMATORY_RESPONSE_TO_ANTIGENIC_STIMULUS		28	-0.45612264	-1.2740667	0.19354838	0.3057579	1	14194	tags=54%, list=25%, signal=72%
GOBP_NEUROTROPHIN_TRK_RECEPTOR_SIGNALING_PATHWAY	GOBP_NEUROTROPHIN_TRK_RECEPTOR_SIGNALING_PATHWAY		24	-0.41088492	-1.2736306	0.166	0.30625325	1	4074	tags=29%, list=7%, signal=31%
GOCC_CATION_TRANSPORTING_ATPASE_COMPLEX	GOCC_CATION_TRANSPORTING_ATPASE_COMPLEX		18	-0.45060092	-1.2735336	0.13469388	0.30620718	1	8922	tags=39%, list=16%, signal=46%
GOBP_PEPTIDE_ANTIGEN_ASSEMBLY_WITH_MHC_PROTEIN_COMPLEX	GOBP_PEPTIDE_ANTIGEN_ASSEMBLY_WITH_MHC_PROTEIN_COMPLEX		18	-0.6401379	-1.2734495	0.26459143	0.30613184	1	6859	tags=56%, list=12%, signal=63%
GOBP_ACTIVIN_RECEPTOR_SIGNALING_PATHWAY	GOBP_ACTIVIN_RECEPTOR_SIGNALING_PATHWAY		48	-0.38654593	-1.2732137	0.14460285	0.30628657	1	1049	tags=19%, list=2%, signal=19%
GOMF_MONOCARBOXYLIC_ACID_TRANSMEMBRANE_TRANSPORTER_ACTIVITY	GOMF_MONOCARBOXYLIC_ACID_TRANSMEMBRANE_TRANSPORTER_ACTIVITY		59	-0.3754444	-1.2731392	0.13836478	0.30622375	1	7779	tags=37%, list=14%, signal=43%
GOBP_CHONDROITIN_SULFATE_PROTEOGLYCAN_BIOSYNTHETIC_PROCESS	GOBP_CHONDROITIN_SULFATE_PROTEOGLYCAN_BIOSYNTHETIC_PROCESS		23	-0.46764958	-1.2729625	0.21499014	0.30629054	1	15171	tags=61%, list=27%, signal=83%
GOMF_TUMOR_NECROSIS_FACTOR_RECEPTOR_SUPERFAMILY_BINDING	GOMF_TUMOR_NECROSIS_FACTOR_RECEPTOR_SUPERFAMILY_BINDING		49	-0.39823544	-1.2723696	0.16962525	0.30693534	1	10299	tags=43%, list=18%, signal=52%
GOBP_T_HELPER_1_CELL_DIFFERENTIATION	GOBP_T_HELPER_1_CELL_DIFFERENTIATION		21	-0.48310423	-1.2721269	0.22047244	0.3071144	1	13931	tags=67%, list=25%, signal=88%
GOBP_FUSION_OF_SPERM_TO_EGG_PLASMA_MEMBRANE_INVOLVED_IN_SINGLE_FERTILIZATION	GOBP_FUSION_OF_SPERM_TO_EGG_PLASMA_MEMBRANE_INVOLVED_IN_SINGLE_FERTILIZATION		22	-0.4312782	-1.2711674	0.1590909	0.30823597	1	10939	tags=50%, list=19%, signal=62%
GOBP_SYNAPTIC_MEMBRANE_ADHESION	GOBP_SYNAPTIC_MEMBRANE_ADHESION		25	-0.49662635	-1.2710668	0.21637426	0.30820128	1	8525	tags=40%, list=15%, signal=47%
GOBP_RESPONSE_TO_CALCIUM_ION	GOBP_RESPONSE_TO_CALCIUM_ION		144	-0.326698	-1.2707192	0.115079366	0.30850533	1	9684	tags=33%, list=17%, signal=40%
GOCC_VACUOLAR_MEMBRANE	GOCC_VACUOLAR_MEMBRANE		445	-0.31094867	-1.2702682	0.14750957	0.30892983	1	11844	tags=35%, list=21%, signal=44%
GOBP_RESPONSE_TO_CAMP	GOBP_RESPONSE_TO_CAMP		88	-0.32733014	-1.2700307	0.1021611	0.30908313	1	10436	tags=36%, list=18%, signal=45%
GOBP_POSITIVE_REGULATION_OF_GLYCOLYTIC_PROCESS	GOBP_POSITIVE_REGULATION_OF_GLYCOLYTIC_PROCESS		20	-0.4466321	-1.2692913	0.20153551	0.30996478	1	11830	tags=50%, list=21%, signal=63%
GOBP_REGULATION_OF_DEFENSE_RESPONSE_TO_VIRUS	GOBP_REGULATION_OF_DEFENSE_RESPONSE_TO_VIRUS		74	-0.36378154	-1.2690248	0.18774703	0.3101601	1	7610	tags=32%, list=13%, signal=37%
GOBP_ADENYLATE_CYCLASE_MODULATING_G_PROTEIN_COUPLED_RECEPTOR_SIGNALING_PATHWAY	GOBP_ADENYLATE_CYCLASE_MODULATING_G_PROTEIN_COUPLED_RECEPTOR_SIGNALING_PATHWAY		243	-0.3730085	-1.2681725	0.15662651	0.31117773	1	8703	tags=35%, list=15%, signal=42%
GOBP_REGULATION_OF_LIPID_BIOSYNTHETIC_PROCESS	GOBP_REGULATION_OF_LIPID_BIOSYNTHETIC_PROCESS		173	-0.32103398	-1.2680532	0.10997964	0.3111792	1	10117	tags=33%, list=18%, signal=40%
GOBP_NEGATIVE_REGULATION_OF_NATURAL_KILLER_CELL_MEDIATED_IMMUNITY	GOBP_NEGATIVE_REGULATION_OF_NATURAL_KILLER_CELL_MEDIATED_IMMUNITY		20	-0.5312034	-1.2680477	0.24273859	0.31100926	1	14794	tags=75%, list=26%, signal=102%
GOBP_POSITIVE_REGULATION_OF_HEART_RATE	GOBP_POSITIVE_REGULATION_OF_HEART_RATE		27	-0.40376383	-1.2678393	0.1482966	0.31112835	1	3847	tags=22%, list=7%, signal=24%
GOBP_ACTIVATION_OF_PROTEIN_KINASE_B_ACTIVITY	GOBP_ACTIVATION_OF_PROTEIN_KINASE_B_ACTIVITY		29	-0.38675636	-1.2664908	0.14314115	0.31283763	1	2398	tags=21%, list=4%, signal=22%
GOCC_SEPTIN_CYTOSKELETON	GOCC_SEPTIN_CYTOSKELETON		15	-0.4691392	-1.2662857	0.19153225	0.31294653	1	9829	tags=47%, list=17%, signal=56%
GOBP_REGULATION_OF_SYSTEMIC_ARTERIAL_BLOOD_PRESSURE_BY_CIRCULATORY_RENIN_ANGIOTENSIN	GOBP_REGULATION_OF_SYSTEMIC_ARTERIAL_BLOOD_PRESSURE_BY_CIRCULATORY_RENIN_ANGIOTENSIN		16	-0.4869255	-1.2661633	0.20159681	0.31294042	1	2340	tags=25%, list=4%, signal=26%
GOBP_HEAD_MORPHOGENESIS	GOBP_HEAD_MORPHOGENESIS		34	-0.39756525	-1.2655865	0.17460318	0.3135371	1	10745	tags=44%, list=19%, signal=54%
GOBP_CELL_MATURATION	GOBP_CELL_MATURATION		182	-0.31472498	-1.2654082	0.10621242	0.31362274	1	9713	tags=32%, list=17%, signal=39%
GOBP_ANIMAL_ORGAN_FORMATION	GOBP_ANIMAL_ORGAN_FORMATION		64	-0.37827477	-1.2651368	0.16763006	0.313846	1	12353	tags=47%, list=22%, signal=60%
GOBP_POSITIVE_CHEMOTAXIS	GOBP_POSITIVE_CHEMOTAXIS		64	-0.40703744	-1.2650627	0.200409	0.3137704	1	6644	tags=33%, list=12%, signal=37%
GOBP_ENERGY_RESERVE_METABOLIC_PROCESS	GOBP_ENERGY_RESERVE_METABOLIC_PROCESS		84	-0.3160458	-1.2649175	0.09393346	0.31380156	1	4363	tags=20%, list=8%, signal=22%
GOBP_SUBSTRATE_DEPENDENT_CELL_MIGRATION	GOBP_SUBSTRATE_DEPENDENT_CELL_MIGRATION		25	-0.45603764	-1.2638927	0.21679688	0.31509542	1	13266	tags=60%, list=23%, signal=78%
GOBP_POSITIVE_REGULATION_OF_KERATINOCYTE_DIFFERENTIATION	GOBP_POSITIVE_REGULATION_OF_KERATINOCYTE_DIFFERENTIATION		19	-0.4630757	-1.2635963	0.17142858	0.31533468	1	16248	tags=63%, list=29%, signal=89%
GOBP_REGULATION_OF_ANIMAL_ORGAN_FORMATION	GOBP_REGULATION_OF_ANIMAL_ORGAN_FORMATION		29	-0.41757607	-1.2635665	0.18700787	0.3151991	1	6712	tags=34%, list=12%, signal=39%
GOBP_POSITIVE_REGULATION_OF_ANION_TRANSPORT	GOBP_POSITIVE_REGULATION_OF_ANION_TRANSPORT		49	-0.35776728	-1.2635194	0.13496932	0.3150913	1	14160	tags=43%, list=25%, signal=57%
GOBP_INFLAMMATORY_CELL_APOPTOTIC_PROCESS	GOBP_INFLAMMATORY_CELL_APOPTOTIC_PROCESS		22	-0.45238566	-1.2635182	0.21825397	0.31491965	1	9146	tags=50%, list=16%, signal=60%
GOCC_CORTICAL_ACTIN_CYTOSKELETON	GOCC_CORTICAL_ACTIN_CYTOSKELETON		79	-0.3480228	-1.2627076	0.15280464	0.3158659	1	8489	tags=34%, list=15%, signal=40%
GOBP_REGULATION_OF_ACUTE_INFLAMMATORY_RESPONSE	GOBP_REGULATION_OF_ACUTE_INFLAMMATORY_RESPONSE		46	-0.3931837	-1.2625484	0.18664047	0.31593588	1	8049	tags=41%, list=14%, signal=48%
GOBP_GLAND_DEVELOPMENT	GOBP_GLAND_DEVELOPMENT		432	-0.2953597	-1.2620689	0.07058824	0.31644142	1	7652	tags=26%, list=14%, signal=30%
GOBP_NEGATIVE_REGULATION_OF_TISSUE_REMODELING	GOBP_NEGATIVE_REGULATION_OF_TISSUE_REMODELING		22	-0.4686958	-1.2618871	0.19960861	0.31650552	1	7866	tags=36%, list=14%, signal=42%
GOCC_GOLGI_LUMEN	GOCC_GOLGI_LUMEN		102	-0.34818232	-1.2618119	0.10483871	0.3164199	1	11489	tags=42%, list=20%, signal=53%
GOBP_FLUID_TRANSPORT	GOBP_FLUID_TRANSPORT		33	-0.38431808	-1.2615778	0.14639175	0.3165731	1	6823	tags=27%, list=12%, signal=31%
GOBP_REGULATION_OF_CELL_MORPHOGENESIS_INVOLVED_IN_DIFFERENTIATION	GOBP_REGULATION_OF_CELL_MORPHOGENESIS_INVOLVED_IN_DIFFERENTIATION		96	-0.3500474	-1.2609668	0.13404255	0.31726292	1	10387	tags=42%, list=18%, signal=51%
GOBP_DOPAMINE_SECRETION	GOBP_DOPAMINE_SECRETION		37	-0.4479226	-1.2607303	0.17153996	0.3174055	1	5169	tags=32%, list=9%, signal=36%
GOBP_POSITIVE_REGULATION_OF_HUMORAL_IMMUNE_RESPONSE	GOBP_POSITIVE_REGULATION_OF_HUMORAL_IMMUNE_RESPONSE		24	-0.47122952	-1.2603645	0.20496894	0.3177426	1	7632	tags=50%, list=14%, signal=58%
GOBP_REGULATION_OF_GOLGI_ORGANIZATION	GOBP_REGULATION_OF_GOLGI_ORGANIZATION		18	-0.46925905	-1.2598361	0.20816326	0.31830066	1	4478	tags=28%, list=8%, signal=30%
GOBP_LONG_TERM_SYNAPTIC_POTENTIATION	GOBP_LONG_TERM_SYNAPTIC_POTENTIATION		98	-0.34330398	-1.2595893	0.13441955	0.31844822	1	10098	tags=30%, list=18%, signal=36%
GOBP_REGULATION_OF_POTASSIUM_ION_TRANSMEMBRANE_TRANSPORTER_ACTIVITY	GOBP_REGULATION_OF_POTASSIUM_ION_TRANSMEMBRANE_TRANSPORTER_ACTIVITY		65	-0.36143327	-1.2594846	0.15876289	0.31844643	1	10141	tags=34%, list=18%, signal=41%
GOBP_HISTONE_H3_DEACETYLATION	GOBP_HISTONE_H3_DEACETYLATION		17	-0.4408011	-1.2592759	0.17738791	0.31856945	1	3781	tags=41%, list=7%, signal=44%
GOBP_POSITIVE_REGULATION_OF_ATP_DEPENDENT_ACTIVITY	GOBP_POSITIVE_REGULATION_OF_ATP_DEPENDENT_ACTIVITY		45	-0.35781062	-1.258736	0.15448852	0.31916285	1	11112	tags=44%, list=20%, signal=55%
GOBP_REGULATION_OF_RENAL_SYSTEM_PROCESS	GOBP_REGULATION_OF_RENAL_SYSTEM_PROCESS		33	-0.45025602	-1.2585653	0.21272366	0.31924376	1	9540	tags=39%, list=17%, signal=47%
GOBP_RESPIRATORY_SYSTEM_DEVELOPMENT	GOBP_RESPIRATORY_SYSTEM_DEVELOPMENT		202	-0.33079082	-1.2579458	0.1631068	0.3199185	1	6380	tags=26%, list=11%, signal=29%
GOBP_REGULATION_OF_LIPID_STORAGE	GOBP_REGULATION_OF_LIPID_STORAGE		52	-0.3840002	-1.2572443	0.15843621	0.32081676	1	12245	tags=46%, list=22%, signal=59%
GOBP_REGULATION_OF_METALLOPEPTIDASE_ACTIVITY	GOBP_REGULATION_OF_METALLOPEPTIDASE_ACTIVITY		17	-0.48060995	-1.2571338	0.22244489	0.3208026	1	2164	tags=29%, list=4%, signal=31%
GOBP_EOSINOPHIL_CHEMOTAXIS	GOBP_EOSINOPHIL_CHEMOTAXIS		18	-0.4928286	-1.2564873	0.2037422	0.32154784	1	11628	tags=50%, list=21%, signal=63%
GOBP_NEGATIVE_REGULATION_OF_ANION_TRANSPORT	GOBP_NEGATIVE_REGULATION_OF_ANION_TRANSPORT		24	-0.41308492	-1.2564336	0.14799154	0.32146195	1	5337	tags=33%, list=9%, signal=37%
GOBP_POSITIVE_REGULATION_OF_PROTEIN_LOCALIZATION_TO_CELL_SURFACE	GOBP_POSITIVE_REGULATION_OF_PROTEIN_LOCALIZATION_TO_CELL_SURFACE		20	-0.42085713	-1.2560614	0.1756487	0.32181138	1	10438	tags=45%, list=18%, signal=55%
GOMF_PROTEIN_HORMONE_RECEPTOR_ACTIVITY	GOMF_PROTEIN_HORMONE_RECEPTOR_ACTIVITY		19	-0.42906246	-1.2559663	0.16129032	0.32177395	1	13471	tags=63%, list=24%, signal=83%
GOBP_POST_EMBRYONIC_DEVELOPMENT	GOBP_POST_EMBRYONIC_DEVELOPMENT		86	-0.3621467	-1.2558396	0.1692607	0.32177517	1	9991	tags=30%, list=18%, signal=37%
GOBP_CELL_COMMUNICATION_INVOLVED_IN_CARDIAC_CONDUCTION	GOBP_CELL_COMMUNICATION_INVOLVED_IN_CARDIAC_CONDUCTION		60	-0.37122896	-1.25574	0.1904762	0.3217346	1	8003	tags=30%, list=14%, signal=35%
GOBP_REGULATION_OF_PLASMA_LIPOPROTEIN_PARTICLE_LEVELS	GOBP_REGULATION_OF_PLASMA_LIPOPROTEIN_PARTICLE_LEVELS		81	-0.37862945	-1.2555554	0.14345992	0.32181785	1	11835	tags=43%, list=21%, signal=55%
GOBP_RESPONSE_TO_LEAD_ION	GOBP_RESPONSE_TO_LEAD_ION		20	-0.4155513	-1.2555364	0.16	0.32167083	1	13263	tags=50%, list=23%, signal=65%
GOBP_CELLULAR_RESPONSE_TO_LOW_DENSITY_LIPOPROTEIN_PARTICLE_STIMULUS	GOBP_CELLULAR_RESPONSE_TO_LOW_DENSITY_LIPOPROTEIN_PARTICLE_STIMULUS		20	-0.46345106	-1.2554665	0.164	0.32157752	1	16798	tags=65%, list=30%, signal=92%
GOBP_GLOMERULAR_MESANGIUM_DEVELOPMENT	GOBP_GLOMERULAR_MESANGIUM_DEVELOPMENT		17	-0.493181	-1.2554402	0.22762646	0.32142904	1	16354	tags=65%, list=29%, signal=91%
GOBP_COLLAGEN_METABOLIC_PROCESS	GOBP_COLLAGEN_METABOLIC_PROCESS		97	-0.39676547	-1.2543826	0.24031007	0.3228102	1	13231	tags=53%, list=23%, signal=69%
GOBP_REGULATION_OF_BICELLULAR_TIGHT_JUNCTION_ASSEMBLY	GOBP_REGULATION_OF_BICELLULAR_TIGHT_JUNCTION_ASSEMBLY		21	-0.41498524	-1.2543398	0.16730037	0.32270214	1	6471	tags=29%, list=11%, signal=32%
GOBP_NEGATIVE_REGULATION_OF_AUTOPHAGOSOME_ASSEMBLY	GOBP_NEGATIVE_REGULATION_OF_AUTOPHAGOSOME_ASSEMBLY		15	-0.45742172	-1.2540852	0.20939335	0.32288122	1	3471	tags=20%, list=6%, signal=21%
GOBP_CARDIAC_CONDUCTION_SYSTEM_DEVELOPMENT	GOBP_CARDIAC_CONDUCTION_SYSTEM_DEVELOPMENT		37	-0.3889105	-1.2540014	0.16016427	0.32282487	1	8003	tags=30%, list=14%, signal=35%
GOBP_MESODERM_DEVELOPMENT	GOBP_MESODERM_DEVELOPMENT		132	-0.326668	-1.2535322	0.11730769	0.3232972	1	6299	tags=23%, list=11%, signal=26%
GOBP_MYELOID_LEUKOCYTE_CYTOKINE_PRODUCTION	GOBP_MYELOID_LEUKOCYTE_CYTOKINE_PRODUCTION		30	-0.45556134	-1.2529268	0.22330096	0.32398006	1	5232	tags=30%, list=9%, signal=33%
GOBP_ALDEHYDE_BIOSYNTHETIC_PROCESS	GOBP_ALDEHYDE_BIOSYNTHETIC_PROCESS		16	-0.43396693	-1.2526695	0.17864476	0.3241723	1	6639	tags=31%, list=12%, signal=35%
GOBP_REGULATION_OF_CARDIAC_MUSCLE_CONTRACTION	GOBP_REGULATION_OF_CARDIAC_MUSCLE_CONTRACTION		76	-0.33887288	-1.2526433	0.15447155	0.3240395	1	8092	tags=29%, list=14%, signal=34%
GOBP_REGULATION_OF_WATER_LOSS_VIA_SKIN	GOBP_REGULATION_OF_WATER_LOSS_VIA_SKIN		29	-0.56308156	-1.2516234	0.2910603	0.32533342	1	10555	tags=66%, list=19%, signal=81%
GOBP_RESPONSE_TO_PURINE_CONTAINING_COMPOUND	GOBP_RESPONSE_TO_PURINE_CONTAINING_COMPOUND		133	-0.31155813	-1.2512708	0.12716763	0.3256595	1	9136	tags=33%, list=16%, signal=39%
GOBP_REGULATION_OF_NEURON_PROJECTION_DEVELOPMENT	GOBP_REGULATION_OF_NEURON_PROJECTION_DEVELOPMENT		431	-0.31917036	-1.251236	0.16306484	0.3255355	1	10862	tags=33%, list=19%, signal=41%
GOBP_MOTOR_NEURON_AXON_GUIDANCE	GOBP_MOTOR_NEURON_AXON_GUIDANCE		30	-0.42428124	-1.2512069	0.19165085	0.32540196	1	9946	tags=50%, list=18%, signal=61%
GOBP_POSITIVE_REGULATION_OF_EXTRINSIC_APOPTOTIC_SIGNALING_PATHWAY	GOBP_POSITIVE_REGULATION_OF_EXTRINSIC_APOPTOTIC_SIGNALING_PATHWAY		49	-0.3685486	-1.2511803	0.18431373	0.32527164	1	10873	tags=41%, list=19%, signal=50%
GOBP_POSITIVE_REGULATION_OF_INNATE_IMMUNE_RESPONSE	GOBP_POSITIVE_REGULATION_OF_INNATE_IMMUNE_RESPONSE		137	-0.3635374	-1.2507339	0.23647295	0.32575458	1	10112	tags=39%, list=18%, signal=48%
GOMF_MHC_PROTEIN_BINDING	GOMF_MHC_PROTEIN_BINDING		42	-0.47090387	-1.2505403	0.24801587	0.32584658	1	9064	tags=50%, list=16%, signal=60%
GOBP_REGULATION_OF_STEROID_BIOSYNTHETIC_PROCESS	GOBP_REGULATION_OF_STEROID_BIOSYNTHETIC_PROCESS		73	-0.36062667	-1.2490964	0.16564417	0.32785764	1	11905	tags=40%, list=21%, signal=50%
GOCC_TRIGLYCERIDE_RICH_PLASMA_LIPOPROTEIN_PARTICLE	GOCC_TRIGLYCERIDE_RICH_PLASMA_LIPOPROTEIN_PARTICLE		20	-0.5952091	-1.2490587	0.18494624	0.32774198	1	9882	tags=60%, list=17%, signal=73%
GOMF_ACTIN_FILAMENT_BINDING	GOMF_ACTIN_FILAMENT_BINDING		217	-0.31547675	-1.2488441	0.15294118	0.32787484	1	10975	tags=40%, list=19%, signal=49%
GOBP_RESPONSE_TO_CATECHOLAMINE	GOBP_RESPONSE_TO_CATECHOLAMINE		108	-0.32624426	-1.2487497	0.1026694	0.3278269	1	9155	tags=33%, list=16%, signal=40%
GOMF_PEPTIDASE_ACTIVATOR_ACTIVITY_INVOLVED_IN_APOPTOTIC_PROCESS	GOMF_PEPTIDASE_ACTIVATOR_ACTIVITY_INVOLVED_IN_APOPTOTIC_PROCESS		20	-0.39402252	-1.2481252	0.1799591	0.32853553	1	2958	tags=25%, list=5%, signal=26%
GOBP_DENDRITIC_CELL_CHEMOTAXIS	GOBP_DENDRITIC_CELL_CHEMOTAXIS		26	-0.4709364	-1.2481222	0.26526716	0.32836083	1	8060	tags=54%, list=14%, signal=63%
GOBP_ANTIGEN_PROCESSING_AND_PRESENTATION_OF_PEPTIDE_ANTIGEN	GOBP_ANTIGEN_PROCESSING_AND_PRESENTATION_OF_PEPTIDE_ANTIGEN		61	-0.453263	-1.2479409	0.2773585	0.32846466	1	14234	tags=52%, list=25%, signal=70%
GOBP_RESPONSE_TO_PEPTIDE	GOBP_RESPONSE_TO_PEPTIDE		491	-0.29619646	-1.2474751	0.115913555	0.32899252	1	9417	tags=29%, list=17%, signal=35%
GOBP_TRANSEPITHELIAL_TRANSPORT	GOBP_TRANSEPITHELIAL_TRANSPORT		33	-0.4082691	-1.2474302	0.17142858	0.32888243	1	9074	tags=33%, list=16%, signal=40%
GOCC_LUMENAL_SIDE_OF_ENDOPLASMIC_RETICULUM_MEMBRANE	GOCC_LUMENAL_SIDE_OF_ENDOPLASMIC_RETICULUM_MEMBRANE		27	-0.48763233	-1.2472935	0.25142857	0.32891604	1	3885	tags=33%, list=7%, signal=36%
GOMF_E_BOX_BINDING	GOMF_E_BOX_BINDING		49	-0.36945325	-1.2472224	0.15503876	0.3288453	1	7408	tags=31%, list=13%, signal=35%
GOBP_FIBROBLAST_PROLIFERATION	GOBP_FIBROBLAST_PROLIFERATION		80	-0.34571016	-1.2468412	0.162	0.3292078	1	10870	tags=36%, list=19%, signal=45%
GOMF_DNA_BINDING_TRANSCRIPTION_REPRESSOR_ACTIVITY	GOMF_DNA_BINDING_TRANSCRIPTION_REPRESSOR_ACTIVITY		325	-0.31899777	-1.2467966	0.15748031	0.32909095	1	10203	tags=32%, list=18%, signal=39%
GOMF_CYCLIC_NUCLEOTIDE_PHOSPHODIESTERASE_ACTIVITY	GOMF_CYCLIC_NUCLEOTIDE_PHOSPHODIESTERASE_ACTIVITY		25	-0.45452493	-1.2465895	0.23529412	0.32923135	1	8092	tags=40%, list=14%, signal=47%
GOBP_MONOCARBOXYLIC_ACID_TRANSPORT	GOBP_MONOCARBOXYLIC_ACID_TRANSPORT		117	-0.3234394	-1.2462403	0.11967546	0.32957447	1	7779	tags=29%, list=14%, signal=34%
GOBP_REGULATION_OF_RUFFLE_ASSEMBLY	GOBP_REGULATION_OF_RUFFLE_ASSEMBLY		32	-0.37967497	-1.2461339	0.17928287	0.3295537	1	11848	tags=53%, list=21%, signal=67%
GOBP_ACTIN_FILAMENT_SEVERING	GOBP_ACTIN_FILAMENT_SEVERING		16	-0.44525525	-1.2458346	0.17933723	0.32982686	1	10514	tags=56%, list=19%, signal=69%
GOBP_POSITIVE_REGULATION_OF_ORGAN_GROWTH	GOBP_POSITIVE_REGULATION_OF_ORGAN_GROWTH		50	-0.37588182	-1.2454953	0.20866142	0.33013713	1	7741	tags=34%, list=14%, signal=39%
GOBP_NEGATIVE_REGULATION_OF_CYTOKINE_PRODUCTION_INVOLVED_IN_IMMUNE_RESPONSE	GOBP_NEGATIVE_REGULATION_OF_CYTOKINE_PRODUCTION_INVOLVED_IN_IMMUNE_RESPONSE		27	-0.48530027	-1.244893	0.22044088	0.33080515	1	12405	tags=52%, list=22%, signal=66%
GOBP_MICROGLIAL_CELL_ACTIVATION	GOBP_MICROGLIAL_CELL_ACTIVATION		46	-0.4297978	-1.2446773	0.23495145	0.33093983	1	9136	tags=39%, list=16%, signal=47%
GOCC_SPECIFIC_GRANULE_MEMBRANE	GOCC_SPECIFIC_GRANULE_MEMBRANE		90	-0.37089473	-1.244408	0.21825397	0.3311744	1	11703	tags=47%, list=21%, signal=59%
GOMF_EXTRACELLULAR_MATRIX_STRUCTURAL_CONSTITUENT_CONFERRING_TENSILE_STRENGTH	GOMF_EXTRACELLULAR_MATRIX_STRUCTURAL_CONSTITUENT_CONFERRING_TENSILE_STRENGTH		41	-0.47569504	-1.2442997	0.25904763	0.33114865	1	8612	tags=37%, list=15%, signal=43%
GOBP_INOSITOL_PHOSPHATE_METABOLIC_PROCESS	GOBP_INOSITOL_PHOSPHATE_METABOLIC_PROCESS		54	-0.36368912	-1.2436894	0.17681728	0.3318485	1	7010	tags=31%, list=12%, signal=36%
GOBP_RESPONSE_TO_PAIN	GOBP_RESPONSE_TO_PAIN		29	-0.44988546	-1.2436291	0.20240481	0.33174813	1	11420	tags=59%, list=20%, signal=73%
GOBP_NEURON_MIGRATION	GOBP_NEURON_MIGRATION		164	-0.3349407	-1.2436174	0.1754386	0.33159333	1	6724	tags=26%, list=12%, signal=30%
GOBP_NEGATIVE_REGULATION_OF_PLASMA_MEMBRANE_BOUNDED_CELL_PROJECTION_ASSEMBLY	GOBP_NEGATIVE_REGULATION_OF_PLASMA_MEMBRANE_BOUNDED_CELL_PROJECTION_ASSEMBLY		35	-0.37621588	-1.2435971	0.17448406	0.33144036	1	7865	tags=34%, list=14%, signal=40%
GOMF_TRANSCRIPTION_COREGULATOR_BINDING	GOMF_TRANSCRIPTION_COREGULATOR_BINDING		108	-0.33049077	-1.243041	0.16860466	0.33203354	1	4476	tags=22%, list=8%, signal=24%
GOCC_ENDOLYSOSOME_MEMBRANE	GOCC_ENDOLYSOSOME_MEMBRANE		18	-0.46288252	-1.2429047	0.22515213	0.33206624	1	11775	tags=56%, list=21%, signal=70%
GOCC_VACUOLAR_LUMEN	GOCC_VACUOLAR_LUMEN		174	-0.3484211	-1.2428988	0.17453799	0.33189234	1	10374	tags=39%, list=18%, signal=47%
GOBP_POSITIVE_REGULATION_OF_ENDOTHELIAL_CELL_APOPTOTIC_PROCESS	GOBP_POSITIVE_REGULATION_OF_ENDOTHELIAL_CELL_APOPTOTIC_PROCESS		22	-0.4609246	-1.2420241	0.23003802	0.33296353	1	11058	tags=45%, list=20%, signal=56%
GOBP_COLLATERAL_SPROUTING	GOBP_COLLATERAL_SPROUTING		25	-0.46248677	-1.2417172	0.2319688	0.33323866	1	15363	tags=56%, list=27%, signal=77%
GOMF_ORGANIC_HYDROXY_COMPOUND_TRANSMEMBRANE_TRANSPORTER_ACTIVITY	GOMF_ORGANIC_HYDROXY_COMPOUND_TRANSMEMBRANE_TRANSPORTER_ACTIVITY		52	-0.3543693	-1.2416173	0.1329114	0.33320436	1	12520	tags=42%, list=22%, signal=54%
GOBP_C21_STEROID_HORMONE_BIOSYNTHETIC_PROCESS	GOBP_C21_STEROID_HORMONE_BIOSYNTHETIC_PROCESS		20	-0.41141963	-1.2414976	0.2016129	0.33321002	1	11489	tags=40%, list=20%, signal=50%
GOBP_REGULATION_OF_RECEPTOR_MEDIATED_ENDOCYTOSIS	GOBP_REGULATION_OF_RECEPTOR_MEDIATED_ENDOCYTOSIS		112	-0.32904282	-1.2408797	0.16890594	0.3338984	1	12482	tags=41%, list=22%, signal=53%
GOBP_REGULATION_OF_NERVOUS_SYSTEM_PROCESS	GOBP_REGULATION_OF_NERVOUS_SYSTEM_PROCESS		138	-0.3502375	-1.2406191	0.17948718	0.33410546	1	11328	tags=38%, list=20%, signal=48%
GOBP_NEGATIVE_REGULATION_OF_MONOOXYGENASE_ACTIVITY	GOBP_NEGATIVE_REGULATION_OF_MONOOXYGENASE_ACTIVITY		17	-0.43428314	-1.2404544	0.17857143	0.33416584	1	8217	tags=35%, list=15%, signal=41%
GOBP_REGULATION_OF_NERVOUS_SYSTEM_DEVELOPMENT	GOBP_REGULATION_OF_NERVOUS_SYSTEM_DEVELOPMENT		435	-0.3219024	-1.2401842	0.15139443	0.33437085	1	10862	tags=36%, list=19%, signal=44%
GOBP_POSITIVE_REGULATION_OF_GLUCOSE_METABOLIC_PROCESS	GOBP_POSITIVE_REGULATION_OF_GLUCOSE_METABOLIC_PROCESS		42	-0.34315613	-1.2401252	0.12252964	0.33427006	1	12150	tags=45%, list=21%, signal=58%
GOBP_MUSCLE_HYPERTROPHY_IN_RESPONSE_TO_STRESS	GOBP_MUSCLE_HYPERTROPHY_IN_RESPONSE_TO_STRESS		28	-0.3658902	-1.2397882	0.17148362	0.33458802	1	12958	tags=50%, list=23%, signal=65%
GOBP_LIVER_MORPHOGENESIS	GOBP_LIVER_MORPHOGENESIS		23	-0.4357077	-1.2397225	0.18237706	0.33450487	1	16475	tags=52%, list=29%, signal=74%
GOBP_NEGATIVE_REGULATION_OF_PROTEIN_LOCALIZATION	GOBP_NEGATIVE_REGULATION_OF_PROTEIN_LOCALIZATION		195	-0.29890302	-1.23958	0.12727273	0.33451918	1	9843	tags=34%, list=17%, signal=41%
GOBP_KILLING_BY_HOST_OF_SYMBIONT_CELLS	GOBP_KILLING_BY_HOST_OF_SYMBIONT_CELLS		30	-0.4329243	-1.239469	0.18722467	0.33450833	1	5370	tags=30%, list=10%, signal=33%
GOBP_SKELETAL_SYSTEM_MORPHOGENESIS	GOBP_SKELETAL_SYSTEM_MORPHOGENESIS		225	-0.33316627	-1.2392375	0.19726562	0.334672	1	10056	tags=35%, list=18%, signal=42%
GOBP_SUPPRESSION_OF_VIRAL_RELEASE_BY_HOST	GOBP_SUPPRESSION_OF_VIRAL_RELEASE_BY_HOST		16	-0.46840915	-1.23872	0.24660194	0.33528575	1	6833	tags=31%, list=12%, signal=36%
GOBP_POSITIVE_REGULATION_OF_ACUTE_INFLAMMATORY_RESPONSE	GOBP_POSITIVE_REGULATION_OF_ACUTE_INFLAMMATORY_RESPONSE		26	-0.44227424	-1.2383963	0.23306774	0.33557662	1	7249	tags=50%, list=13%, signal=57%
GOBP_RECEPTOR_CATABOLIC_PROCESS	GOBP_RECEPTOR_CATABOLIC_PROCESS		28	-0.41904125	-1.2379884	0.21428572	0.3359673	1	14463	tags=61%, list=26%, signal=82%
GOBP_RENAL_TUBULAR_SECRETION	GOBP_RENAL_TUBULAR_SECRETION		27	-0.45684248	-1.2377793	0.22465208	0.33611193	1	9540	tags=44%, list=17%, signal=53%
GOBP_COLLECTING_DUCT_DEVELOPMENT	GOBP_COLLECTING_DUCT_DEVELOPMENT		15	-0.46966553	-1.2373527	0.18775511	0.3365491	1	15406	tags=73%, list=27%, signal=101%
GOBP_KERATINOCYTE_MIGRATION	GOBP_KERATINOCYTE_MIGRATION		19	-0.461757	-1.2372031	0.22310758	0.336577	1	8691	tags=47%, list=15%, signal=56%
GOBP_AMINE_CATABOLIC_PROCESS	GOBP_AMINE_CATABOLIC_PROCESS		29	-0.40779534	-1.2369887	0.17087379	0.33673418	1	9364	tags=34%, list=17%, signal=41%
GOMF_AMIDE_BINDING	GOMF_AMIDE_BINDING		406	-0.30234593	-1.2365565	0.14579055	0.33717862	1	6871	tags=26%, list=12%, signal=30%
GOBP_HISTONE_DEACETYLATION	GOBP_HISTONE_DEACETYLATION		98	-0.3375706	-1.2365468	0.17125984	0.33701217	1	5128	tags=23%, list=9%, signal=26%
GOBP_GLYCOLIPID_BIOSYNTHETIC_PROCESS	GOBP_GLYCOLIPID_BIOSYNTHETIC_PROCESS		71	-0.33315736	-1.2365355	0.1402439	0.336857	1	8704	tags=32%, list=15%, signal=38%
GOBP_POSITIVE_REGULATION_OF_PROTEIN_LOCALIZATION	GOBP_POSITIVE_REGULATION_OF_PROTEIN_LOCALIZATION		444	-0.2850168	-1.2353923	0.12890625	0.3383227	1	10596	tags=31%, list=19%, signal=38%
GOBP_OSTEOBLAST_DEVELOPMENT	GOBP_OSTEOBLAST_DEVELOPMENT		18	-0.4187975	-1.2352413	0.1743487	0.33836064	1	4957	tags=28%, list=9%, signal=30%
GOBP_POSITIVE_REGULATION_OF_SECRETION	GOBP_POSITIVE_REGULATION_OF_SECRETION		300	-0.3001991	-1.2352157	0.10261569	0.3382191	1	10530	tags=31%, list=19%, signal=38%
GOBP_RESPONSE_TO_VITAMIN	GOBP_RESPONSE_TO_VITAMIN		83	-0.31675845	-1.2351859	0.12974052	0.33808374	1	13263	tags=42%, list=23%, signal=55%
GOBP_NEGATIVE_REGULATION_OF_DNA_BINDING_TRANSCRIPTION_FACTOR_ACTIVITY	GOBP_NEGATIVE_REGULATION_OF_DNA_BINDING_TRANSCRIPTION_FACTOR_ACTIVITY		186	-0.29768613	-1.2350293	0.15555556	0.33813283	1	12571	tags=38%, list=22%, signal=48%
GOMF_KINASE_ACTIVATOR_ACTIVITY	GOMF_KINASE_ACTIVATOR_ACTIVITY		110	-0.31003767	-1.2349788	0.16116504	0.3380318	1	11009	tags=35%, list=19%, signal=44%
GOBP_REGULATION_OF_MICROTUBULE_DEPOLYMERIZATION	GOBP_REGULATION_OF_MICROTUBULE_DEPOLYMERIZATION		31	-0.3999758	-1.2345979	0.19535783	0.33840662	1	10031	tags=39%, list=18%, signal=47%
GOBP_RESPONSE_TO_FOLLICLE_STIMULATING_HORMONE	GOBP_RESPONSE_TO_FOLLICLE_STIMULATING_HORMONE		18	-0.44059953	-1.2345774	0.2084942	0.33826086	1	2565	tags=17%, list=5%, signal=17%
GOBP_REGULATION_OF_RESPONSE_TO_TUMOR_CELL	GOBP_REGULATION_OF_RESPONSE_TO_TUMOR_CELL		21	-0.44265527	-1.2341789	0.22862823	0.3386513	1	8456	tags=48%, list=15%, signal=56%
GOBP_POSITIVE_REGULATION_OF_DEVELOPMENTAL_GROWTH	GOBP_POSITIVE_REGULATION_OF_DEVELOPMENTAL_GROWTH		167	-0.3199593	-1.2336823	0.1409002	0.33917248	1	8176	tags=31%, list=14%, signal=36%
GOBP_VISUAL_BEHAVIOR	GOBP_VISUAL_BEHAVIOR		48	-0.35808697	-1.2335303	0.15322581	0.33920187	1	10607	tags=38%, list=19%, signal=46%
GOMF_PHOSPHOLIPASE_C_ACTIVITY	GOMF_PHOSPHOLIPASE_C_ACTIVITY		28	-0.40122142	-1.2334793	0.18431373	0.33909103	1	13180	tags=57%, list=23%, signal=74%
GOBP_AMINE_METABOLIC_PROCESS	GOBP_AMINE_METABOLIC_PROCESS		121	-0.32108417	-1.2329462	0.14314516	0.33968368	1	6871	tags=26%, list=12%, signal=30%
GOBP_FIBROBLAST_GROWTH_FACTOR_RECEPTOR_SIGNALING_PATHWAY	GOBP_FIBROBLAST_GROWTH_FACTOR_RECEPTOR_SIGNALING_PATHWAY		83	-0.3392322	-1.2320037	0.19175258	0.34087953	1	11545	tags=36%, list=20%, signal=45%
GOCC_ER_TO_GOLGI_TRANSPORT_VESICLE_MEMBRANE	GOCC_ER_TO_GOLGI_TRANSPORT_VESICLE_MEMBRANE		60	-0.4048751	-1.2319487	0.22287968	0.34078032	1	4451	tags=25%, list=8%, signal=27%
GOBP_TRANSCYTOSIS	GOBP_TRANSCYTOSIS		21	-0.4159494	-1.2318178	0.19631901	0.34080327	1	3111	tags=19%, list=6%, signal=20%
GOCC_PRESYNAPTIC_ACTIVE_ZONE_MEMBRANE	GOCC_PRESYNAPTIC_ACTIVE_ZONE_MEMBRANE		29	-0.39577848	-1.2316597	0.1919192	0.3408751	1	9219	tags=34%, list=16%, signal=41%
GOBP_NEGATIVE_REGULATION_OF_CELL_CYCLE_G1_S_PHASE_TRANSITION	GOBP_NEGATIVE_REGULATION_OF_CELL_CYCLE_G1_S_PHASE_TRANSITION		88	-0.33243778	-1.2316561	0.16141732	0.340698	1	10407	tags=36%, list=18%, signal=45%
GOBP_NEURON_CELL_CELL_ADHESION	GOBP_NEURON_CELL_CELL_ADHESION		17	-0.5276406	-1.2315838	0.27557412	0.34063202	1	5484	tags=47%, list=10%, signal=52%
GOBP_PHAGOSOME_MATURATION	GOBP_PHAGOSOME_MATURATION		26	-0.41215312	-1.2314231	0.22537878	0.34065378	1	10276	tags=31%, list=18%, signal=38%
GOBP_NEGATIVE_REGULATION_OF_SYSTEMIC_ARTERIAL_BLOOD_PRESSURE	GOBP_NEGATIVE_REGULATION_OF_SYSTEMIC_ARTERIAL_BLOOD_PRESSURE		20	-0.4441347	-1.2312105	0.18218623	0.3407934	1	9895	tags=50%, list=18%, signal=61%
GOMF_AMINOACYLTRANSFERASE_ACTIVITY	GOMF_AMINOACYLTRANSFERASE_ACTIVITY		17	-0.47493494	-1.230877	0.23613963	0.34107655	1	9862	tags=53%, list=17%, signal=64%
GOBP_CRANIAL_SKELETAL_SYSTEM_DEVELOPMENT	GOBP_CRANIAL_SKELETAL_SYSTEM_DEVELOPMENT		70	-0.36245367	-1.230812	0.18700787	0.3409999	1	9046	tags=34%, list=16%, signal=41%
GOBP_NEGATIVE_REGULATION_OF_EXTRINSIC_APOPTOTIC_SIGNALING_PATHWAY_VIA_DEATH_DOMAIN_RECEPTORS	GOBP_NEGATIVE_REGULATION_OF_EXTRINSIC_APOPTOTIC_SIGNALING_PATHWAY_VIA_DEATH_DOMAIN_RECEPTORS		31	-0.4297617	-1.2303708	0.1987705	0.34147838	1	9720	tags=48%, list=17%, signal=58%
GOBP_KIDNEY_MORPHOGENESIS	GOBP_KIDNEY_MORPHOGENESIS		94	-0.33248594	-1.2298156	0.16858238	0.34216148	1	13607	tags=48%, list=24%, signal=63%
GOBP_POSITIVE_REGULATION_OF_MYOBLAST_DIFFERENTIATION	GOBP_POSITIVE_REGULATION_OF_MYOBLAST_DIFFERENTIATION		23	-0.43460882	-1.2295258	0.24756335	0.34241685	1	8946	tags=39%, list=16%, signal=46%
GOBP_NEGATIVE_REGULATION_OF_ION_TRANSMEMBRANE_TRANSPORT	GOBP_NEGATIVE_REGULATION_OF_ION_TRANSMEMBRANE_TRANSPORT		101	-0.3007927	-1.2294655	0.15176715	0.3423209	1	9219	tags=31%, list=16%, signal=37%
GOBP_NEGATIVE_REGULATION_OF_PHOSPHORUS_METABOLIC_PROCESS	GOBP_NEGATIVE_REGULATION_OF_PHOSPHORUS_METABOLIC_PROCESS		431	-0.27829173	-1.2293447	0.14531548	0.34231773	1	11471	tags=36%, list=20%, signal=45%
GOMF_CHEMOKINE_RECEPTOR_BINDING	GOMF_CHEMOKINE_RECEPTOR_BINDING		69	-0.39229313	-1.2291206	0.22954091	0.34243652	1	6638	tags=32%, list=12%, signal=36%
GOBP_NEGATIVE_REGULATION_OF_MYELOID_CELL_DIFFERENTIATION	GOBP_NEGATIVE_REGULATION_OF_MYELOID_CELL_DIFFERENTIATION		91	-0.31953916	-1.2287754	0.17738791	0.3427514	1	8019	tags=34%, list=14%, signal=40%
GOBP_SYNAPTIC_VESICLE_RECYCLING	GOBP_SYNAPTIC_VESICLE_RECYCLING		73	-0.35472998	-1.2287273	0.16938776	0.34264007	1	3760	tags=18%, list=7%, signal=19%
GOBP_FACE_DEVELOPMENT	GOBP_FACE_DEVELOPMENT		48	-0.38252407	-1.2287105	0.20428015	0.34248856	1	10745	tags=42%, list=19%, signal=51%
GOBP_MEMBRANE_REPOLARIZATION	GOBP_MEMBRANE_REPOLARIZATION		50	-0.38773757	-1.2286757	0.21289062	0.3423676	1	4389	tags=24%, list=8%, signal=26%
GOBP_POSITIVE_REGULATION_OF_UBIQUITIN_DEPENDENT_PROTEIN_CATABOLIC_PROCESS	GOBP_POSITIVE_REGULATION_OF_UBIQUITIN_DEPENDENT_PROTEIN_CATABOLIC_PROCESS		109	-0.31372818	-1.2286012	0.16502947	0.34228942	1	11284	tags=32%, list=20%, signal=40%
GOBP_REGULATION_OF_FATTY_ACID_METABOLIC_PROCESS	GOBP_REGULATION_OF_FATTY_ACID_METABOLIC_PROCESS		92	-0.33030155	-1.2284061	0.16768916	0.3424031	1	10117	tags=33%, list=18%, signal=40%
GOCC_NEUROMUSCULAR_JUNCTION	GOCC_NEUROMUSCULAR_JUNCTION		67	-0.36303136	-1.2281256	0.19659735	0.34262517	1	11484	tags=39%, list=20%, signal=49%
GOBP_SPHINGOLIPID_MEDIATED_SIGNALING_PATHWAY	GOBP_SPHINGOLIPID_MEDIATED_SIGNALING_PATHWAY		16	-0.44446093	-1.2276956	0.1996008	0.34310707	1	6560	tags=38%, list=12%, signal=42%
GOBP_ACTIN_FILAMENT_POLYMERIZATION	GOBP_ACTIN_FILAMENT_POLYMERIZATION		165	-0.30463693	-1.2276824	0.17624521	0.34294686	1	11664	tags=36%, list=21%, signal=45%
GOBP_LOW_DENSITY_LIPOPROTEIN_PARTICLE_REMODELING	GOBP_LOW_DENSITY_LIPOPROTEIN_PARTICLE_REMODELING		16	-0.5114987	-1.2276658	0.22083333	0.3427972	1	16949	tags=69%, list=30%, signal=98%
GOBP_INTERMEDIATE_FILAMENT_ORGANIZATION	GOBP_INTERMEDIATE_FILAMENT_ORGANIZATION		42	-0.46761537	-1.2275192	0.23516949	0.34283513	1	11484	tags=48%, list=20%, signal=60%
GOBP_MEMBRANE_BIOGENESIS	GOBP_MEMBRANE_BIOGENESIS		62	-0.3465266	-1.2271523	0.17453799	0.34318462	1	9273	tags=32%, list=16%, signal=39%
GOBP_MEMBRANE_PROTEIN_PROTEOLYSIS	GOBP_MEMBRANE_PROTEIN_PROTEOLYSIS		58	-0.3594752	-1.2270575	0.20267686	0.34314856	1	11084	tags=38%, list=20%, signal=47%
GOBP_POSITIVE_REGULATION_OF_T_HELPER_1_TYPE_IMMUNE_RESPONSE	GOBP_POSITIVE_REGULATION_OF_T_HELPER_1_TYPE_IMMUNE_RESPONSE		18	-0.49615178	-1.2270551	0.26838967	0.34297433	1	6638	tags=44%, list=12%, signal=50%
GOMF_QUATERNARY_AMMONIUM_GROUP_BINDING	GOMF_QUATERNARY_AMMONIUM_GROUP_BINDING		40	-0.39752746	-1.2270224	0.18106996	0.34284103	1	10458	tags=45%, list=19%, signal=55%
GOBP_NEGATIVE_REGULATION_OF_CELL_SUBSTRATE_JUNCTION_ORGANIZATION	GOBP_NEGATIVE_REGULATION_OF_CELL_SUBSTRATE_JUNCTION_ORGANIZATION		17	-0.48785183	-1.2269603	0.23828125	0.34276167	1	12807	tags=53%, list=23%, signal=68%
GOBP_FOREBRAIN_NEURON_DEVELOPMENT	GOBP_FOREBRAIN_NEURON_DEVELOPMENT		22	-0.42944744	-1.2261124	0.19140625	0.34377912	1	6369	tags=36%, list=11%, signal=41%
GOMF_STEROL_TRANSPORTER_ACTIVITY	GOMF_STEROL_TRANSPORTER_ACTIVITY		36	-0.3856988	-1.2258763	0.17758985	0.34394827	1	14990	tags=58%, list=27%, signal=79%
GOBP_POSITIVE_REGULATION_OF_OLIGODENDROCYTE_DIFFERENTIATION	GOBP_POSITIVE_REGULATION_OF_OLIGODENDROCYTE_DIFFERENTIATION		22	-0.3981018	-1.2257802	0.1762295	0.34390387	1	2706	tags=32%, list=5%, signal=33%
GOBP_POSITIVE_REGULATION_OF_FIBROBLAST_PROLIFERATION	GOBP_POSITIVE_REGULATION_OF_FIBROBLAST_PROLIFERATION		47	-0.35949704	-1.2256008	0.19656488	0.34395635	1	8976	tags=34%, list=16%, signal=40%
GOBP_CELL_PROLIFERATION_IN_HINDBRAIN	GOBP_CELL_PROLIFERATION_IN_HINDBRAIN		15	-0.4774197	-1.2250899	0.20564516	0.34455308	1	5016	tags=33%, list=9%, signal=37%
GOBP_REGULATION_OF_PROTEIN_LOCALIZATION_TO_CELL_SURFACE	GOBP_REGULATION_OF_PROTEIN_LOCALIZATION_TO_CELL_SURFACE		41	-0.36097294	-1.2249647	0.17193677	0.34454396	1	8802	tags=39%, list=16%, signal=46%
GOBP_POSITIVE_REGULATION_OF_SYNAPSE_ASSEMBLY	GOBP_POSITIVE_REGULATION_OF_SYNAPSE_ASSEMBLY		62	-0.40757418	-1.2244136	0.224	0.34519568	1	8900	tags=37%, list=16%, signal=44%
GOBP_POSITIVE_REGULATION_OF_SYNAPTIC_TRANSMISSION_GLUTAMATERGIC	GOBP_POSITIVE_REGULATION_OF_SYNAPTIC_TRANSMISSION_GLUTAMATERGIC		29	-0.4406359	-1.2243927	0.23387097	0.34505427	1	9364	tags=48%, list=17%, signal=58%
GOBP_MEMBRANE_LIPID_METABOLIC_PROCESS	GOBP_MEMBRANE_LIPID_METABOLIC_PROCESS		208	-0.2985052	-1.2236099	0.15226337	0.34603062	1	10017	tags=32%, list=18%, signal=39%
GOBP_REGULATION_OF_CARBOHYDRATE_CATABOLIC_PROCESS	GOBP_REGULATION_OF_CARBOHYDRATE_CATABOLIC_PROCESS		55	-0.32751644	-1.2233952	0.16698657	0.34617606	1	13247	tags=45%, list=23%, signal=59%
GOBP_FIBRINOLYSIS	GOBP_FIBRINOLYSIS		24	-0.5885395	-1.2232659	0.20614035	0.34616914	1	9720	tags=58%, list=17%, signal=70%
GOBP_ACTIVATION_OF_PROTEIN_KINASE_ACTIVITY	GOBP_ACTIVATION_OF_PROTEIN_KINASE_ACTIVITY		139	-0.30970472	-1.2231444	0.13671875	0.34615687	1	9410	tags=30%, list=17%, signal=36%
GOBP_CYTOKINE_PRODUCTION_INVOLVED_IN_IMMUNE_RESPONSE	GOBP_CYTOKINE_PRODUCTION_INVOLVED_IN_IMMUNE_RESPONSE		101	-0.37627932	-1.2231138	0.2580645	0.34602475	1	11720	tags=44%, list=21%, signal=55%
GOCC_SECRETORY_GRANULE_MEMBRANE	GOCC_SECRETORY_GRANULE_MEMBRANE		310	-0.3070683	-1.2228191	0.19805825	0.34631723	1	11508	tags=38%, list=20%, signal=47%
GOBP_POSITIVE_REGULATION_OF_AMINO_ACID_TRANSPORT	GOBP_POSITIVE_REGULATION_OF_AMINO_ACID_TRANSPORT		23	-0.41638324	-1.221251	0.18723404	0.3484438	1	13818	tags=43%, list=24%, signal=58%
GOMF_R_SMAD_BINDING	GOMF_R_SMAD_BINDING		24	-0.39273435	-1.2211641	0.21691176	0.34839854	1	4809	tags=29%, list=9%, signal=32%
GOBP_ACTIN_POLYMERIZATION_OR_DEPOLYMERIZATION	GOBP_ACTIN_POLYMERIZATION_OR_DEPOLYMERIZATION		195	-0.30222827	-1.2210214	0.16506718	0.34844595	1	12295	tags=36%, list=22%, signal=46%
GOBP_MYELOID_CELL_ACTIVATION_INVOLVED_IN_IMMUNE_RESPONSE	GOBP_MYELOID_CELL_ACTIVATION_INVOLVED_IN_IMMUNE_RESPONSE		95	-0.38456264	-1.2209675	0.251938	0.3483329	1	11703	tags=42%, list=21%, signal=53%
GOBP_REPRODUCTIVE_SYSTEM_DEVELOPMENT	GOBP_REPRODUCTIVE_SYSTEM_DEVELOPMENT		436	-0.29312485	-1.2207843	0.13518886	0.34841344	1	9702	tags=29%, list=17%, signal=35%
GOBP_REGULATION_OF_CARDIAC_MUSCLE_CELL_PROLIFERATION	GOBP_REGULATION_OF_CARDIAC_MUSCLE_CELL_PROLIFERATION		48	-0.39551687	-1.2207688	0.22265625	0.34825894	1	10101	tags=38%, list=18%, signal=46%
GOBP_REGULATION_OF_RESPIRATORY_SYSTEM_PROCESS	GOBP_REGULATION_OF_RESPIRATORY_SYSTEM_PROCESS		16	-0.48398685	-1.2205304	0.24031007	0.34843004	1	2643	tags=31%, list=5%, signal=33%
GOBP_SUPEROXIDE_ANION_GENERATION	GOBP_SUPEROXIDE_ANION_GENERATION		43	-0.4104591	-1.2203667	0.2372549	0.34847406	1	13609	tags=53%, list=24%, signal=70%
GOMF_CAMP_BINDING	GOMF_CAMP_BINDING		23	-0.42776084	-1.2199972	0.22111554	0.34887087	1	10436	tags=52%, list=18%, signal=64%
GOBP_ESTABLISHMENT_OF_ENDOTHELIAL_BARRIER	GOBP_ESTABLISHMENT_OF_ENDOTHELIAL_BARRIER		53	-0.40217313	-1.219948	0.25742576	0.3487605	1	10905	tags=47%, list=19%, signal=58%
GOBP_REGULATION_OF_ACTION_POTENTIAL	GOBP_REGULATION_OF_ACTION_POTENTIAL		56	-0.33548564	-1.2196417	0.16363636	0.34904632	1	8003	tags=27%, list=14%, signal=31%
GOBP_FEMALE_SEX_DIFFERENTIATION	GOBP_FEMALE_SEX_DIFFERENTIATION		124	-0.31729662	-1.219267	0.16699801	0.3494058	1	11830	tags=38%, list=21%, signal=48%
GOBP_UNSATURATED_FATTY_ACID_BIOSYNTHETIC_PROCESS	GOBP_UNSATURATED_FATTY_ACID_BIOSYNTHETIC_PROCESS		52	-0.34682342	-1.2190285	0.18525897	0.3495851	1	11727	tags=44%, list=21%, signal=56%
GOBP_MALE_SEX_DIFFERENTIATION	GOBP_MALE_SEX_DIFFERENTIATION		163	-0.29941574	-1.2180588	0.14081633	0.35082552	1	6954	tags=24%, list=12%, signal=27%
GOBP_ORGANIC_HYDROXY_COMPOUND_TRANSPORT	GOBP_ORGANIC_HYDROXY_COMPOUND_TRANSPORT		281	-0.29125512	-1.2177821	0.1018711	0.35105798	1	11720	tags=35%, list=21%, signal=44%
GOBP_CARBOHYDRATE_DERIVATIVE_CATABOLIC_PROCESS	GOBP_CARBOHYDRATE_DERIVATIVE_CATABOLIC_PROCESS		169	-0.30380458	-1.2177073	0.1529175	0.3509919	1	10185	tags=33%, list=18%, signal=40%
GOBP_DEFENSE_RESPONSE_TO_SYMBIONT	GOBP_DEFENSE_RESPONSE_TO_SYMBIONT		291	-0.32144994	-1.217458	0.20159681	0.35116708	1	10813	tags=36%, list=19%, signal=44%
GOBP_NOTOCHORD_DEVELOPMENT	GOBP_NOTOCHORD_DEVELOPMENT		18	-0.40618813	-1.2173687	0.1954262	0.35112858	1	15201	tags=56%, list=27%, signal=76%
GOBP_REGULATION_OF_NEUROBLAST_PROLIFERATION	GOBP_REGULATION_OF_NEUROBLAST_PROLIFERATION		33	-0.39136812	-1.2164668	0.2019802	0.35227296	1	11701	tags=45%, list=21%, signal=57%
GOCC_GOLGI_CISTERNA_MEMBRANE	GOCC_GOLGI_CISTERNA_MEMBRANE		93	-0.3086265	-1.2147042	0.15490197	0.35471126	1	8861	tags=30%, list=16%, signal=36%
GOBP_POSITIVE_REGULATION_OF_LYMPHOCYTE_APOPTOTIC_PROCESS	GOBP_POSITIVE_REGULATION_OF_LYMPHOCYTE_APOPTOTIC_PROCESS		17	-0.44649595	-1.2146953	0.23575638	0.35454518	1	11084	tags=53%, list=20%, signal=66%
GOBP_EXPORT_ACROSS_PLASMA_MEMBRANE	GOBP_EXPORT_ACROSS_PLASMA_MEMBRANE		72	-0.33279693	-1.2145693	0.16535433	0.35455874	1	10541	tags=36%, list=19%, signal=44%
GOBP_SYNAPTIC_TRANSMISSION_CHOLINERGIC	GOBP_SYNAPTIC_TRANSMISSION_CHOLINERGIC		29	-0.40379402	-1.2145504	0.20874752	0.35440996	1	9591	tags=34%, list=17%, signal=42%
GOBP_MYELOID_CELL_HOMEOSTASIS	GOBP_MYELOID_CELL_HOMEOSTASIS		160	-0.3013974	-1.214528	0.18307087	0.35426593	1	5745	tags=22%, list=10%, signal=24%
GOBP_HEMATOPOIETIC_PROGENITOR_CELL_DIFFERENTIATION	GOBP_HEMATOPOIETIC_PROGENITOR_CELL_DIFFERENTIATION		122	-0.32641312	-1.2144046	0.21526419	0.35427573	1	10578	tags=36%, list=19%, signal=44%
GOBP_ACIDIC_AMINO_ACID_TRANSPORT	GOBP_ACIDIC_AMINO_ACID_TRANSPORT		63	-0.333508	-1.2143844	0.16374269	0.35413337	1	8049	tags=30%, list=14%, signal=35%
GOBP_NEGATIVE_REGULATION_OF_SIGNAL_TRANSDUCTION_IN_ABSENCE_OF_LIGAND	GOBP_NEGATIVE_REGULATION_OF_SIGNAL_TRANSDUCTION_IN_ABSENCE_OF_LIGAND		33	-0.3670237	-1.2143703	0.17635658	0.35397905	1	1600	tags=18%, list=3%, signal=19%
GOBP_NEGATIVE_REGULATION_OF_INTRACELLULAR_TRANSPORT	GOBP_NEGATIVE_REGULATION_OF_INTRACELLULAR_TRANSPORT		59	-0.33299133	-1.2141708	0.17540322	0.3540986	1	2933	tags=19%, list=5%, signal=20%
GOBP_RESPIRATORY_BURST	GOBP_RESPIRATORY_BURST		37	-0.41970032	-1.2140791	0.24649298	0.35404664	1	11952	tags=49%, list=21%, signal=62%
GOBP_POSITIVE_REGULATION_OF_CELLULAR_RESPONSE_TO_TRANSFORMING_GROWTH_FACTOR_BETA_STIMULUS	GOBP_POSITIVE_REGULATION_OF_CELLULAR_RESPONSE_TO_TRANSFORMING_GROWTH_FACTOR_BETA_STIMULUS		32	-0.3847805	-1.2132424	0.21031746	0.35515016	1	11626	tags=47%, list=21%, signal=59%
GOBP_REGULATION_OF_LYASE_ACTIVITY	GOBP_REGULATION_OF_LYASE_ACTIVITY		51	-0.3436023	-1.2131435	0.1626506	0.35513154	1	6858	tags=31%, list=12%, signal=36%
GOBP_SODIUM_ION_TRANSMEMBRANE_TRANSPORT	GOBP_SODIUM_ION_TRANSMEMBRANE_TRANSPORT		175	-0.31599876	-1.2130483	0.14644352	0.35508692	1	9114	tags=30%, list=16%, signal=36%
GOMF_CALMODULIN_BINDING	GOMF_CALMODULIN_BINDING		200	-0.3036622	-1.2130336	0.17041199	0.35493213	1	10928	tags=34%, list=19%, signal=41%
GOCC_CYTOPLASMIC_SIDE_OF_MEMBRANE	GOCC_CYTOPLASMIC_SIDE_OF_MEMBRANE		191	-0.29379123	-1.2128773	0.16287878	0.3549727	1	10578	tags=33%, list=19%, signal=40%
GOBP_REGULATION_OF_CELLULAR_CARBOHYDRATE_METABOLIC_PROCESS	GOBP_REGULATION_OF_CELLULAR_CARBOHYDRATE_METABOLIC_PROCESS		149	-0.28611907	-1.2121701	0.12678936	0.3558455	1	6755	tags=23%, list=12%, signal=26%
GOBP_POSITIVE_REGULATION_OF_SODIUM_ION_TRANSPORT	GOBP_POSITIVE_REGULATION_OF_SODIUM_ION_TRANSPORT		33	-0.3556197	-1.211914	0.15959597	0.35608423	1	9947	tags=42%, list=18%, signal=51%
GOBP_CELLULAR_RESPONSE_TO_PEPTIDE_HORMONE_STIMULUS	GOBP_CELLULAR_RESPONSE_TO_PEPTIDE_HORMONE_STIMULUS		292	-0.2930188	-1.2116247	0.14257425	0.35631153	1	6560	tags=23%, list=12%, signal=25%
GOBP_NEGATIVE_REGULATION_OF_I_KAPPAB_KINASE_NF_KAPPAB_SIGNALING	GOBP_NEGATIVE_REGULATION_OF_I_KAPPAB_KINASE_NF_KAPPAB_SIGNALING		48	-0.35469642	-1.2110634	0.20980392	0.3569789	1	8659	tags=35%, list=15%, signal=42%
GOBP_REGULATION_OF_CELLULAR_KETONE_METABOLIC_PROCESS	GOBP_REGULATION_OF_CELLULAR_KETONE_METABOLIC_PROCESS		131	-0.3174889	-1.2110273	0.17137097	0.35686114	1	10117	tags=32%, list=18%, signal=39%
GOBP_PRODUCTION_OF_MOLECULAR_MEDIATOR_INVOLVED_IN_INFLAMMATORY_RESPONSE	GOBP_PRODUCTION_OF_MOLECULAR_MEDIATOR_INVOLVED_IN_INFLAMMATORY_RESPONSE		94	-0.35344338	-1.2109712	0.21330725	0.3567638	1	11948	tags=40%, list=21%, signal=51%
GOBP_CELLULAR_RESPONSE_TO_INSULIN_STIMULUS	GOBP_CELLULAR_RESPONSE_TO_INSULIN_STIMULUS		206	-0.29841965	-1.2109199	0.16798419	0.35666636	1	7297	tags=24%, list=13%, signal=28%
GOMF_PROTEIN_MEMBRANE_ADAPTOR_ACTIVITY	GOMF_PROTEIN_MEMBRANE_ADAPTOR_ACTIVITY		26	-0.36614206	-1.2103364	0.20930232	0.35734627	1	10886	tags=50%, list=19%, signal=62%
GOBP_POSITIVE_REGULATION_OF_VASCULAR_ENDOTHELIAL_GROWTH_FACTOR_PRODUCTION	GOBP_POSITIVE_REGULATION_OF_VASCULAR_ENDOTHELIAL_GROWTH_FACTOR_PRODUCTION		29	-0.43212336	-1.2101318	0.25879917	0.3574435	1	8421	tags=41%, list=15%, signal=49%
GOBP_PROTEIN_TARGETING_TO_LYSOSOME	GOBP_PROTEIN_TARGETING_TO_LYSOSOME		23	-0.4199693	-1.2100575	0.24852072	0.35738003	1	14703	tags=48%, list=26%, signal=65%
GOBP_LAMELLIPODIUM_ORGANIZATION	GOBP_LAMELLIPODIUM_ORGANIZATION		88	-0.3333546	-1.2094227	0.21679688	0.3581832	1	10578	tags=36%, list=19%, signal=45%
GOBP_ANDROGEN_RECEPTOR_SIGNALING_PATHWAY	GOBP_ANDROGEN_RECEPTOR_SIGNALING_PATHWAY		46	-0.35617715	-1.2092751	0.21764706	0.35821775	1	5295	tags=30%, list=9%, signal=34%
[truncated: 1,701 more rows]
